# Supplementary material for: Microbiota shape the colon epithelium controlling inter-crypt absorptive goblet cells via butyrate–GP R109A signalling
Source: Gut Microbes. 2025 Nov 9;17(1):2573045. doi: 10.1080/19490976.2025.2573045 (PMC12604629; doi:10.1080/19490976.2025.2573045)
Supplement: Supplementary material — Supplementary information [file KGMI_A_2573045_SM9281.zip]

Archive with 5 entries (5 files):
- Table S3_Reference Genes.xlsx
- Table S4_DEGs.xlsx
- Table S5_Source Data.xlsx
- Table S1 _QC.xlsx
- Table S2_Marker Genes.xlsx
