# Supplementary material for: Microbiota shape the colon epithelium controlling inter-crypt absorptive goblet cells via butyrate–GP R109A signalling
Source: Gut Microbes. 2025 Nov 9;17(1):2573045. doi: 10.1080/19490976.2025.2573045 (PMC12604629; doi:10.1080/19490976.2025.2573045)
Supplement: Supplementary material — Supplementary information [file KGMI_A_2573045_SM9281.zip › Table S3_Reference Genes.xlsx]

## Sheet: Epithelial Markers
Cell type	Marker
Epithelial	Epcam
Epithelial	Krt8
Epithelial	Krt18
Endothelial	Pecam1
Stromal	Col1a1
Stromal	Col1a2
Stromal	Vwf
Immune	Cd52
Immune	Cd2
Immune	Cd3d
Immune	Cd3g
Immune	Cd3e
Immune	Cd79a
Immune	Cd79b
Immune	Cd14
Immune	Cd68
Immune	Cd83
Immune	Csf1r
Immune	Fcer1g
Immune	Ptprc

## Sheet: IEC Markers
Cell Identity	Genes
Stem Cell	Lgr5
Stem Cell	Ascl2
Stem Cell	Smoc2
Transit-Amplifying	Mki67
Transit-Amplifying	Top2a
Transit-Amplifying	Pcna
Mature Goblet	Clca1
Goblet	Spdef
Goblet	Agr2
Goblet	Muc2
Enterocyte Progenitor	Car2
Enterocyte	Slc26a2
Proximal Enterocyte	Fabp2
Distal Enterocyte	Ly6g
Enteroendocrine	Chga
Enteroendocrine	Chgb
Enteroendocrine	Sst
Enteroendocrine	Neurod1
Tuft	Pou2f3
Tuft	Lrmp
Tuft	Trpm5
Tuft	Avil

## Sheet: Cell Cycle
Phase	Gene
G1/S	MCM5
G1/S	PCNA
G1/S	TYMS
G1/S	FEN1
G1/S	MCM2
G1/S	MCM4
G1/S	RRM1
G1/S	UNG
G1/S	GINS2
G1/S	MCM6
G1/S	CDCA7
G1/S	DTL
G1/S	PRIM1
G1/S	UHRF1
G1/S	MLF1IP
G1/S	HELLS
G1/S	RFC2
G1/S	RPA2
G1/S	NASP
G1/S	RAD51AP1
G1/S	GMNN
G1/S	WDR76
G1/S	SLBP
G1/S	CCNE2
G1/S	UBR7
G1/S	POLD3
G1/S	MSH2
G1/S	ATAD2
G1/S	RAD51
G1/S	RRM2
G1/S	CDC45
G1/S	CDC6
G1/S	EXO1
G1/S	TIPIN
G1/S	DSCC1
G1/S	BLM
G1/S	CASP8AP2
G1/S	USP1
G1/S	CLSPN
G1/S	POLA1
G1/S	CHAF1B
G1/S	BRIP1
G1/S	E2F8
G2/M	HMGB2
G2/M	CDK1
G2/M	NUSAP1
G2/M	UBE2C
G2/M	BIRC5
G2/M	TPX2
G2/M	TOP2A
G2/M	NDC80
G2/M	CKS2
G2/M	NUF2
G2/M	CKS1B
G2/M	MKI67
G2/M	TMPO
G2/M	CENPF
G2/M	TACC3
G2/M	FAM64A
G2/M	SMC4
G2/M	CCNB2
G2/M	CKAP2L
G2/M	CKAP2
G2/M	AURKB
G2/M	BUB1
G2/M	KIF11
G2/M	ANP32E
G2/M	TUBB4B
G2/M	GTSE1
G2/M	KIF20B
G2/M	HJURP
G2/M	HJURP
G2/M	CDCA3
G2/M	HN1
G2/M	CDC20
G2/M	TTK
G2/M	CDC25C
G2/M	KIF2C
G2/M	RANGAP1
G2/M	NCAPD2
G2/M	DLGAP5
G2/M	CDCA2
G2/M	CDCA8
G2/M	ECT2
G2/M	KIF23
G2/M	HMMR
G2/M	AURKA
G2/M	PSRC1
G2/M	ANLN
G2/M	LBR
G2/M	CKAP5
G2/M	CENPE
G2/M	CTCF
G2/M	NEK2
G2/M	G2E3
G2/M	GAS2L3
G2/M	CBX5
G2/M	CENPA

## Sheet: Absorption Score
Nutrient	Gene
LIPID	APOA1
LIPID	APOC3
LIPID	APOB
LIPID	FABP6
LIPID	FABP2
LIPID	PLIN2
LIPID	PLIN3
LIPID	SAR1B
LIPID	ABCG2
LIPID	SLC27A4
LIPID	APOM
LIPID	APOC2
LIPID	MGAT3
LIPID	LPL
LIPID	ACAT1
LIPID	ACSL3
LIPID	HMGCR
LIPID	ACAT2
LIPID	FFAR4
BILE SALT	SLC51B
BILE SALT	SLC51A
BILE SALT	SLC10A2
BILE SALT	SLC27A2
BILE SALT	SLC5A9
BILE SALT	ABCG5
VITAMIN	RBP2
VITAMIN	TCN2
VITAMIN	CYP4F2
VITAMIN	SLC23A1
VITAMIN	SLC52A1
VITAMIN	RDH5
VITAMIN	CYP4F3
VITAMIN	SLC23A3
VITAMIN	SLC22A4
VITAMIN	VNN1
VITAMIN	BTD
VITAMIN	BCO1
VITAMIN	BCO2
VITAMIN	CD320
VITAMIN	DRBP4
WATER	AQP1
WATER	AQP3
WATER	AQP7
WATER	AQP11
WATER	AQP8
AMINO ACID	SLC7A9
AMINO ACID	SLC6A19
AMINO ACID	SLC3A1
AMINO ACID	SLC7A7
AMINO ACID	SLC3A2
AMINO ACID	SLC1A1
AMINO ACID	SLC6A20
AMINO ACID	SLC6A6
AMINO ACID	SLC1A7
AMINO ACID	SLC25A39
AMINO ACID	SLC38A2
AMINO ACID	SLC38A1
AMINO ACID	SLC1A5
AMINO ACID	SLC25A13
AMINO ACID	SLC7A6
AMINO ACID	SLC38A5
AMINO ACID	SLC25A12
AMINO ACID	SLC1A4
AMINO ACID	SLC43A1
WATER	SLC5A1
WATER	SLC37A4
WATER	SLC2A5
WATER	SLC5A9
WATER	SLC2A2
WATER	SLC5A11
WATER	SLC50A1
WATER	SLC2A10
WATER	SLC2A10
INORGANIC SOLUTE	SLC25A3
INORGANIC SOLUTE	SSLC20A1
INORGANIC SOLUTE	SLC9A3R1
INORGANIC SOLUTE	SLC9A4A7
INORGANIC SOLUTE	SLC13A1
INORGANIC SOLUTE	SLC34A2
INORGANIC SOLUTE	SLC26A2
INORGANIC SOLUTE	SLC4A4
INORGANIC SOLUTE	CFTR
ORGANIC SOLUTE	SLC51B
ORGANIC SOLUTE	SLC10A2
ORGANIC SOLUTE	SLC13A2
ORGANIC SOLUTE	SLC51A
ORGANIC SOLUTE	SLC16A5
ORGANIC SOLUTE	SLC16A4
ORGANIC SOLUTE	SLC44A1
ORGANIC SOLUTE	SLC44A3
ORGANIC SOLUTE	SLC16A1
ORGANIC SOLUTE	SLC5A3
ORGANIC SOLUTE	SCL2A13
ORGANIC SOLUTE	SLC22A23
ORGANIC SOLUTE	SLC16A3
ORGANIC SOLUTE	SLC26A6
ORGANIC SOLUTE	SLC16A9
ORGANIC SOLUTE	SLCO3A1
METAL ION	SLC39A4
METAL ION	SLC25A37
METAL ION	SLC39A5
METAL ION	SLC31A1
METAL ION	SLC31A2
METAL ION	SLC30A4
METAL ION	SLC39A7
METAL ION	SLC39A8
METAL ION	SLC30A9
METAL ION	SLC39A3
METAL ION	SLC39A9
METAL ION	SLC30A7
METAL ION	SLC9A2
METAL ION	ATP2A3
METAL ION	SCNN1A
METAL ION	SCNN1B
METAL ION	KCNS3
METAL ION	SLC30A5
METAL ION	SLC30A6
METAL ION	SLC25A28
METAL ION	KCTD14
METAL ION	KCTD17
NUCLEOTIDE	SLC28A1
NUCLEOTIDE	SLC25A36
NUCLEOTIDE	SLC35A3
NUCLEOTIDE	NT5E
NUCLEOTIDE	SLC35A1
NUCLEOTIDE	SLC35B3
NUCLEOTIDE	SLC35B2
NUCLEOTIDE	SLC25A33
NUCLEOTIDE	SLC35D1
NUCLEOTIDE	SLC17A5
NUCLEOTIDE	SLC28A2
NUCLEOTIDE	SLC29A1
NUCLEOTIDE	SLC29A2
NUCLEOTIDE	SLC17A9

## Sheet: Glycosylation Score
Glycosylation	Gene
Fucosylation	Fut2
Fucosylation	Fut4
Fucosylation	Fut8
Sialylation	St3gal6
Sialylation	St6gal1
Sialylation	St6galnac2
Sialylation	St6galnac3
Sialylation	St6galnac4
Sialylation	St6galnac6
O-glycosylation	Galnt3
O-glycosylation	Galnt4
O-glycosylation	Galnt5
O-glycosylation	Galnt6
O-glycosylation	Galnt7
O-glycosylation	Galnt10
O-glycosylation	Galnt12
O-glycosylation	C1galt1
O-glycosylation	C1galt1c1
