# Supplementary material for: Microbiota shape the colon epithelium controlling inter-crypt absorptive goblet cells via butyrate–GP R109A signalling
Source: Gut Microbes. 2025 Nov 9;17(1):2573045. doi: 10.1080/19490976.2025.2573045 (PMC12604629; doi:10.1080/19490976.2025.2573045)
Supplement: Supplementary material — Supplementary information [file KGMI_A_2573045_SM9281.zip › Table S4_DEGs.xlsx]

## Sheet: DEG_absorptive_AIMD
	p_val	avg_log2FC	pct.1	pct.2	p_val_adj
Cyp2c55	0	-2.36593	0.55	0.886	0
Reg3b	4.98626329652402e-314	-4.4123	0.096	0.567	9.46891400009911e-310
Reg3g	1.81768e-277	-3.60863	0.025	0.394	3.45178e-273
Tmsb10	6.89332e-247	-1.31053	0.437	0.805	1.30904e-242
Mptx1	3.55579e-243	-1.49921	0.109	0.528	6.75245e-239
Car1	1.92588e-221	-1.77968	0.502	0.871	3.65725e-217
4931406C07Rik	4.2028e-221	-1.21142	0.226	0.616	7.98112e-217
Atpif1	7.55157e-211	-1.24125	0.42	0.776	1.43404e-206
S100g	2.42385e-210	-2.61618	0.073	0.417	4.60288e-206
Rpl18	8.63689e-199	-0.963067	0.736	0.928	1.64015e-194
Hist1h2bc	7.79486e-181	-1.25176	0.611	0.878	1.48024e-176
Bsg	3.5732e-178	-0.895959	0.651	0.877	6.78551e-174
Gsdmc4	6.13243e-176	-1.71047	0.087	0.399	1.16455e-171
Atp1a1	1.25628e-175	0.835537	0.841	0.805	2.38568e-171
S100a11	2.29236e-173	-1.16016	0.151	0.492	4.35318e-169
Rpl41	1.68501e-172	-0.756479	0.883	0.972	3.19984e-168
Fkbp5	5.39672e-168	1.00172	0.498	0.333	1.02484e-163
Spink4	2.15968e-166	-1.35918	0.03	0.297	4.10123e-162
Krt7	2.63743e-164	-0.801151	0.073	0.374	5.00848e-160
Selenom	2.10726e-158	-1.004	0.172	0.519	4.00168e-154
Saa1	1.14142e-155	1.54241	0.852	0.638	2.16755e-151
mt-Nd4	1.43897e-153	0.605703	0.988	0.987	2.7326e-149
Mgat4c	2.24173e-152	-1.23763	0.503	0.779	4.25705e-148
Rpl28	5.39302e-152	-0.908545	0.659	0.889	1.02413e-147
Krt18	6.20683e-151	-1.09929	0.265	0.62	1.17868e-146
Akr1b8	2.13541e-147	-0.749318	0.081	0.364	4.05514e-143
Rplp0	3.56989e-147	-0.976882	0.59	0.865	6.77922e-143
Rpl13	1.40457e-146	-1.07155	0.645	0.874	2.66728e-142
Agr2	1.04204e-145	-1.2744	0.088	0.387	1.97883e-141
1810065E05Rik	2.58588e-145	-1.33951	0.663	0.872	4.91058e-141
Chchd2	2.7277e-145	-0.751712	0.781	0.914	5.17991e-141
Prss32	9.0689e-144	0.665343	0.858	0.814	1.72218e-139
Gpx2	1.85946e-143	-1.20458	0.082	0.365	3.53112e-139
Sptssb	1.60036e-142	-1.12636	0.222	0.505	3.03909e-138
Mt1	8.96547e-142	1.52294	0.648	0.533	1.70254e-137
Ftl1	6.76125e-139	-0.797442	0.891	0.96	1.28396e-134
B3galt5	2.09205e-136	-1.03212	0.208	0.543	3.97281e-132
Rps24	9.18206e-133	-1.02007	0.541	0.819	1.74367e-128
Rps18	2.50567e-129	-1.00176	0.478	0.777	4.75827e-125
Gmds	3.33074e-128	-0.83719	0.192	0.482	6.32507e-124
Muc2	1.06989e-127	-1.1771	0.145	0.444	2.03173e-123
Gsdmc2	5.59925e-126	-0.958565	0.058	0.289	1.0633e-121
Rps2	3.19766e-123	-1.19504	0.403	0.69	6.07235e-119
Rps16	2.92746e-122	-0.860232	0.679	0.865	5.55925e-118
mt-Co1	5.57894e-122	0.572799	0.997	0.998	1.05944e-117
Rpl7a	3.31482e-120	-0.832066	0.521	0.788	6.29484e-116
Rplp2	1.14089e-119	-0.888445	0.479	0.768	2.16655e-115
Rpl19	8.45348e-119	-0.779894	0.742	0.903	1.60532e-114
Sgk1	1.10141e-116	1.0235	0.519	0.339	2.09157e-112
Rpl15	1.6803e-116	-0.987453	0.511	0.768	3.19089e-112
Tstd1	3.95622e-116	-0.910627	0.406	0.669	7.51287e-112
Rps26	1.00108e-114	-0.874676	0.528	0.793	1.90104e-110
mt-Nd3	1.58204e-113	0.699903	0.863	0.847	3.0043e-109
Blvrb	2.17834e-113	-0.736559	0.186	0.475	4.13667e-109
Rpl3	2.98305e-113	-1.02822	0.284	0.587	5.6648e-109
Rpl10a	9.98969e-113	-0.951009	0.39	0.693	1.89704e-108
Rpl12	9.51097e-112	-0.92274	0.3	0.609	1.80613e-107
Rpl11	1.09189e-111	-0.88638	0.602	0.825	2.07349e-107
Dbi	1.16931e-111	-0.731693	0.628	0.84	2.22051e-107
Rps13	1.43375e-111	-0.950982	0.503	0.755	2.72268e-107
Cox4i1	1.70665e-110	-0.583219	0.889	0.969	3.24092e-106
Retnlb	7.78944e-110	-0.835398	0.019	0.202	1.47921e-105
Slc26a3	2.6853e-109	1.12304	0.669	0.553	5.09938e-105
Selenop	2.85447e-108	0.848138	0.856	0.649	5.42064e-104
Cyp4f14	4.43432e-108	0.923332	0.538	0.365	8.42077e-104
Rps19	9.07896e-108	-0.984821	0.438	0.717	1.72409e-103
Myo1a	5.0844e-107	0.667615	0.627	0.56	9.65528e-103
Atp5g1	3.02362e-106	-0.998305	0.493	0.735	5.74186e-102
Tfcp2l1	1.31106e-105	0.729826	0.607	0.512	2.4897e-101
Pycard	1.69014e-105	-1.1195	0.268	0.526	3.20957e-101
Rps10	2.17459e-105	-0.842358	0.668	0.858	4.12955e-101
Rpsa	5.5373e-105	-0.9386	0.464	0.735	1.05153e-100
Rps15a	2.8514e-104	-0.95417	0.416	0.695	5.41481e-100
Mep1a	3.28386e-103	0.704915	0.709	0.645	6.23605e-99
Rpl35a	9.38636e-101	-0.803932	0.56	0.805	1.78247e-96
Rpl14	1.555e-100	-0.870615	0.393	0.676	2.95295e-96
Alas1	4.1543e-100	-0.717249	0.201	0.471	7.88901e-96
Rpl32	4.61063e-100	-0.892599	0.528	0.784	8.75559e-96
Gstp1	6.61642e-100	-0.564083	0.109	0.355	1.25646e-95
Tpt1	3.08864e-99	-0.511654	0.905	0.979	5.86534e-95
Rps12	1.71303e-98	-0.817449	0.595	0.82	3.25305e-94
Cyba	2.25192e-98	-0.750137	0.285	0.562	4.2764e-94
Rps28	7.99465e-97	-0.774854	0.513	0.765	1.51818e-92
Acads	1.76093e-96	-0.783437	0.313	0.57	3.34401e-92
Capg	3.44422e-96	-0.554233	0.079	0.303	6.54058e-92
Malat1	1.33504e-95	1.02048	0.985	0.989	2.53524e-91
Mgst1	1.58425e-94	-0.802236	0.142	0.386	3.00848e-90
Rps7	2.27704e-94	-0.882843	0.503	0.75	4.3241e-90
Ifitm2	2.73843e-94	-0.568778	0.055	0.259	5.20028e-90
Rps27a	3.1869e-94	-0.90634	0.555	0.772	6.05191e-90
Tmsb4x	3.76803e-94	-0.635441	0.819	0.925	7.15548e-90
Mien1	9.66872e-94	-0.650066	0.287	0.568	1.83609e-89
Rpl8	9.50256e-93	-0.856858	0.604	0.811	1.80454e-88
Gapdh	4.40687e-92	-0.557279	0.814	0.919	8.36864e-88
Rps20	6.62329e-92	-0.736381	0.692	0.872	1.25776e-87
Ifi27l2b	1.07629e-91	0.830499	0.703	0.62	2.04387e-87
Il18	1.70513e-91	-0.755904	0.138	0.385	3.23804e-87
Nme2	2.23708e-91	-0.936448	0.231	0.487	4.24821e-87
Prdx1	5.35765e-91	-0.791327	0.467	0.695	1.01742e-86
Rpl24	1.291e-90	-0.70821	0.635	0.834	2.45161e-86
Fau	2.93209e-90	-0.440961	0.934	0.981	5.56804e-86
Pebp1	1.45936e-89	-0.682329	0.226	0.481	2.77133e-85
Mapk13	1.97864e-89	-0.660377	0.459	0.723	3.75744e-85
Rpl27a	2.60052e-89	-0.874302	0.524	0.764	4.93839e-85
Rpl35	7.05762e-89	-0.813399	0.306	0.573	1.34024e-84
Rpl26	2.11669e-88	-0.713645	0.637	0.832	4.01959e-84
Sec11c	3.35725e-88	-0.678131	0.239	0.497	6.37542e-84
Rps3	9.92121e-88	-0.822369	0.579	0.777	1.88404e-83
Nans	1.91136e-87	-0.685837	0.208	0.471	3.62967e-83
S100a14	4.64822e-87	-0.790603	0.106	0.327	8.82696e-83
Ctss	3.64445e-86	0.752344	0.751	0.647	6.9208e-82
Gchfr	4.29608e-86	-0.695112	0.069	0.273	8.15825e-82
Guca2a	1.21547e-85	0.842986	0.948	0.959	2.30818e-81
Hpgd	2.01877e-85	0.647605	0.713	0.663	3.83364e-81
Csrp2	3.88846e-85	-0.820177	0.256	0.511	7.38419e-81
Rpl36	7.66475e-85	-0.687399	0.533	0.778	1.45554e-80
Cdhr5	1.31559e-84	0.598544	0.941	0.902	2.4983e-80
Rps14	2.50049e-84	-0.591178	0.815	0.93	4.74842e-80
Tspan3	2.96683e-84	-0.663943	0.377	0.643	5.63401e-80
Ptma	4.50262e-84	-0.846972	0.313	0.577	8.55047e-80
Btg1	5.93736e-84	0.748977	0.808	0.697	1.1275e-79
Gm10076	7.3805e-84	-0.569218	0.304	0.576	1.40156e-79
Rpl23	1.23449e-83	-0.750848	0.673	0.847	2.34429e-79
Muc4	1.3504e-83	-0.534518	0.015	0.158	2.56441e-79
Zg16	1.39718e-83	-0.309196	0.227	0.451	2.65324e-79
Rpl22	1.40953e-83	-0.74066	0.443	0.697	2.67669e-79
Krt8	7.69955e-83	-0.511422	0.935	0.98	1.46214e-78
Gsta4	2.25238e-82	-0.529712	0.083	0.276	4.27728e-78
Rps5	4.41034e-82	-0.764139	0.611	0.81	8.37524e-78
Rps9	7.01106e-82	-0.817141	0.605	0.798	1.3314e-77
Prap1	9.40424e-82	-0.664464	0.22	0.477	1.78587e-77
Rpl27	1.19624e-81	-0.737843	0.542	0.752	2.27166e-77
Rpl10	1.70996e-81	-0.736961	0.467	0.704	3.24722e-77
Ubc	1.9208e-81	0.476355	0.945	0.922	3.6476e-77
Rfk	2.49834e-81	0.48484	0.731	0.764	4.74434e-77
Carhsp1	5.36565e-81	-0.582642	0.276	0.539	1.01894e-76
Pfn1	2.20356e-80	-0.593458	0.654	0.815	4.18456e-76
Mettl26	2.64025e-80	-0.61908	0.26	0.51	5.01384e-76
Txnip	4.41789e-80	0.547358	0.871	0.778	8.38957e-76
Cbr3	9.98816e-80	-0.635857	0.128	0.333	1.89675e-75
Atp2b1	1.98661e-79	-0.801804	0.599	0.795	3.77257e-75
Cyp3a13	3.04959e-79	0.747819	0.615	0.508	5.79117e-75
Rpl36al	7.24451e-79	-0.727403	0.39	0.625	1.37573e-74
Cobl	8.08026e-79	0.812056	0.448	0.27	1.53444e-74
Nupr1	1.63932e-78	-0.76889	0.046	0.22	3.11306e-74
Eif4ebp3	1.74287e-78	0.568705	0.694	0.641	3.30971e-74
Rpl22l1	2.63291e-78	-0.768711	0.301	0.539	4.9999e-74
Rpl29	3.77743e-78	-0.76738	0.501	0.714	7.17334e-74
Rpl39	9.07553e-78	-0.758159	0.441	0.679	1.72344e-73
Rplp1	1.92264e-77	-0.665908	0.705	0.869	3.6511e-73
Cndp2	2.24627e-77	0.782203	0.388	0.273	4.26567e-73
Gm3336	5.20375e-77	-0.583925	0.244	0.494	9.88193e-73
Plet1	1.34604e-76	-0.866195	0.011	0.134	2.55613e-72
Acsf2	1.68169e-76	-0.443319	0.097	0.302	3.19354e-72
Slc6a8	9.50361e-76	0.777113	0.585	0.476	1.80474e-71
Myh14	4.25947e-75	0.513746	0.731	0.706	8.08874e-71
Abcb1a	1.3412e-74	-0.754526	0.674	0.851	2.54693e-70
Car2	1.50261e-74	-0.78917	0.382	0.618	2.85345e-70
Slc13a2	6.2443e-74	0.613496	0.54	0.496	1.18579e-69
Lgals3	9.99791e-74	-0.536845	0.948	0.986	1.8986e-69
Pdzk1ip1	1.11196e-73	0.783646	0.492	0.369	2.11162e-69
Ybx3	1.45147e-73	-0.584465	0.356	0.597	2.75634e-69
Krt19	2.74973e-73	-0.783893	0.727	0.855	5.22173e-69
Nudt4	3.86362e-73	0.578873	0.861	0.81	7.33702e-69
Rack1	2.62432e-72	-0.68738	0.433	0.674	4.98358e-68
Rpl38	3.84327e-72	-0.657131	0.525	0.737	7.29837e-68
Duoxa2	5.92294e-72	-1.10792	0.055	0.226	1.12477e-67
Sec61b	8.38967e-72	-0.691783	0.386	0.608	1.5932e-67
Max	1.26803e-71	0.761504	0.559	0.421	2.40798e-67
Rpl36a	1.54549e-71	-0.64588	0.336	0.588	2.93489e-67
Glrx	1.5946e-71	0.592951	0.502	0.457	3.02815e-67
Agpat4	2.81452e-71	-0.441757	0.222	0.456	5.34477e-67
Eif3i	3.83327e-71	-0.547933	0.223	0.459	7.27937e-67
Rps21	4.61647e-71	-0.739955	0.476	0.686	8.76669e-67
Pdia6	5.80923e-71	-0.416005	0.078	0.263	1.10317e-66
Jpt1	5.8687e-71	-0.544628	0.463	0.704	1.11447e-66
Rpl9	1.36376e-70	-0.64551	0.689	0.848	2.58978e-66
Slc30a10	2.71482e-70	-0.573205	0.108	0.307	5.15544e-66
Ssr4	1.0713e-69	-0.620163	0.434	0.653	2.03439e-65
Rpl21	1.15336e-69	-0.674519	0.579	0.771	2.19022e-65
Tgoln1	1.19077e-69	-0.507878	0.622	0.835	2.26127e-65
Rpl37	2.16087e-69	-0.595128	0.665	0.84	4.1035e-65
Bola2	4.01277e-69	-0.428392	0.223	0.456	7.62025e-65
Polr1d	5.71897e-69	-0.579592	0.377	0.615	1.08603e-64
Rsrp1	1.68981e-68	0.556085	0.695	0.664	3.20895e-64
Tmem256	2.02138e-68	-0.517618	0.252	0.489	3.83861e-64
Atp5h	2.0752e-68	-0.524353	0.721	0.862	3.94081e-64
Reep5	3.85671e-68	-0.409965	0.134	0.342	7.32389e-64
P4hb	6.11171e-68	-0.56656	0.326	0.568	1.16061e-63
Rps8	1.2337e-67	-0.766574	0.658	0.812	2.34279e-63
Rps4x	1.57941e-67	-0.725349	0.487	0.705	2.9993e-63
Mgst2	3.00002e-67	-0.58203	0.323	0.559	5.69704e-63
Fkbp2	8.49603e-67	-0.519105	0.277	0.513	1.6134e-62
Rps29	2.49189e-66	-0.566126	0.754	0.882	4.7321e-62
Cd38	2.52316e-66	-0.70008	0.262	0.492	4.79149e-62
Rpl13a	4.79904e-66	-0.591745	0.598	0.795	9.11337e-62
H3f3a	6.70011e-66	-0.478908	0.678	0.848	1.27235e-61
mt-Atp6	7.32612e-66	0.344313	0.996	0.999	1.39123e-61
Etfb	8.95677e-66	-0.586973	0.529	0.729	1.70089e-61
Arl1	1.11848e-65	-0.602868	0.345	0.576	2.12399e-61
Retreg1	3.35737e-65	0.765923	0.423	0.265	6.37565e-61
Aqp4	7.6539e-65	-0.980063	0.114	0.302	1.45348e-60
Atp1b1	8.42924e-65	0.40402	0.908	0.922	1.60071e-60
Slc20a1	8.68103e-65	0.855787	0.435	0.288	1.64853e-60
Ctsz	9.4764e-65	-0.424693	0.328	0.562	1.79957e-60
Gstm1	1.63626e-64	-0.623671	0.104	0.285	3.10725e-60
Cox7b	1.64168e-64	-0.497314	0.695	0.86	3.11754e-60
Gstm3	4.61539e-64	-0.264868	0.03	0.162	8.76463e-60
Krtcap2	6.47512e-64	-0.489214	0.23	0.457	1.22963e-59
Lsm12	7.60645e-64	-0.441821	0.238	0.467	1.44446e-59
Gale	7.98149e-64	-0.501734	0.23	0.455	1.51568e-59
Cd9	8.9012e-64	-0.581142	0.375	0.612	1.69034e-59
Tspo	1.15209e-63	-0.536718	0.439	0.673	2.18783e-59
Rps6	1.22475e-63	-0.665075	0.441	0.665	2.32579e-59
Appl1	3.48957e-63	-0.430575	0.197	0.415	6.6267e-59
Glrx5	4.35411e-63	-0.500146	0.233	0.455	8.26845e-59
Apob	1.02097e-62	0.838109	0.369	0.191	1.93883e-58
Itm2b	1.52214e-62	0.520546	0.945	0.928	2.89054e-58
Ces1f	2.09292e-62	-0.464035	0.11	0.29	3.97445e-58
Rpl17	3.48327e-62	-0.526211	0.75	0.888	6.61473e-58
Slc6a14	3.73148e-62	-0.572392	0.447	0.68	7.08608e-58
Ckb	5.52159e-62	-0.232568	0.011	0.118	1.04855e-57
Uqcrq	1.01393e-61	-0.528611	0.665	0.833	1.92545e-57
Eef1d	1.6491e-61	-0.528078	0.236	0.458	3.13164e-57
Hsp90ab1	1.77251e-61	-0.667628	0.516	0.714	3.366e-57
Atp5j	2.29264e-61	-0.51605	0.665	0.822	4.35373e-57
Prelid2	2.43466e-61	-0.486076	0.197	0.407	4.62343e-57
Ndufb6	3.65765e-61	-0.591502	0.331	0.552	6.94588e-57
Dad1	4.91032e-61	-0.566052	0.389	0.609	9.3247e-57
Klf5	6.14493e-61	0.317805	0.61	0.649	1.16692e-56
Micos10	1.68268e-60	-0.559152	0.468	0.683	3.1954e-56
Gsdmc3	1.74354e-60	-0.27982	0.031	0.162	3.31098e-56
Ppia	2.41413e-60	-0.866427	0.491	0.657	4.58444e-56
Rab25	2.43213e-60	-0.554547	0.365	0.589	4.61861e-56
Ndufab1	3.3091e-60	-0.663145	0.416	0.607	6.28398e-56
Rpl5	3.43079e-60	-0.567044	0.426	0.654	6.51508e-56
Slc9a3	6.5161e-60	0.745793	0.454	0.352	1.23741e-55
Cited2	8.85919e-60	0.647042	0.46	0.383	1.68236e-55
Dpep1	9.64447e-60	0.20551	0.648	0.727	1.83148e-55
Sprr1a	1.14108e-59	-1.12599	0.047	0.191	2.16691e-55
Ndufa4	1.80392e-59	-0.67987	0.347	0.556	3.42565e-55
Park7	1.89233e-59	-0.53574	0.204	0.409	3.59353e-55
Prdx2	2.51119e-59	-0.54048	0.358	0.578	4.76875e-55
Gm11808	3.50728e-59	-0.451391	0.199	0.41	6.66032e-55
Mt2	7.08839e-59	0.800873	0.219	0.091	1.34609e-54
B4galnt2	7.91719e-59	-0.434322	0.215	0.428	1.50347e-54
Rps3a1	7.99964e-59	-0.696384	0.56	0.738	1.51913e-54
Rps17	8.72616e-59	-0.629669	0.529	0.733	1.6571e-54
Eef1a1	1.41329e-58	-0.575432	0.611	0.8	2.68384e-54
Jun	1.66151e-58	0.505129	0.911	0.874	3.15521e-54
Btg2	1.68098e-58	0.597028	0.843	0.787	3.19218e-54
Sycn	2.12853e-58	1.20802	0.412	0.286	4.04209e-54
Snrpd2	2.70615e-58	-0.511824	0.228	0.44	5.13898e-54
Slc6a6	2.9151e-58	0.390113	0.315	0.309	5.53578e-54
Rpl4	6.59437e-58	-0.467403	0.382	0.611	1.25227e-53
Rnasel	8.46644e-58	0.408575	0.731	0.725	1.60778e-53
Hspd1	9.02665e-58	-0.543063	0.185	0.383	1.71416e-53
Irf8	1.14365e-57	-0.244154	0.092	0.257	2.17179e-53
Elob	1.26658e-57	-0.451672	0.721	0.869	2.40524e-53
Hao2	1.31e-57	-0.751005	0.184	0.377	2.4877e-53
Golga4	1.41779e-57	0.623495	0.607	0.518	2.69238e-53
Gch1	2.01057e-57	-0.435195	0.108	0.286	3.81807e-53
Rps23	2.03704e-57	-0.668916	0.64	0.784	3.86834e-53
Mlec	2.9274e-57	-0.398323	0.159	0.355	5.55913e-53
Nme1	5.70163e-57	-0.407409	0.087	0.255	1.08274e-52
B2m	8.95083e-57	0.512944	0.838	0.83	1.69976e-52
Elf3	1.10341e-56	-0.491405	0.516	0.725	2.09537e-52
Sfn	1.2162e-56	-0.542128	0.492	0.707	2.30957e-52
Eef1b2	2.8222e-56	-0.573206	0.451	0.666	5.35936e-52
AY036118	3.05002e-56	0.58825	0.84	0.797	5.792e-52
Eif5a	4.03441e-56	-0.517342	0.405	0.618	7.66134e-52
Cox6c	1.24392e-55	-0.424544	0.775	0.894	2.3622e-51
Akr7a5	1.75709e-55	-0.396936	0.153	0.344	3.33671e-51
Calr	1.76568e-55	-0.455516	0.464	0.684	3.35302e-51
Prdx6	3.37053e-55	0.250803	0.712	0.886	6.40063e-51
Rpl34	4.33041e-55	-0.584497	0.652	0.806	8.22346e-51
Egr1	7.46604e-55	0.524591	0.679	0.653	1.4178e-50
Rpl30	1.14748e-54	-0.64236	0.608	0.779	2.17906e-50
Scd2	1.16825e-54	-0.505699	0.12	0.297	2.21851e-50
Gpx1	5.0492e-54	-0.493548	0.374	0.59	9.58844e-50
Rpl6	5.64e-54	-0.594623	0.536	0.732	1.07104e-49
Fam98c	1.07265e-53	0.39598	0.472	0.489	2.03697e-49
Krtcap3	1.4772e-53	-0.37999	0.213	0.415	2.8052e-49
Tpm1	2.15729e-53	0.52015	0.681	0.665	4.0967e-49
Hspe1	2.15902e-53	-0.583434	0.186	0.376	4.09998e-49
H2-K1	2.16018e-53	0.547008	0.941	0.916	4.10219e-49
Mrpl52	3.58677e-53	-0.45816	0.262	0.472	6.81128e-49
mt-Co3	5.95675e-53	0.263238	0.996	0.999	1.13119e-48
Akap9	6.6265e-53	0.490714	0.5	0.475	1.25837e-48
Mier1	8.21307e-53	0.423974	0.638	0.638	1.55966e-48
Ms4a12	8.68193e-53	-0.346242	0.055	0.195	1.6487e-48
Aoc1	1.10401e-52	0.580951	0.399	0.311	2.09652e-48
Pparg	1.35445e-52	-0.402121	0.186	0.38	2.5721e-48
Ppp1r14b	1.46775e-52	-0.408854	0.135	0.314	2.78726e-48
mt-Nd5	1.79004e-52	0.468758	0.895	0.892	3.39929e-48
Atp11b	3.1065e-52	0.507653	0.599	0.582	5.89924e-48
Mgst3	3.25516e-52	-0.561229	0.808	0.904	6.18154e-48
Sem1	3.29934e-52	-0.505684	0.507	0.701	6.26545e-48
Rpl31	4.02034e-52	-0.485372	0.54	0.741	7.63462e-48
Clca3b	4.80462e-52	-0.443421	0.018	0.122	9.12398e-48
Atp5d	5.46261e-52	-0.43002	0.773	0.878	1.03735e-47
H2afz	5.89905e-52	-0.544006	0.353	0.563	1.12023e-47
Lamtor2	9.61453e-52	-0.481163	0.47	0.674	1.8258e-47
Psmb2	9.96712e-52	-0.472493	0.264	0.468	1.89276e-47
Cycs	1.06333e-51	-0.487221	0.627	0.785	2.01926e-47
Mkrn1	1.24562e-51	0.435183	0.781	0.788	2.36542e-47
Mcl1	1.4987e-51	0.461611	0.73	0.707	2.84604e-47
Hsd11b2	2.10772e-51	0.429829	0.296	0.31	4.00256e-47
Dcxr	2.32732e-51	-0.399052	0.209	0.407	4.41958e-47
Selenof	2.40397e-51	-0.378154	0.234	0.436	4.56514e-47
Wfdc2	3.16124e-51	-0.536178	0.216	0.412	6.0032e-47
mt-Nd2	3.71905e-51	0.452989	0.958	0.962	7.06248e-47
Chp2	5.56051e-51	0.559706	0.479	0.436	1.05594e-46
Rpl7	7.42454e-51	-0.56461	0.624	0.776	1.40992e-46
Eif3k	7.57432e-51	-0.424504	0.353	0.566	1.43836e-46
Chchd10	9.12616e-51	-0.493635	0.679	0.832	1.73306e-46
Cox5a	9.52742e-51	-0.566988	0.743	0.851	1.80926e-46
Smim24	1.20808e-50	0.322703	0.517	0.55	2.29414e-46
Trappc6a	1.67792e-50	-0.403024	0.336	0.548	3.18637e-46
Smim22	1.74594e-50	0.349701	0.671	0.696	3.31554e-46
Cisd1	2.68009e-50	-0.495068	0.501	0.69	5.0895e-46
Gstt2	3.75076e-50	-0.1831	0.069	0.202	7.12269e-46
Klk1	4.33391e-50	0.673977	0.53	0.505	8.2301e-46
Mrps24	6.9963e-50	-0.480223	0.343	0.551	1.3286e-45
Cyp4b1	1.12393e-49	0.690581	0.245	0.135	2.13435e-45
Idh2	1.43652e-49	-0.34277	0.145	0.322	2.72795e-45
Fam83e	2.48641e-49	0.421743	0.601	0.599	4.72169e-45
Rps25	2.59935e-49	-0.535227	0.523	0.711	4.93616e-45
Plaat3	3.02703e-49	-0.260364	0.104	0.259	5.74833e-45
Duox2	7.18038e-49	-0.717401	0.135	0.305	1.36355e-44
Ddost	9.68975e-49	-0.348328	0.192	0.38	1.84008e-44
Me1	1.07791e-48	-0.226588	0.033	0.148	2.04695e-44
Rps15	1.16148e-48	-0.518552	0.575	0.756	2.20565e-44
Uqcr11	1.42637e-48	-0.478153	0.592	0.773	2.70867e-44
Tnni1	1.89088e-48	0.00451534	0.168	0.296	3.59078e-44
Oasl2	1.90785e-48	0.73526	0.229	0.092	3.62302e-44
Gstk1	2.0142e-48	-0.403061	0.173	0.354	3.82497e-44
Sptssa	2.41963e-48	-0.26672	0.138	0.308	4.59488e-44
Me2	2.61242e-48	-0.214963	0.255	0.438	4.96098e-44
Itgb1	2.96515e-48	-0.372659	0.253	0.451	5.63081e-44
Tmem205	3.58085e-48	-0.373735	0.178	0.361	6.80004e-44
Psenen	3.83341e-48	0.472524	0.549	0.546	7.27965e-44
Atp5f1	5.89921e-48	-0.517173	0.577	0.737	1.12026e-43
Maoa	6.96024e-48	0.154054	0.704	0.799	1.32175e-43
Arl14	1.17707e-47	-0.303604	0.118	0.278	2.23525e-43
Gstm2	1.56722e-47	-0.26821	0.069	0.209	2.97615e-43
Mrps28	1.96177e-47	-0.269597	0.06	0.193	3.7254e-43
Grpel1	2.10011e-47	-0.393584	0.257	0.454	3.98811e-43
Acaa2	2.30171e-47	-0.363476	0.283	0.48	4.37095e-43
Mrpl42	2.77808e-47	-0.439574	0.234	0.424	5.27556e-43
Canx	3.24211e-47	-0.400265	0.334	0.539	6.15677e-43
Mrpl53	3.49601e-47	-0.147295	0.201	0.363	6.63893e-43
Rps27l	5.15236e-47	-0.468356	0.48	0.672	9.78433e-43
Txn1	5.46324e-47	-0.441964	0.884	0.958	1.03747e-42
Trp53inp2	5.50214e-47	0.547638	0.377	0.317	1.04486e-42
Tmem37	6.90761e-47	0.722727	0.467	0.323	1.31176e-42
Tmem14c	8.3496e-47	-0.51377	0.367	0.553	1.58559e-42
Clcn2	1.15288e-46	0.445968	0.425	0.393	2.18931e-42
Ppa1	1.26354e-46	-0.351218	0.259	0.447	2.39946e-42
Mafb	1.39401e-46	0.743043	0.227	0.117	2.64723e-42
Ggh	1.59849e-46	0.642919	0.546	0.508	3.03554e-42
Spint2	2.23496e-46	0.297141	0.926	0.937	4.24418e-42
Eps8l2	2.78135e-46	0.556945	0.536	0.456	5.28179e-42
Atp5o	2.7925e-46	-0.459587	0.649	0.804	5.30296e-42
Cyc1	2.87298e-46	-0.530804	0.444	0.631	5.45578e-42
Pnpo	3.83813e-46	-0.275076	0.172	0.335	7.28862e-42
Cd47	4.68986e-46	-0.31236	0.127	0.29	8.90604e-42
Rorc	5.32265e-46	0.608306	0.197	0.094	1.01077e-41
Banf1	6.3197e-46	-0.310083	0.147	0.316	1.20011e-41
Junb	6.61129e-46	0.405765	0.673	0.675	1.25548e-41
Abhd6	8.59634e-46	-0.34006	0.14	0.307	1.63245e-41
Fcgbp	9.52174e-46	-0.686763	0.069	0.192	1.80818e-41
Mettl7b	1.01771e-45	-0.538052	0.439	0.632	1.93264e-41
Kcnk1	1.13247e-45	-0.222149	0.137	0.293	2.15056e-41
Lsm4	1.5178e-45	-0.417916	0.197	0.378	2.88231e-41
Psmb1	1.72434e-45	-0.419837	0.415	0.615	3.27451e-41
Cox6b1	1.91997e-45	-0.339274	0.846	0.933	3.64602e-41
Agpat5	2.53202e-45	-0.271859	0.11	0.263	4.80831e-41
Clca1	2.70464e-45	-0.71883	0.091	0.225	5.13612e-41
Psma7	2.75953e-45	-0.443475	0.432	0.627	5.24034e-41
Mrpl12	3.67458e-45	-0.506867	0.327	0.519	6.97803e-41
Mrps14	3.93156e-45	-0.410372	0.211	0.393	7.46604e-41
Rps11	3.97188e-45	-0.517454	0.723	0.841	7.54259e-41
Fam162a	4.44184e-45	-0.304657	0.593	0.78	8.43506e-41
Atp5c1	4.53864e-45	-0.500337	0.524	0.692	8.61888e-41
Ndufb11	5.1355e-45	-0.462586	0.44	0.636	9.75232e-41
Cdkn1a	5.26393e-45	0.420756	0.75	0.712	9.9962e-41
Ndufc1	1.01727e-44	-0.484618	0.466	0.656	1.93179e-40
Suclg1	1.03993e-44	-0.509703	0.431	0.613	1.97483e-40
Serpinb6a	1.08828e-44	0.211849	0.75	0.809	2.06664e-40
Kif13b	1.24414e-44	0.496007	0.367	0.351	2.36263e-40
Mrpl21	1.68653e-44	-0.386194	0.211	0.393	3.20272e-40
Cops6	2.05917e-44	-0.292979	0.211	0.389	3.91037e-40
Clint1	2.23653e-44	0.393002	0.524	0.532	4.24716e-40
Mydgf	2.30407e-44	-0.338781	0.21	0.392	4.37544e-40
Mettl7a1	2.83201e-44	0.409489	0.328	0.323	5.37798e-40
Lpl	3.08904e-44	-0.205814	0.047	0.166	5.86608e-40
Uqcrh	3.52886e-44	-0.402949	0.73	0.861	6.7013e-40
Ndufv3	4.60823e-44	-0.34542	0.567	0.756	8.75103e-40
Ccdc34	5.23559e-44	-0.289453	0.07	0.202	9.94239e-40
Trak1	5.51097e-44	0.42828	0.366	0.334	1.04653e-39
Nr1d1	6.21421e-44	0.59485	0.367	0.279	1.18008e-39
Slc5a8	6.5928e-44	-0.493259	0.24	0.427	1.25197e-39
Snrpf	7.06429e-44	-0.276553	0.112	0.263	1.34151e-39
Ndufc2	8.99194e-44	-0.545654	0.371	0.555	1.70757e-39
Trim40	9.30589e-44	-0.430313	0.06	0.186	1.76719e-39
Phyh	1.06364e-43	0.314861	0.48	0.492	2.01986e-39
Ybx1	1.07456e-43	-0.381379	0.746	0.864	2.04059e-39
Mecr	1.07545e-43	-0.253797	0.093	0.237	2.04228e-39
Timm13	1.14401e-43	-0.423915	0.427	0.621	2.17248e-39
Galk1	1.49435e-43	-0.202566	0.048	0.166	2.83777e-39
Emc6	1.73979e-43	-0.33604	0.173	0.345	3.30386e-39
Sdc4	1.7573e-43	0.429286	0.604	0.612	3.33712e-39
Cyb5a	1.97214e-43	-0.416799	0.323	0.514	3.74509e-39
Eef1g	2.32576e-43	-0.453595	0.307	0.499	4.41662e-39
Ckmt1	2.36289e-43	0.321006	0.86	0.856	4.48713e-39
Tm9sf2	2.57967e-43	-0.343286	0.479	0.673	4.8988e-39
Rpl23a	3.7375e-43	-0.508079	0.511	0.688	7.09751e-39
Gna13	4.79044e-43	0.354046	0.415	0.417	9.09705e-39
Srrm1	5.13925e-43	0.15374	0.328	0.421	9.75943e-39
Cldn15	5.22609e-43	-0.225612	0.046	0.162	9.92435e-39
Dnajc15	5.47209e-43	-0.303425	0.159	0.326	1.03915e-38
Vps29	6.77268e-43	-0.292904	0.197	0.371	1.28613e-38
Pla2g10	8.19342e-43	-0.287709	0.239	0.417	1.55593e-38
Gstm5	8.22773e-43	-0.237432	0.072	0.205	1.56245e-38
Psmb5	1.22818e-42	-0.324298	0.357	0.551	2.33231e-38
Oit1	1.41731e-42	-0.380756	0.503	0.695	2.69148e-38
Cdh1	1.51804e-42	0.313537	0.644	0.67	2.88276e-38
Sap18	1.54024e-42	-0.290135	0.192	0.365	2.92492e-38
1110038B12Rik	1.54663e-42	0.0216652	0.374	0.512	2.93705e-38
Slc39a5	1.56462e-42	-0.256987	0.109	0.257	2.97121e-38
Uqcrfs1	1.79915e-42	-0.501204	0.487	0.66	3.41658e-38
Brd1	1.82967e-42	0.322071	0.341	0.384	3.47454e-38
Gcnt3	2.03208e-42	0.479578	0.434	0.422	3.85891e-38
Tmigd1	2.07502e-42	0.580541	0.495	0.522	3.94047e-38
Ppcs	2.19635e-42	-0.195787	0.139	0.29	4.17087e-38
Nqo1	2.34994e-42	-0.22315	0.071	0.203	4.46253e-38
Adh5	2.38789e-42	-0.431639	0.209	0.385	4.5346e-38
Psma5	2.48949e-42	-0.340295	0.236	0.418	4.72755e-38
Gramd3	2.59022e-42	-0.315081	0.206	0.376	4.91882e-38
Nus1	2.70926e-42	-0.374329	0.274	0.461	5.14488e-38
Tecr	2.82501e-42	-0.324884	0.258	0.443	5.3647e-38
Decr1	3.19775e-42	-0.285121	0.145	0.306	6.07253e-38
Zfp467	4.23551e-42	0.425046	0.278	0.226	8.04323e-38
Ndufa8	4.99043e-42	-0.421836	0.401	0.593	9.47682e-38
Fgfbp1	5.08123e-42	-0.450747	0.23	0.404	9.64926e-38
Fkbp1a	5.26818e-42	-0.235819	0.223	0.396	1.00043e-37
Mrpl28	6.46964e-42	-0.360656	0.215	0.393	1.22858e-37
Ces1g	6.60273e-42	-0.34416	0.089	0.227	1.25386e-37
Aig1	6.67234e-42	-0.280554	0.209	0.383	1.26708e-37
Erbin	6.80736e-42	0.391632	0.707	0.699	1.29272e-37
Rnf186	6.97119e-42	0.119323	0.33	0.426	1.32383e-37
Glo1	7.82884e-42	-0.356101	0.25	0.434	1.4867e-37
Hsd17b10	8.43042e-42	-0.347137	0.19	0.362	1.60094e-37
Fxyd4	8.49482e-42	1.45092	0.146	0.049	1.61317e-37
Trpm4	8.7308e-42	0.321587	0.399	0.421	1.65798e-37
Ndufb5	9.61403e-42	-0.50252	0.44	0.618	1.8257e-37
Cers4	1.09543e-41	0.477941	0.222	0.174	2.08022e-37
Hadha	1.27375e-41	-0.329697	0.37	0.562	2.41886e-37
Pllp	1.30165e-41	0.448294	0.322	0.283	2.47183e-37
Abhd11	1.33462e-41	-0.156238	0.153	0.3	2.53445e-37
Sub1	1.84657e-41	-0.265813	0.252	0.429	3.50663e-37
Chmp1a	1.96039e-41	0.268698	0.434	0.475	3.72278e-37
Aldh2	2.01119e-41	-0.258615	0.576	0.751	3.81924e-37
Aprt	2.03731e-41	-0.415839	0.43	0.62	3.86885e-37
Tpm2	2.17415e-41	-0.314333	0.026	0.116	4.12871e-37
Erh	2.31335e-41	-0.190038	0.054	0.171	4.39306e-37
Luzp1	2.39206e-41	0.423539	0.582	0.572	4.54252e-37
Aamdc	2.55242e-41	-0.317315	0.219	0.396	4.84704e-37
Chpt1	3.78258e-41	-0.203531	0.107	0.246	7.18311e-37
Relb	3.958e-41	0.572554	0.312	0.211	7.51625e-37
Tmem258	3.98393e-41	-0.300819	0.237	0.416	7.56548e-37
Bax	4.07986e-41	-0.0473143	0.252	0.397	7.74765e-37
Ush1c	5.6266e-41	0.368026	0.394	0.403	1.06849e-36
Spint1	5.9475e-41	0.339244	0.586	0.602	1.12943e-36
Cox6a1	5.95809e-41	-0.358284	0.725	0.862	1.13144e-36
Anxa4	6.189e-41	-0.3041	0.37	0.56	1.17529e-36
Snrpe	6.94542e-41	-0.358317	0.245	0.425	1.31894e-36
Psma2	7.56416e-41	-0.383821	0.34	0.528	1.43643e-36
Sbds	7.70833e-41	0.355052	0.531	0.549	1.46381e-36
Naca	8.50771e-41	-0.51233	0.501	0.673	1.61561e-36
Psmb7	8.80615e-41	-0.230853	0.198	0.36	1.67229e-36
Ostc	8.96268e-41	-0.277547	0.176	0.34	1.70201e-36
Ssr2	9.07676e-41	-0.327209	0.199	0.371	1.72368e-36
H2-Q2	9.33381e-41	-0.336898	0.31	0.492	1.77249e-36
Chp1	9.6517e-41	-0.339646	0.493	0.679	1.83286e-36
Casp8	1.08876e-40	-0.304465	0.192	0.357	2.06755e-36
Ost4	1.24549e-40	-0.200197	0.277	0.451	2.36519e-36
Defb37	1.2491e-40	-0.231467	0.02	0.11	2.37204e-36
Pink1	1.30191e-40	0.463351	0.354	0.29	2.47232e-36
Syf2	1.31472e-40	0.333146	0.316	0.355	2.49665e-36
Capza2	1.31881e-40	-0.252301	0.394	0.581	2.50441e-36
mt-Cytb	1.38817e-40	0.281712	0.993	0.992	2.63613e-36
Sys1	1.43861e-40	-0.186336	0.272	0.44	2.73192e-36
Cenpx	1.50066e-40	-0.23297	0.205	0.371	2.84975e-36
Phb2	2.26677e-40	-0.412412	0.226	0.401	4.30461e-36
Coq5	2.36732e-40	-0.155048	0.091	0.216	4.49554e-36
Zfp36	2.37592e-40	0.292501	0.565	0.595	4.51187e-36
Txnl1	2.70689e-40	-0.186814	0.175	0.326	5.14038e-36
Tmem208	2.70734e-40	-0.308923	0.226	0.4	5.14125e-36
Hacd1	2.98621e-40	-0.25302	0.104	0.246	5.67082e-36
Dpm3	3.12153e-40	-0.279342	0.173	0.335	5.92778e-36
Rpl37a	3.37585e-40	-0.463607	0.662	0.806	6.41075e-36
Son	3.64991e-40	0.346564	0.594	0.623	6.93119e-36
Ces2a	5.04169e-40	-0.623427	0.415	0.605	9.57417e-36
Cox17	5.0454e-40	0.274082	0.623	0.678	9.58122e-36
Npm1	6.06634e-40	-0.367537	0.318	0.503	1.152e-35
Fut2	6.40632e-40	-0.232814	0.093	0.227	1.21656e-35
Ankrd12	6.69504e-40	0.508456	0.315	0.272	1.27139e-35
Fdps	7.18492e-40	-0.450462	0.202	0.367	1.36442e-35
Tmed3	7.55775e-40	-0.245892	0.169	0.324	1.43522e-35
Ubald2	8.1224e-40	0.370695	0.458	0.45	1.54244e-35
Cyp2c65	8.85484e-40	-0.253265	0.315	0.482	1.68153e-35
Plk3	9.20235e-40	0.615763	0.305	0.219	1.74753e-35
Esd	1.31498e-39	-0.444971	0.443	0.617	2.49714e-35
Pet100	1.36243e-39	0.0198473	0.298	0.42	2.58726e-35
Atp5j2	1.50331e-39	-0.383951	0.761	0.872	2.85478e-35
Cul1	1.69885e-39	0.379026	0.342	0.334	3.22611e-35
Tcf7l2	1.92129e-39	0.484913	0.648	0.599	3.64854e-35
Rab5if	1.93281e-39	-0.357519	0.215	0.387	3.67042e-35
Sprr2a3	1.93612e-39	-0.424558	0.539	0.717	3.6767e-35
Ang4	2.09031e-39	-0.511763	0.029	0.123	3.9695e-35
Cept1	2.23911e-39	-0.156339	0.144	0.284	4.25206e-35
Eef2	2.32791e-39	-0.0273366	0.589	0.727	4.42071e-35
Tbca	2.36867e-39	-0.330386	0.326	0.511	4.4981e-35
Cib1	2.84832e-39	-0.394433	0.511	0.687	5.40896e-35
Bcap31	3.1476e-39	-0.343871	0.316	0.5	5.9773e-35
Ube2a	4.18103e-39	-0.255754	0.238	0.405	7.93977e-35
Etfa	4.23178e-39	-0.390586	0.347	0.531	8.03615e-35
Ccdc71l	4.51323e-39	-0.436116	0.309	0.492	8.57062e-35
Dcaf11	5.49737e-39	0.389118	0.322	0.31	1.04395e-34
Prr15l	5.50238e-39	0.394654	0.74	0.731	1.0449e-34
Uba52	5.51218e-39	-0.247919	0.225	0.389	1.04676e-34
Nenf	5.68333e-39	-0.271575	0.136	0.287	1.07926e-34
Cideb	6.45865e-39	0.546906	0.359	0.293	1.2265e-34
Mrpl33	6.72101e-39	-0.260183	0.287	0.463	1.27632e-34
Anapc13	6.80775e-39	-0.283493	0.329	0.508	1.29279e-34
Cd81	7.35364e-39	-0.24403	0.111	0.248	1.39646e-34
Pdia3	7.35689e-39	-0.358341	0.332	0.517	1.39707e-34
Ier3	7.85879e-39	-0.242635	0.055	0.17	1.49239e-34
Ran	8.12738e-39	-0.375268	0.218	0.389	1.54339e-34
Acbd5	9.10013e-39	0.30531	0.28	0.307	1.72811e-34
Plec	1.01538e-38	0.324663	0.667	0.681	1.92821e-34
Gm5485	1.15274e-38	-0.42645	0.624	0.786	2.18905e-34
Mal2	1.29226e-38	-0.303747	0.37	0.554	2.45401e-34
Tm2d2	1.40406e-38	-0.198961	0.21	0.37	2.66631e-34
Cdk11b	1.44204e-38	0.292663	0.26	0.293	2.73844e-34
Vdr	1.67372e-38	0.298157	0.496	0.506	3.1784e-34
Cox7a2l	1.75176e-38	-0.212654	0.426	0.599	3.32659e-34
Sec61g	1.84255e-38	-0.340126	0.384	0.57	3.49901e-34
Cdc34	2.06255e-38	-0.0365663	0.183	0.303	3.91678e-34
Mrpl54	2.14635e-38	-0.338431	0.318	0.5	4.07592e-34
Sprr2b	2.18517e-38	-0.229311	0.106	0.228	4.14964e-34
Clec2d	2.27589e-38	0.437907	0.521	0.524	4.32191e-34
Tmem45b	2.29149e-38	0.474785	0.698	0.672	4.35153e-34
Mbd2	2.33498e-38	0.180575	0.417	0.497	4.43412e-34
Serf2	2.47935e-38	-0.317779	0.786	0.898	4.70828e-34
Sdhd	2.70708e-38	-0.422599	0.323	0.5	5.14075e-34
Prr15	2.97847e-38	0.508021	0.27	0.22	5.65612e-34
Mrpl32	3.03222e-38	-0.160653	0.147	0.285	5.75819e-34
Slc51a	3.39436e-38	0.157447	0.28	0.35	6.44588e-34
Dmbt1	3.39663e-38	-0.428564	0.732	0.857	6.45021e-34
Vdac1	3.45198e-38	-0.350255	0.39	0.575	6.55531e-34
H2afj	3.50005e-38	-0.323837	0.639	0.805	6.6466e-34
Cyp2d34	3.59298e-38	0.607966	0.511	0.377	6.82307e-34
Tmed9	4.70035e-38	-0.18826	0.2	0.354	8.92597e-34
Bri3	5.24548e-38	-0.33965	0.569	0.743	9.96117e-34
Coa3	5.71854e-38	-0.415478	0.415	0.593	1.08595e-33
Cs	6.08643e-38	0.20641	0.538	0.603	1.15581e-33
Arhgap5	6.5416e-38	0.245764	0.497	0.546	1.24225e-33
Timm8b	6.9031e-38	-0.334467	0.338	0.521	1.3109e-33
Tent5a	7.26433e-38	0.494671	0.628	0.572	1.3795e-33
Tmem167	7.98099e-38	-0.0575193	0.241	0.375	1.51559e-33
Nipbl	8.13018e-38	0.336451	0.31	0.3	1.54392e-33
Hspb11	8.4286e-38	-0.160854	0.16	0.302	1.60059e-33
Fbxl3	9.05847e-38	0.47372	0.346	0.289	1.7202e-33
Cipc	9.16494e-38	0.364313	0.312	0.305	1.74042e-33
Zmiz1	9.4967e-38	0.462537	0.422	0.37	1.80342e-33
Slc26a2	1.10652e-37	0.213219	0.718	0.768	2.10129e-33
Hist1h1e	1.34902e-37	-0.0988055	0.318	0.457	2.56178e-33
Sult1a1	1.37723e-37	-0.42246	0.182	0.341	2.61535e-33
Cox7c	1.43068e-37	-0.310374	0.836	0.919	2.71687e-33
Ak6	1.79003e-37	-0.158148	0.078	0.194	3.39926e-33
Trappc6b	1.85422e-37	0.178956	0.233	0.3	3.52117e-33
Slc39a4	1.90045e-37	-0.257923	0.35	0.524	3.60895e-33
Mgat4b	2.04757e-37	-0.231622	0.321	0.488	3.88833e-33
Vil1	2.0934e-37	0.258132	0.624	0.659	3.97537e-33
Ppig	2.13756e-37	0.236072	0.331	0.373	4.05922e-33
Atp5g3	2.14661e-37	-0.453041	0.568	0.724	4.07641e-33
Mrpl23	2.35012e-37	-0.308153	0.179	0.337	4.46288e-33
Ap1s1	3.12276e-37	-0.260147	0.216	0.38	5.93013e-33
Prss30	3.24209e-37	0.490541	0.713	0.672	6.15672e-33
Tmem234	3.40119e-37	0.186078	0.479	0.552	6.45887e-33
Pon2	3.58732e-37	-0.308501	0.344	0.524	6.81231e-33
Fth1	4.38746e-37	-0.543557	0.997	0.998	8.33178e-33
Smpdl3a	4.42873e-37	0.105777	0.507	0.613	8.41016e-33
Mia2	4.80756e-37	0.381861	0.372	0.381	9.12956e-33
Fh1	4.88018e-37	-0.304675	0.197	0.359	9.26745e-33
Muc3	5.04577e-37	0.259933	0.939	0.94	9.58191e-33
H2-T23	5.08829e-37	0.458657	0.491	0.449	9.66267e-33
Erbb3	6.91349e-37	0.418207	0.525	0.485	1.31287e-32
Cdc42ep5	6.97468e-37	0.428659	0.673	0.669	1.32449e-32
Fam3b	7.3898e-37	-0.28236	0.277	0.444	1.40332e-32
Fuca1	8.15796e-37	-0.270179	0.602	0.77	1.5492e-32
Nop10	8.59651e-37	-0.268705	0.163	0.314	1.63248e-32
Pts	9.0263e-37	-0.132657	0.122	0.248	1.71409e-32
Ctsl	9.2028e-37	-0.404637	0.341	0.519	1.74761e-32
Mrpl58	9.2922e-37	-0.283004	0.164	0.319	1.76459e-32
Gsta1	9.57128e-37	-0.442316	0.147	0.279	1.81759e-32
Coq7	1.0196e-36	-0.284698	0.184	0.342	1.93621e-32
Pdcd10	1.07161e-36	-0.0981149	0.299	0.443	2.03499e-32
Trir	1.13469e-36	0.119497	0.41	0.505	2.15478e-32
Cmc1	1.15327e-36	-0.213066	0.235	0.391	2.19005e-32
Cd2ap	1.16887e-36	0.280886	0.792	0.824	2.21968e-32
Myl7	1.18888e-36	-0.171554	0.029	0.121	2.25769e-32
Otc	1.21937e-36	-0.138694	0.025	0.113	2.31559e-32
Cdv3	1.26975e-36	0.0187132	0.412	0.538	2.41125e-32
Hint2	1.43432e-36	-0.171084	0.324	0.482	2.72377e-32
Lap3	1.45444e-36	-0.213861	0.09	0.218	2.76198e-32
Mier3	1.45713e-36	0.458442	0.376	0.336	2.76708e-32
Mapk3	1.52163e-36	0.144837	0.549	0.618	2.88958e-32
Commd1	1.62521e-36	-0.238426	0.235	0.397	3.08628e-32
Mrpl35	1.77408e-36	-0.20399	0.132	0.271	3.36899e-32
Klf10	1.85349e-36	0.0520246	0.09	0.159	3.51978e-32
Naa38	2.02598e-36	-0.279144	0.207	0.368	3.84733e-32
Car4	2.13633e-36	0.472155	0.847	0.76	4.0569e-32
Cth	2.25823e-36	-0.274144	0.156	0.306	4.28837e-32
Use1	2.34386e-36	0.238934	0.433	0.488	4.45098e-32
Wwp2	2.39356e-36	0.461952	0.391	0.337	4.54538e-32
Ifi30	2.5762e-36	-0.306681	0.269	0.44	4.89221e-32
Ppib	2.70222e-36	-0.401509	0.436	0.612	5.13152e-32
Tomm7	3.06203e-36	-0.315716	0.435	0.615	5.81479e-32
Hmgcs2	3.26602e-36	-0.451477	0.358	0.536	6.20217e-32
Rap1a	3.38268e-36	-0.165605	0.215	0.361	6.4237e-32
Ola1	3.39158e-36	-0.273026	0.209	0.371	6.44061e-32
Snrpg	3.47345e-36	-0.321456	0.183	0.34	6.59608e-32
Fkbp3	3.82746e-36	-0.234391	0.076	0.197	7.26835e-32
Mrpl18	3.86261e-36	-0.184412	0.282	0.441	7.3351e-32
Mrps6	4.44108e-36	-0.280884	0.231	0.394	8.43362e-32
Psmd7	4.47959e-36	-0.153851	0.232	0.383	8.50675e-32
U2af1	4.56907e-36	-0.203508	0.156	0.296	8.67666e-32
Arf6	4.78078e-36	0.281808	0.379	0.412	9.07871e-32
Mrpl57	4.93088e-36	-0.281077	0.254	0.422	9.36374e-32
Ciao2a	5.14763e-36	-0.238087	0.197	0.353	9.77536e-32
Acp1	5.252e-36	-0.140579	0.252	0.402	9.97356e-32
Dynll1	5.36163e-36	-0.420326	0.458	0.636	1.01817e-31
Golm1	5.39377e-36	-0.224804	0.441	0.613	1.02428e-31
Triap1	5.4557e-36	-0.173129	0.121	0.252	1.03604e-31
Casz1	5.51136e-36	0.353601	0.389	0.382	1.04661e-31
Ufm1	5.56181e-36	-0.125368	0.198	0.335	1.05619e-31
Hdac1	6.06062e-36	-0.180176	0.201	0.351	1.15091e-31
Mapkap1	6.21774e-36	0.0906363	0.225	0.312	1.18075e-31
Rbis	6.23144e-36	-0.184057	0.187	0.333	1.18335e-31
Slc16a5	6.28387e-36	0.372387	0.279	0.235	1.19331e-31
Prdx3	6.45188e-36	-0.271824	0.147	0.294	1.22521e-31
Dstn	6.48761e-36	0.298621	0.953	0.96	1.232e-31
Manf	6.65215e-36	-0.207159	0.182	0.329	1.26324e-31
Oaz1	6.89863e-36	-0.384684	0.645	0.764	1.31005e-31
Pabpc1	7.66398e-36	-0.149969	0.43	0.589	1.45539e-31
Psma3	8.13246e-36	-0.366676	0.322	0.496	1.54435e-31
Psmc4	1.05503e-35	-0.0817339	0.187	0.315	2.0035e-31
Micos13	1.0982e-35	-0.40774	0.451	0.625	2.08549e-31
Abracl	1.10395e-35	-0.365109	0.272	0.44	2.09641e-31
Ctsa	1.10904e-35	-0.224993	0.224	0.377	2.10607e-31
Cd24a	1.16826e-35	-0.164012	0.047	0.143	2.21852e-31
Cblc	1.1711e-35	0.322504	0.311	0.345	2.22391e-31
Serinc2	1.24808e-35	-0.275499	0.241	0.406	2.3701e-31
Cltb	1.29948e-35	-0.234547	0.338	0.506	2.46772e-31
Ppp1r11	1.31153e-35	0.146457	0.327	0.408	2.49059e-31
Timm8a1	1.45243e-35	-0.195346	0.074	0.192	2.75816e-31
Psmb3	1.52797e-35	-0.379852	0.369	0.545	2.90161e-31
Tomm6	1.59276e-35	-0.238049	0.296	0.463	3.02464e-31
Arpc3	1.65011e-35	-0.371472	0.54	0.7	3.13357e-31
Hspa8	1.68871e-35	-0.154105	0.571	0.724	3.20687e-31
Psmb4	1.7644e-35	-0.32812	0.381	0.559	3.3506e-31
Acadl	1.80854e-35	-0.400518	0.355	0.528	3.43442e-31
Hsp90b1	2.0798e-35	-0.349487	0.406	0.584	3.94953e-31
Myl6	2.32719e-35	-0.267737	0.882	0.953	4.41934e-31
Cisd3	2.43694e-35	-0.316298	0.298	0.469	4.62776e-31
Pmm1	2.53404e-35	-0.335676	0.164	0.314	4.81214e-31
Srp9	2.59763e-35	-0.255412	0.33	0.501	4.9329e-31
Smim14	2.68191e-35	-0.161735	0.21	0.357	5.09295e-31
Cox7a1	2.68857e-35	-0.135471	0.285	0.434	5.10559e-31
Slc4a2	2.73824e-35	0.210484	0.362	0.382	5.19992e-31
Cdc42se1	2.766e-35	-0.103288	0.117	0.231	5.25263e-31
Klf9	2.78508e-35	0.272098	0.31	0.33	5.28886e-31
Hmgcl	2.83908e-35	-0.289611	0.24	0.404	5.39142e-31
Hdhd3	2.86686e-35	-0.179338	0.084	0.199	5.44416e-31
Bcl3	2.95244e-35	-0.0174131	0.062	0.136	5.60668e-31
Erp29	2.95835e-35	-0.197871	0.305	0.464	5.61791e-31
Acin1	2.96546e-35	0.281534	0.322	0.357	5.63142e-31
Mdh1	2.99057e-35	-0.417623	0.46	0.628	5.67909e-31
Atp5l	3.21674e-35	-0.37361	0.653	0.799	6.1086e-31
Mrpl20	3.34397e-35	-0.321222	0.336	0.512	6.35019e-31
Nedd8	3.36808e-35	-0.30361	0.438	0.616	6.39599e-31
Nipsnap1	3.42764e-35	-0.150967	0.066	0.178	6.50909e-31
Ppa2	3.44759e-35	-0.329394	0.217	0.379	6.54697e-31
Rab24	3.47324e-35	-0.184067	0.142	0.275	6.59569e-31
Ifngr2	3.5446e-35	0.120952	0.446	0.538	6.7312e-31
Adgrg7	3.63158e-35	0.183356	0.409	0.485	6.89637e-31
Abhd17a	3.66887e-35	-0.167824	0.258	0.411	6.96719e-31
Tsc22d1	3.71347e-35	-0.319703	0.225	0.387	7.05188e-31
Rpl18a	3.71645e-35	-0.416824	0.782	0.869	7.05755e-31
Klf6	3.86397e-35	0.283857	0.678	0.696	7.33767e-31
Cwc15	4.50038e-35	-0.0175656	0.327	0.454	8.54621e-31
Ube2s	4.7972e-35	-0.248006	0.223	0.38	9.10989e-31
Arglu1	4.80442e-35	0.168034	0.295	0.374	9.1236e-31
Sugt1	5.16537e-35	-0.197692	0.244	0.397	9.80903e-31
Timm17a	5.2229e-35	-0.273103	0.222	0.384	9.91829e-31
Ivns1abp	5.39046e-35	0.458153	0.4	0.358	1.02365e-30
C1qbp	5.47798e-35	-0.295283	0.111	0.245	1.04027e-30
Gm17018	5.75751e-35	-0.0988186	0.121	0.238	1.09335e-30
Psmd12	5.96455e-35	-0.0735431	0.203	0.331	1.13267e-30
Zmat2	6.02894e-35	0.20075	0.3	0.368	1.1449e-30
Cdipt	6.05904e-35	0.2943	0.24	0.245	1.15061e-30
Galnt12	6.28683e-35	-0.161394	0.115	0.239	1.19387e-30
Gnai3	7.10393e-35	-0.0679751	0.289	0.42	1.34904e-30
Lima1	7.12664e-35	0.316326	0.668	0.681	1.35335e-30
Med21	7.21987e-35	-0.0939824	0.105	0.218	1.37105e-30
Wasf2	7.32866e-35	0.237516	0.436	0.478	1.39171e-30
Arpc5l	8.02988e-35	-0.0724841	0.207	0.335	1.52488e-30
Reep3	8.04034e-35	-0.126974	0.318	0.464	1.52686e-30
Ift20	8.12711e-35	-0.154545	0.226	0.372	1.54334e-30
Chmp6	8.27832e-35	0.145711	0.264	0.333	1.57205e-30
Mrpl49	9.66739e-35	-0.125489	0.072	0.178	1.83584e-30
Mrps33	9.93969e-35	-0.165913	0.244	0.396	1.88755e-30
Eif4a1	9.9487e-35	-0.230101	0.393	0.561	1.88926e-30
0610005C13Rik	1.07045e-34	0.260817	0.232	0.229	2.03278e-30
Rpn2	1.08915e-34	-0.283947	0.225	0.386	2.0683e-30
Arpp19	1.11163e-34	0.119398	0.507	0.609	2.11098e-30
Ahcyl2	1.13784e-34	0.163617	0.524	0.599	2.16075e-30
Atxn7l3b	1.2684e-34	0.228938	0.471	0.529	2.40869e-30
Alg5	1.27499e-34	-0.185285	0.135	0.269	2.4212e-30
Rsrc2	1.32417e-34	0.296217	0.374	0.406	2.51459e-30
Ppp1r14d	1.50807e-34	-0.183358	0.532	0.697	2.86383e-30
Rbm8a	1.50943e-34	0.0217928	0.244	0.355	2.8664e-30
Ctsh	1.54789e-34	-0.206682	0.084	0.205	2.93944e-30
Areg	1.58393e-34	-0.562907	0.303	0.474	3.00789e-30
Gm10053	1.61638e-34	-0.140814	0.048	0.143	3.06951e-30
Tomm20	1.78631e-34	-0.303551	0.218	0.378	3.39221e-30
Cops5	1.90523e-34	-0.129094	0.152	0.281	3.61803e-30
Psmc3	1.96999e-34	-0.0572471	0.261	0.389	3.74101e-30
Dazap2	2.00931e-34	0.211139	0.469	0.527	3.81568e-30
Psme2	2.02224e-34	-0.237822	0.46	0.633	3.84024e-30
Cfl1	2.04626e-34	-0.318373	0.513	0.685	3.88585e-30
Slc35a3	2.04932e-34	-0.0441579	0.21	0.327	3.89166e-30
Chchd1	2.13091e-34	-0.226937	0.163	0.308	4.04659e-30
Rtf2	2.14216e-34	0.120397	0.247	0.328	4.06795e-30
Psma4	2.26699e-34	-0.343394	0.294	0.464	4.30502e-30
Kdelr2	2.3856e-34	-0.212086	0.263	0.416	4.53025e-30
Dap3	2.43108e-34	-0.147121	0.126	0.253	4.61663e-30
Ier3ip1	2.4411e-34	-0.122192	0.413	0.565	4.63566e-30
Slc5a1	2.49695e-34	0.39767	0.32	0.281	4.74171e-30
Cdc37	2.63232e-34	-0.0517603	0.247	0.371	4.99878e-30
Rex1bd	2.65934e-34	-0.150144	0.278	0.428	5.05009e-30
Psmc2	2.66847e-34	-0.138153	0.163	0.293	5.06743e-30
Hnrnpu	2.67694e-34	0.107348	0.336	0.435	5.0835e-30
Rnf128	2.74722e-34	-0.307636	0.316	0.484	5.21697e-30
Sap30l	2.82612e-34	0.310881	0.402	0.424	5.36681e-30
Atp12a	3.14928e-34	0.80147	0.209	0.088	5.98048e-30
Creg1	3.26156e-34	-0.121879	0.242	0.379	6.19369e-30
Pgd	3.3407e-34	-0.286104	0.307	0.475	6.34398e-30
Pgls	3.35032e-34	-0.364449	0.366	0.54	6.36225e-30
Ghitm	3.3887e-34	-0.259486	0.444	0.616	6.43514e-30
Psmd4	3.52886e-34	-0.196381	0.381	0.541	6.70131e-30
Chchd3	3.70605e-34	-0.174788	0.308	0.464	7.03779e-30
Slc38a2	3.71235e-34	-0.163996	0.276	0.424	7.04976e-30
Vps36	3.81058e-34	0.263633	0.272	0.288	7.2363e-30
Tra2a	3.84915e-34	0.30771	0.25	0.27	7.30953e-30
Snf8	3.8557e-34	-0.000770084	0.379	0.505	7.32197e-30
Mrpl36	3.90062e-34	-0.283992	0.183	0.334	7.40728e-30
Emc7	4.08856e-34	-0.121689	0.168	0.298	7.76418e-30
Fam114a2	4.10502e-34	0.00171345	0.21	0.316	7.79543e-30
Mrpl17	4.24688e-34	-0.133191	0.229	0.37	8.06483e-30
Yy1	4.27106e-34	0.152209	0.323	0.394	8.11073e-30
Morf4l1	4.43458e-34	0.226169	0.448	0.495	8.42126e-30
Romo1	4.48653e-34	-0.22763	0.326	0.489	8.51991e-30
Luc7l2	4.50669e-34	0.216267	0.322	0.382	8.55821e-30
Grcc10	5.13761e-34	-0.266042	0.334	0.502	9.75633e-30
Plek2	5.14207e-34	-0.188259	0.094	0.214	9.7648e-30
Por	5.41073e-34	-0.444919	0.311	0.481	1.0275e-29
Hmg20b	5.66608e-34	0.200128	0.385	0.443	1.07599e-29
Srsf5	5.67401e-34	0.201718	0.486	0.558	1.07749e-29
Afdn	5.96046e-34	0.399608	0.511	0.503	1.13189e-29
Bad	6.08797e-34	-0.0866994	0.171	0.29	1.15611e-29
Cstb	6.23239e-34	-0.0550396	0.336	0.465	1.18353e-29
Gstt1	6.2458e-34	-0.115599	0.03	0.112	1.18608e-29
Rer1	6.2499e-34	-0.279091	0.331	0.501	1.18686e-29
Mrps7	6.4876e-34	-0.15716	0.132	0.26	1.232e-29
Timm50	6.64912e-34	-0.197654	0.079	0.196	1.26267e-29
S100a1	7.4636e-34	-0.100085	0.484	0.626	1.41734e-29
Eif1a	7.77933e-34	-0.189103	0.112	0.24	1.47729e-29
Ppfia3	7.88133e-34	0.357512	0.383	0.386	1.49666e-29
Mrpl46	8.01116e-34	-0.136251	0.113	0.232	1.52132e-29
Cmpk1	8.81371e-34	-0.339153	0.604	0.756	1.67372e-29
Pof1b	9.14027e-34	-0.239096	0.303	0.465	1.73574e-29
Nucb1	9.32386e-34	0.295882	0.532	0.559	1.7706e-29
Bpnt1	9.41164e-34	-0.237288	0.146	0.286	1.78727e-29
Mpc2	9.66698e-34	-0.413111	0.483	0.647	1.83576e-29
Ccnd2	1.00905e-33	-0.23781	0.077	0.188	1.91618e-29
Il17rc	1.04838e-33	0.373178	0.4	0.396	1.99088e-29
Nars	1.08221e-33	-0.186417	0.193	0.335	2.05513e-29
Hagh	1.08609e-33	-0.240936	0.243	0.399	2.06248e-29
Etl4	1.11602e-33	0.397941	0.366	0.347	2.11932e-29
Ndufs4	1.23687e-33	-0.274843	0.376	0.548	2.34881e-29
Psmb6	1.25591e-33	-0.25618	0.386	0.557	2.38497e-29
Pcbp2	1.26561e-33	0.0957278	0.424	0.503	2.4034e-29
Mgll	1.27352e-33	-0.34619	0.167	0.313	2.41842e-29
Pfdn5	1.29011e-33	-0.242656	0.579	0.743	2.44992e-29
Gm15401	1.43667e-33	-0.166407	0.038	0.129	2.72823e-29
Prpsap1	1.46355e-33	-0.321861	0.277	0.443	2.77928e-29
Tbrg1	1.54797e-33	0.235894	0.426	0.468	2.93959e-29
Sgta	1.5518e-33	0.154801	0.218	0.28	2.94686e-29
Gnb1	1.6227e-33	-0.0496157	0.463	0.596	3.0815e-29
Cdk12	1.65909e-33	0.378836	0.293	0.283	3.15062e-29
Pdcd5	1.69459e-33	-0.0982004	0.378	0.523	3.21803e-29
Arhgef5	1.7478e-33	0.380806	0.437	0.444	3.31906e-29
Tusc2	1.76719e-33	-0.19873	0.114	0.242	3.35589e-29
Dusp11	1.93081e-33	0.0868308	0.256	0.346	3.6666e-29
Nfu1	1.95576e-33	-0.182053	0.124	0.252	3.71399e-29
Dynll2	2.09399e-33	-0.176595	0.278	0.429	3.97648e-29
Rnh1	2.15998e-33	-0.0483477	0.32	0.455	4.10181e-29
Eif4e2	2.31451e-33	-0.194375	0.264	0.418	4.39526e-29
Psmd8	2.39743e-33	-0.213635	0.343	0.508	4.55272e-29
Fam104a	2.63482e-33	-0.0304794	0.301	0.428	5.00352e-29
Fundc2	2.8104e-33	-0.171714	0.064	0.172	5.33696e-29
Spcs1	2.82724e-33	-0.245213	0.253	0.412	5.36893e-29
Ogdh	3.04003e-33	0.138665	0.401	0.464	5.77303e-29
Kcmf1	3.11374e-33	-0.0114821	0.232	0.339	5.91299e-29
Id2	3.16154e-33	0.38855	0.162	0.123	6.00377e-29
Gdi2	3.23608e-33	-0.0145336	0.44	0.56	6.14532e-29
Cutal	3.2585e-33	0.332596	0.279	0.267	6.18788e-29
Tmem134	3.40339e-33	-0.0837332	0.349	0.486	6.46304e-29
Hnf4a	3.51848e-33	0.280311	0.585	0.603	6.68159e-29
Sod2	3.92718e-33	-0.244492	0.342	0.508	7.45771e-29
Mrpl41	4.02857e-33	-0.17524	0.137	0.269	7.65025e-29
Coro2a	4.06274e-33	0.19085	0.47	0.519	7.71515e-29
Rpn1	4.23162e-33	-0.208374	0.182	0.326	8.03585e-29
Ptbp3	4.2837e-33	0.233096	0.573	0.617	8.13474e-29
Smad7	4.42616e-33	0.404157	0.439	0.446	8.40527e-29
Itgb4	4.4608e-33	0.255334	0.321	0.345	8.47106e-29
Xbp1	4.65155e-33	-0.111676	0.195	0.321	8.8333e-29
Aco2	4.706e-33	-0.142614	0.432	0.576	8.93669e-29
Cox19	5.46773e-33	-0.152606	0.131	0.256	1.03832e-28
Leprotl1	5.58291e-33	0.132375	0.226	0.3	1.0602e-28
Pfdn1	5.65256e-33	-0.153359	0.284	0.432	1.07342e-28
Noct	5.7541e-33	0.543861	0.284	0.184	1.0927e-28
Csde1	6.05561e-33	0.230898	0.373	0.398	1.14996e-28
Rbm25	6.15136e-33	0.203795	0.318	0.372	1.16814e-28
Gadd45a	6.25149e-33	0.372682	0.224	0.212	1.18716e-28
Fosb	6.53531e-33	0.41121	0.443	0.419	1.24105e-28
Hnrnpa3	6.68475e-33	-0.15701	0.279	0.425	1.26943e-28
Cyp2j6	7.03123e-33	-0.198437	0.156	0.291	1.33523e-28
Ddx24	7.19594e-33	0.184468	0.259	0.321	1.36651e-28
Scd1	7.32471e-33	-0.133913	0.028	0.109	1.39096e-28
Ihh	7.49679e-33	-0.122935	0.095	0.205	1.42364e-28
Irf2	7.67458e-33	0.370783	0.43	0.41	1.4574e-28
Cdk2ap2	7.80016e-33	-0.177883	0.288	0.439	1.48125e-28
Cuta	7.97739e-33	-0.203344	0.215	0.363	1.51491e-28
Zfp91	8.18442e-33	0.215334	0.416	0.46	1.55422e-28
Mrfap1	8.26573e-33	-0.153335	0.298	0.447	1.56966e-28
Lrp6	8.39914e-33	0.304372	0.32	0.337	1.595e-28
Tomm40	1.07481e-32	-0.263164	0.131	0.266	2.04106e-28
Dync1i2	1.14318e-32	0.234905	0.318	0.36	2.1709e-28
Ndufb10	1.21796e-32	-0.449605	0.502	0.656	2.31291e-28
Npc2	1.28239e-32	-0.233744	0.361	0.522	2.43526e-28
Anxa7	1.28967e-32	0.12641	0.385	0.458	2.44908e-28
Ifi27	1.37296e-32	0.365431	0.32	0.286	2.60724e-28
Cystm1	1.4629e-32	-0.315835	0.868	0.933	2.77804e-28
Ap3s1	1.47327e-32	-0.0571016	0.184	0.3	2.79773e-28
Gstp2	1.64438e-32	-0.169884	0.049	0.147	3.12268e-28
Mrps16	1.69447e-32	-0.313879	0.23	0.387	3.21779e-28
Tmem147	1.70003e-32	-0.236736	0.145	0.283	3.22836e-28
Rab21	1.71267e-32	-0.135868	0.248	0.385	3.25237e-28
Ccni	1.71787e-32	0.309753	0.473	0.484	3.26223e-28
Marcks	1.73506e-32	-0.189842	0.078	0.19	3.29488e-28
Eif3c	1.75612e-32	0.21429	0.54	0.579	3.33487e-28
Eif1ax	1.77503e-32	-0.215475	0.144	0.278	3.37079e-28
Atp6v1e1	1.90127e-32	0.225207	0.49	0.544	3.61051e-28
Cbr1	1.92062e-32	-0.41518	0.591	0.722	3.64726e-28
Akr1c19	1.94153e-32	0.132661	0.433	0.53	3.68697e-28
Alkbh7	1.99022e-32	-0.0897894	0.16	0.279	3.77942e-28
Tnip3	2.06288e-32	-0.421469	0.065	0.168	3.91741e-28
Ddx39	2.07072e-32	-0.167628	0.088	0.203	3.9323e-28
Leng9	2.08089e-32	0.466614	0.311	0.264	3.9516e-28
Kmt2e	2.16943e-32	0.273202	0.271	0.286	4.11974e-28
Gatad1	2.25677e-32	0.0236504	0.241	0.335	4.2856e-28
Mrpl15	2.25964e-32	-0.232264	0.168	0.311	4.29106e-28
Dram2	2.56703e-32	-0.111962	0.219	0.349	4.87479e-28
Eif1	2.67684e-32	-0.287	0.848	0.911	5.08332e-28
Fbxo6	2.73241e-32	0.321102	0.142	0.096	5.18885e-28
Ciao2b	2.73308e-32	-0.0621363	0.289	0.413	5.19012e-28
Mrps5	2.74744e-32	-0.171968	0.104	0.223	5.21739e-28
Hsp90aa1	2.78642e-32	0.0362437	0.343	0.442	5.29141e-28
Eci1	2.87608e-32	-0.31557	0.202	0.353	5.46167e-28
Ndufb8	2.93026e-32	-0.381941	0.627	0.763	5.56456e-28
Tm2d1	3.04941e-32	-0.0821744	0.152	0.263	5.79083e-28
Ccdc85b	3.28251e-32	-0.0117229	0.194	0.3	6.23349e-28
Snx3	3.29439e-32	0.0236744	0.32	0.43	6.25604e-28
Srsf3	3.31616e-32	-0.324479	0.275	0.438	6.29738e-28
Ptges3	3.33369e-32	-0.15595	0.193	0.329	6.33067e-28
Grtp1	3.46668e-32	-0.16296	0.225	0.364	6.58322e-28
Nudt19	3.48925e-32	-0.130111	0.216	0.345	6.62609e-28
Otub1	3.57078e-32	0.393185	0.262	0.242	6.78091e-28
1110004F10Rik	3.62283e-32	0.0707471	0.186	0.263	6.87975e-28
Parl	3.64023e-32	-0.0315493	0.165	0.269	6.91279e-28
Tmed2	3.90197e-32	-0.250783	0.361	0.525	7.40984e-28
H13	4.08527e-32	-0.110334	0.151	0.271	7.75792e-28
Acot8	4.09444e-32	-0.212955	0.196	0.339	7.77535e-28
Ap2m1	4.16338e-32	-0.0646346	0.304	0.432	7.90626e-28
Pafah1b3	4.2709e-32	-0.232233	0.238	0.39	8.11043e-28
Vapa	4.53587e-32	-0.103736	0.435	0.586	8.61362e-28
Acsm3	4.56474e-32	-0.187583	0.047	0.142	8.66844e-28
Borcs8	4.70197e-32	-0.119809	0.117	0.225	8.92905e-28
Higd1a	4.73672e-32	-0.495945	0.81	0.869	8.99504e-28
Tomm5	4.88189e-32	-0.347597	0.233	0.389	9.27071e-28
Sf3b6	4.95503e-32	0.0608792	0.306	0.404	9.40961e-28
Taf1d	4.9905e-32	-0.150976	0.135	0.254	9.47696e-28
Ccdc107	5.08744e-32	-0.203791	0.272	0.423	9.66104e-28
Mrpl27	5.15239e-32	-0.0451881	0.244	0.364	9.78439e-28
Laptm4a	5.34793e-32	-0.0411325	0.345	0.468	1.01557e-27
Flnb	5.35728e-32	-0.348189	0.271	0.432	1.01735e-27
Akr1c13	5.55764e-32	0.106825	0.431	0.508	1.0554e-27
Gtf3a	5.71325e-32	-0.159597	0.089	0.202	1.08495e-27
Srp14	5.73324e-32	-0.0877727	0.228	0.355	1.08874e-27
Prpf4b	6.02672e-32	0.189223	0.279	0.342	1.14447e-27
Pglyrp1	6.03289e-32	-0.393446	0.521	0.686	1.14565e-27
Ethe1	6.23356e-32	-0.329617	0.803	0.906	1.18375e-27
Tmem176a	6.43957e-32	-0.187368	0.042	0.135	1.22287e-27
Tln1	6.72034e-32	0.187313	0.174	0.212	1.27619e-27
Zc3h12a	6.83569e-32	-0.187209	0.098	0.213	1.2981e-27
Ypel3	6.97173e-32	0.399142	0.355	0.353	1.32393e-27
Snw1	7.18648e-32	0.255554	0.248	0.263	1.36471e-27
Timm10b	7.35303e-32	-0.189382	0.297	0.451	1.39634e-27
Gadd45gip1	7.43291e-32	-0.195645	0.127	0.254	1.41151e-27
Slc25a39	8.07286e-32	-0.202848	0.284	0.435	1.53304e-27
Pigyl	8.08409e-32	-0.11148	0.113	0.222	1.53517e-27
Cdc42	8.20433e-32	-0.31671	0.487	0.653	1.558e-27
Ralbp1	8.25819e-32	0.257936	0.45	0.483	1.56823e-27
Rab11b	8.50161e-32	0.226398	0.319	0.355	1.61446e-27
Ifngr1	8.64045e-32	0.2743	0.574	0.592	1.64082e-27
Ndufb2	8.70407e-32	-0.327991	0.425	0.593	1.6529e-27
Tpd52	8.82296e-32	-0.159385	0.477	0.633	1.67548e-27
Wapl	9.43286e-32	0.0885877	0.295	0.384	1.7913e-27
Plp2	9.56463e-32	-0.254977	0.157	0.296	1.81632e-27
Cebpd	9.66926e-32	-0.426596	0.11	0.236	1.83619e-27
Pigf	9.72073e-32	-0.144397	0.079	0.187	1.84597e-27
Pnisr	9.81456e-32	0.360154	0.263	0.259	1.86379e-27
Ak3	1.05958e-31	-0.0796544	0.284	0.415	2.01214e-27
Commd6	1.14722e-31	-0.0407411	0.232	0.348	2.17857e-27
Ctbp1	1.16587e-31	-0.0399997	0.171	0.278	2.214e-27
Mdp1	1.1917e-31	0.0313743	0.301	0.409	2.26304e-27
Gas5	1.24474e-31	-0.238592	0.247	0.395	2.36376e-27
Sra1	1.25393e-31	0.0366799	0.421	0.535	2.38122e-27
Cyp27a1	1.31153e-31	0.438477	0.113	0.036	2.49059e-27
Filip1l	1.35688e-31	0.40065	0.28	0.242	2.57671e-27
Arfgap3	1.38557e-31	0.288667	0.326	0.348	2.63119e-27
Taldo1	1.4538e-31	-0.303247	0.638	0.783	2.76076e-27
Fosl2	1.48626e-31	0.477089	0.431	0.373	2.82241e-27
Hsd17b11	1.55814e-31	0.315062	0.404	0.416	2.9589e-27
Ppif	1.56814e-31	-0.097528	0.094	0.198	2.9779e-27
Dctn3	1.56958e-31	-0.226849	0.418	0.582	2.98062e-27
Gpatch8	1.65935e-31	0.413914	0.272	0.256	3.15111e-27
Fabp2	1.70876e-31	-0.222301	0.605	0.761	3.24493e-27
Hk2	1.77545e-31	-0.227855	0.311	0.459	3.37158e-27
Chmp4c	1.79725e-31	0.0532214	0.374	0.468	3.41298e-27
Clk1	1.88276e-31	0.465879	0.337	0.293	3.57537e-27
Slirp	1.90361e-31	-0.150787	0.188	0.319	3.61496e-27
Acadvl	1.91053e-31	-0.186338	0.304	0.452	3.62809e-27
Tmprss4	2.0106e-31	0.156264	0.396	0.465	3.81812e-27
Gm2000	2.01746e-31	-0.207118	0.074	0.185	3.83115e-27
Prkg2	2.10013e-31	0.230431	0.243	0.259	3.98814e-27
Aifm1	2.13236e-31	-0.19893	0.115	0.24	4.04935e-27
Tmem139	2.17491e-31	-0.154039	0.152	0.278	4.13015e-27
Dph3	2.22759e-31	-0.0813139	0.265	0.391	4.23019e-27
Nhp2	2.32656e-31	-0.212025	0.087	0.203	4.41813e-27
Sec31a	2.34796e-31	0.189372	0.245	0.282	4.45878e-27
Ndufs8	2.37464e-31	-0.378065	0.306	0.468	4.50944e-27
Fkbp8	2.40163e-31	0.0495384	0.426	0.527	4.56069e-27
Hsd17b2	2.40201e-31	-0.35425	0.425	0.59	4.56142e-27
Mcee	2.45451e-31	-0.26491	0.207	0.356	4.66111e-27
Dnajc5	2.45605e-31	0.402156	0.38	0.338	4.66404e-27
Rnaseh2c	2.47964e-31	-0.26422	0.13	0.261	4.70883e-27
mt-Atp8	2.51108e-31	0.0636528	0.649	0.741	4.76854e-27
2310011J03Rik	2.58266e-31	0.155524	0.192	0.251	4.90447e-27
Huwe1	2.59295e-31	-0.0252378	0.179	0.283	4.924e-27
Timm23	2.63887e-31	-0.265508	0.211	0.361	5.01121e-27
Psma1	2.6593e-31	-0.198165	0.23	0.374	5.05002e-27
Babam1	2.88603e-31	-0.0547046	0.147	0.249	5.48058e-27
Rab7	2.90351e-31	-0.0273606	0.301	0.417	5.51376e-27
Mtif3	2.93456e-31	0.0113551	0.086	0.161	5.57272e-27
Dusp1	2.97856e-31	0.330375	0.529	0.532	5.65628e-27
Bdh1	3.03395e-31	-0.220379	0.192	0.334	5.76147e-27
Yif1a	3.06933e-31	-0.241606	0.19	0.333	5.82865e-27
Ndufv1	3.10136e-31	-0.267336	0.368	0.53	5.88948e-27
Pkn2	3.17271e-31	0.242752	0.451	0.49	6.02498e-27
Rnf7	3.17356e-31	-0.147482	0.164	0.291	6.02659e-27
Imp3	3.33814e-31	-0.206966	0.141	0.27	6.33913e-27
Sdf4	3.36937e-31	0.210464	0.424	0.473	6.39843e-27
Oxct1	3.40935e-31	0.362353	0.394	0.377	6.47436e-27
Lsm6	3.41684e-31	-0.185365	0.111	0.232	6.48859e-27
Ccnl2	3.59104e-31	0.316137	0.24	0.248	6.81939e-27
Ttc39b	3.67311e-31	-0.191713	0.125	0.246	6.97524e-27
Plscr1	3.82012e-31	-0.34461	0.324	0.486	7.25441e-27
Oma1	3.86305e-31	-0.0934632	0.14	0.253	7.33593e-27
Tagln2	3.91064e-31	-0.371516	0.369	0.533	7.4263e-27
Ndufs5	3.95227e-31	-0.35888	0.478	0.639	7.50536e-27
Pfkl	3.99992e-31	-0.139373	0.285	0.429	7.59584e-27
Prdx5	4.02044e-31	-0.320017	0.657	0.802	7.63482e-27
Cct2	4.04463e-31	-0.178367	0.218	0.357	7.68076e-27
Pabpn1	4.28537e-31	-0.0373271	0.273	0.394	8.13791e-27
Mrps31	4.3198e-31	-0.141189	0.165	0.288	8.20329e-27
Dnttip2	4.33162e-31	0.0639969	0.145	0.221	8.22575e-27
Gss	4.63686e-31	-0.156655	0.336	0.488	8.80539e-27
Tradd	4.64945e-31	0.0991318	0.314	0.406	8.82931e-27
Anxa11	4.68039e-31	-0.0945968	0.246	0.374	8.88805e-27
Txnl4a	4.74028e-31	-0.149462	0.109	0.223	9.0018e-27
Ndufs2	4.75701e-31	-0.262907	0.401	0.563	9.03356e-27
Csnk1a1	4.85059e-31	-0.0490481	0.466	0.594	9.21126e-27
Atp5mpl	4.95746e-31	-0.262897	0.597	0.753	9.41422e-27
Ccnd1	5.01816e-31	-0.16013	0.034	0.118	9.52949e-27
Paqr5	5.43602e-31	-0.235161	0.199	0.343	1.0323e-26
Sdf2l1	5.56924e-31	-0.0474424	0.076	0.158	1.0576e-26
Gcc2	5.57909e-31	0.0459559	0.326	0.428	1.05947e-26
Psmd13	5.72277e-31	-0.0214814	0.253	0.363	1.08675e-26
Abcc3	5.74776e-31	-0.161705	0.294	0.434	1.0915e-26
Car9	5.74867e-31	-0.202416	0.092	0.207	1.09167e-26
Eif3h	6.07935e-31	-0.236611	0.353	0.511	1.15447e-26
Mpv17l2	6.78892e-31	-0.129264	0.166	0.288	1.28922e-26
Elovl6	6.8077e-31	-0.15153	0.207	0.337	1.29278e-26
Sptbn1	6.83362e-31	0.150759	0.627	0.694	1.2977e-26
Fis1	7.01664e-31	0.0845745	0.455	0.546	1.33246e-26
Dnaja1	7.13722e-31	-0.0850529	0.316	0.447	1.35536e-26
Tomm22	7.51393e-31	-0.277346	0.293	0.453	1.4269e-26
Chmp5	7.66721e-31	0.099339	0.386	0.471	1.456e-26
Tmc4	7.77857e-31	0.224672	0.516	0.553	1.47715e-26
Lurap1l	7.96351e-31	-0.132415	0.351	0.494	1.51227e-26
Hes1	8.19165e-31	-0.212071	0.155	0.285	1.55559e-26
Atraid	8.24632e-31	-0.164645	0.233	0.371	1.56598e-26
Tmem223	8.39526e-31	-0.105666	0.172	0.294	1.59426e-26
Ddah1	8.56158e-31	-0.202284	0.183	0.32	1.62584e-26
Kxd1	9.16363e-31	-0.096553	0.236	0.36	1.74017e-26
Crb3	9.16554e-31	-0.215617	0.389	0.549	1.74054e-26
Atp2a3	9.30908e-31	-0.244032	0.156	0.29	1.76779e-26
Rab10	9.77752e-31	0.0544411	0.361	0.453	1.85675e-26
2002-03-01	9.81505e-31	0.204557	0.427	0.475	1.86388e-26
Hint1	9.89575e-31	-0.341471	0.759	0.862	1.8792e-26
Dynlrb1	9.94955e-31	0.0511034	0.377	0.48	1.88942e-26
Vmp1	1.03767e-30	0.114787	0.347	0.44	1.97054e-26
Wdr83os	1.04904e-30	-0.202442	0.187	0.325	1.99213e-26
Ctnnd1	1.05669e-30	0.179817	0.494	0.556	2.00665e-26
Chmp4b	1.06346e-30	0.186257	0.555	0.629	2.0195e-26
Gtf2h5	1.12514e-30	-0.210999	0.176	0.315	2.13665e-26
Idnk	1.15157e-30	0.0250441	0.238	0.333	2.18683e-26
Dnpep	1.17556e-30	0.0317614	0.228	0.32	2.23238e-26
Mrpl55	1.18404e-30	-0.172884	0.168	0.3	2.24849e-26
Selenow	1.19639e-30	-0.0551252	0.287	0.397	2.27194e-26
Rps6ka1	1.20337e-30	0.0838934	0.291	0.372	2.2852e-26
Cox5b	1.21271e-30	-0.345667	0.786	0.871	2.30293e-26
Lman2	1.21445e-30	-0.0408425	0.274	0.385	2.30624e-26
Flywch2	1.2431e-30	-0.120146	0.079	0.176	2.36066e-26
Ndufa10	1.27591e-30	-0.298443	0.35	0.513	2.42295e-26
Grb2	1.32428e-30	-0.0137195	0.243	0.347	2.51482e-26
Aadac	1.35318e-30	-0.185387	0.063	0.167	2.56969e-26
Rap1b	1.36007e-30	-0.0852353	0.208	0.327	2.58278e-26
Ttc39a	1.36284e-30	-0.143901	0.04	0.127	2.58804e-26
Ccdc47	1.376e-30	-0.120748	0.168	0.289	2.61302e-26
2007-09-01	1.38789e-30	-0.0764642	0.222	0.343	2.63561e-26
Mtch2	1.40522e-30	-0.385816	0.396	0.555	2.66851e-26
Churc1	1.41579e-30	-0.216108	0.203	0.347	2.68859e-26
Bspry	1.41759e-30	-0.123195	0.302	0.439	2.692e-26
Fahd1	1.42333e-30	0.185619	0.327	0.365	2.7029e-26
Sltm	1.46375e-30	0.137373	0.234	0.301	2.77966e-26
Synj2bp	1.47386e-30	0.045355	0.206	0.292	2.79886e-26
Trappc4	1.47941e-30	-0.067769	0.215	0.335	2.80939e-26
Acadm	1.48066e-30	-0.0915109	0.376	0.502	2.81178e-26
Rnf11	1.49541e-30	-0.0725279	0.127	0.228	2.83979e-26
Anxa5	1.59901e-30	-0.136331	0.025	0.102	3.03651e-26
Ywhaz	1.60855e-30	0.108012	0.6	0.678	3.05463e-26
Mpst	1.62366e-30	-0.389917	0.413	0.577	3.08334e-26
Degs2	1.6286e-30	0.0205055	0.39	0.498	3.09272e-26
Abcb6	1.64385e-30	-0.184507	0.119	0.239	3.12167e-26
Rtn3	1.66745e-30	-0.213127	0.359	0.513	3.16649e-26
Higd2a	1.72806e-30	-0.291883	0.446	0.61	3.28159e-26
Jtb	1.74883e-30	-0.0517878	0.183	0.291	3.32103e-26
Casp4	1.76939e-30	-0.259369	0.121	0.239	3.36007e-26
Htatip2	1.77548e-30	-0.112031	0.169	0.287	3.37164e-26
Ube2l3	1.79516e-30	-0.0809349	0.451	0.586	3.40901e-26
Slc50a1	1.83511e-30	-0.184625	0.039	0.127	3.48488e-26
Mdh2	1.83928e-30	-0.390317	0.435	0.594	3.4928e-26
Myo7b	1.87881e-30	0.336852	0.389	0.385	3.56786e-26
Ddit4	1.93615e-30	0.532787	0.163	0.082	3.67675e-26
Taf10	1.96143e-30	-0.188989	0.412	0.572	3.72475e-26
Eif5b	2.07181e-30	0.131105	0.327	0.406	3.93436e-26
Senp6	2.09849e-30	0.0451995	0.241	0.328	3.98504e-26
Dnajb6	2.1092e-30	0.134197	0.35	0.425	4.00537e-26
Mxd1	2.2361e-30	0.370544	0.844	0.758	4.24636e-26
Acot7	2.24527e-30	-0.123227	0.082	0.185	4.26376e-26
Frg1	2.24874e-30	0.222914	0.363	0.415	4.27036e-26
Uap1	2.27865e-30	-0.10093	0.297	0.43	4.32717e-26
Uqcc2	2.45533e-30	-0.270591	0.284	0.439	4.66267e-26
Mrps18a	2.46832e-30	-0.128892	0.187	0.314	4.68734e-26
Sf3b5	2.516e-30	-0.191702	0.21	0.348	4.77788e-26
Idh3b	2.5234e-30	-0.298969	0.269	0.424	4.79194e-26
Adck5	2.52551e-30	0.0738382	0.269	0.359	4.79594e-26
Pdha1	2.57153e-30	-0.220724	0.272	0.421	4.88334e-26
Mlx	2.60045e-30	-0.193069	0.252	0.397	4.93826e-26
Skp1a	2.60169e-30	-0.10819	0.261	0.394	4.94062e-26
Ndufaf8	2.6073e-30	0.112529	0.342	0.42	4.95126e-26
Nedd4	2.61137e-30	-0.160231	0.159	0.285	4.959e-26
Pam16	2.64406e-30	0.0632755	0.199	0.276	5.02107e-26
Mrpl30	2.71953e-30	-0.218154	0.313	0.467	5.16439e-26
Pgam1	2.90358e-30	-0.281151	0.31	0.469	5.5139e-26
Sh3yl1	2.91544e-30	0.105623	0.197	0.264	5.53642e-26
Mocs2	2.92957e-30	-0.0875993	0.183	0.3	5.56326e-26
Acbd3	2.99334e-30	-0.0221313	0.277	0.393	5.68435e-26
Mettl23	3.11083e-30	-0.102022	0.104	0.211	5.90747e-26
Serpinb5	3.12242e-30	-0.139243	0.225	0.354	5.92948e-26
Erp44	3.15912e-30	-0.0767895	0.151	0.256	5.99916e-26
Fkbp4	3.20481e-30	-0.253188	0.154	0.287	6.08594e-26
Swi5	3.4362e-30	-0.280753	0.299	0.457	6.52535e-26
Polr2f	3.49839e-30	-0.236297	0.373	0.528	6.64345e-26
Ly6a	3.62964e-30	-0.378581	0.289	0.447	6.89269e-26
Isx	3.64126e-30	-0.171202	0.175	0.303	6.91474e-26
Gsr	3.64457e-30	-0.139913	0.197	0.328	6.92104e-26
Derl1	3.67315e-30	-0.115936	0.168	0.286	6.97532e-26
Klf3	3.69699e-30	0.169302	0.557	0.602	7.02059e-26
Mrpl13	3.90099e-30	-0.163503	0.119	0.239	7.40798e-26
Mtln	3.91106e-30	-0.193743	0.124	0.246	7.4271e-26
Mia3	3.93555e-30	0.164761	0.243	0.295	7.47361e-26
Actr2	3.97768e-30	-0.0121512	0.381	0.5	7.55361e-26
Trim15	4.00725e-30	-0.392431	0.066	0.169	7.60977e-26
Nadk	4.21878e-30	-0.253869	0.201	0.343	8.01147e-26
Rtraf	4.22812e-30	-0.263076	0.332	0.491	8.02921e-26
Mrps10	4.329e-30	-0.114561	0.078	0.178	8.22078e-26
Azi2	4.34323e-30	0.0574869	0.304	0.396	8.24779e-26
Sdha	4.39888e-30	0.0208093	0.42	0.515	8.35347e-26
Cops9	4.40515e-30	-0.117955	0.338	0.48	8.36538e-26
Btnl1	4.50556e-30	0.299296	0.236	0.21	8.55607e-26
Sdf2	4.5391e-30	-0.0291255	0.245	0.357	8.61976e-26
Mrpl51	4.60435e-30	-0.287061	0.357	0.519	8.74367e-26
Tmem9b	4.62334e-30	-0.0128811	0.171	0.263	8.77971e-26
Mlf2	4.63788e-30	-0.0127542	0.367	0.485	8.80733e-26
Hnrnpa0	4.73568e-30	-0.101153	0.294	0.43	8.99306e-26
Mrps35	4.78678e-30	-0.0604182	0.177	0.287	9.0901e-26
Elof1	4.79507e-30	-0.0619487	0.251	0.373	9.10584e-26
Ptms	4.94151e-30	-0.251254	0.273	0.424	9.38393e-26
Ebpl	5.00459e-30	-0.136984	0.096	0.205	9.50372e-26
Aplp2	5.01554e-30	0.19821	0.371	0.422	9.52452e-26
C77080	5.11597e-30	0.266265	0.384	0.393	9.71522e-26
Abcd3	5.27141e-30	-0.16102	0.325	0.467	1.00104e-25
Cryl1	5.35127e-30	0.106676	0.356	0.429	1.01621e-25
Ube2f	5.37466e-30	-0.0687538	0.099	0.195	1.02065e-25
Mrpl34	5.42356e-30	-0.333202	0.288	0.445	1.02993e-25
Vps4b	5.43171e-30	0.161514	0.389	0.451	1.03148e-25
Mrpl22	5.56796e-30	-0.123329	0.098	0.205	1.05736e-25
Sri	5.57972e-30	-0.381058	0.543	0.686	1.05959e-25
Ubl4a	5.71703e-30	0.00653243	0.209	0.307	1.08566e-25
Trim2	5.78976e-30	0.0158545	0.309	0.403	1.09947e-25
Dnajc19	5.85432e-30	-0.161301	0.203	0.337	1.11174e-25
Med10	5.89876e-30	-0.0644583	0.097	0.191	1.12017e-25
Fcf1	5.97713e-30	-0.0323748	0.113	0.204	1.13506e-25
Gtpbp2	6.12925e-30	0.417498	0.494	0.474	1.16395e-25
Nufip2	6.1731e-30	0.151358	0.209	0.27	1.17227e-25
Paxbp1	6.18142e-30	0.426412	0.205	0.182	1.17385e-25
Cmc2	6.18823e-30	-0.15969	0.098	0.212	1.17515e-25
Sumo1	6.26754e-30	-0.0172126	0.297	0.415	1.19021e-25
Chmp2b	6.52034e-30	-0.0105737	0.466	0.582	1.23821e-25
Ablim1	6.57931e-30	0.322163	0.435	0.431	1.24941e-25
Prkcsh	6.81949e-30	0.0345907	0.211	0.302	1.29502e-25
Golph3l	6.83793e-30	0.0615466	0.289	0.377	1.29852e-25
Ttc14	6.95396e-30	0.197504	0.197	0.242	1.32056e-25
Nudt22	6.97489e-30	-0.0829628	0.103	0.199	1.32453e-25
Tpr	7.13855e-30	0.109359	0.37	0.449	1.35561e-25
Hspa4	7.25092e-30	-0.130299	0.229	0.359	1.37695e-25
Tcf25	7.68127e-30	0.288423	0.499	0.519	1.45867e-25
Mpp6	7.89356e-30	-0.132587	0.172	0.293	1.49899e-25
Osr2	7.92903e-30	-0.00793568	0.223	0.318	1.50572e-25
Vasp	8.04297e-30	0.208791	0.44	0.482	1.52736e-25
Rab11a	8.04817e-30	-0.188885	0.359	0.51	1.52835e-25
Ugp2	8.05558e-30	-0.139162	0.365	0.508	1.52976e-25
Bbip1	8.20725e-30	-0.0863326	0.14	0.248	1.55856e-25
Ctdspl	8.34881e-30	0.0872275	0.219	0.29	1.58544e-25
Azin1	8.43332e-30	-0.166484	0.408	0.555	1.60149e-25
Stap2	8.47069e-30	0.196693	0.312	0.36	1.60858e-25
Eea1	8.54398e-30	-0.142236	0.285	0.424	1.6225e-25
Bmp3	8.73471e-30	0.447301	0.304	0.234	1.65872e-25
Cox16	8.86123e-30	-0.126148	0.194	0.32	1.68275e-25
Trp53inp1	8.86626e-30	0.413155	0.192	0.147	1.6837e-25
Pop7	8.93096e-30	-0.131534	0.11	0.22	1.69599e-25
Rtcb	9.00965e-30	0.0674223	0.192	0.266	1.71093e-25
Ubtf	9.08477e-30	0.232413	0.241	0.266	1.7252e-25
Cst3	9.12651e-30	-0.0563085	0.446	0.578	1.73312e-25
Sarnp	9.16042e-30	-0.101342	0.131	0.239	1.73956e-25
Pgp	9.19866e-30	-0.240722	0.452	0.615	1.74683e-25
Brk1	9.40593e-30	0.0228268	0.333	0.431	1.78619e-25
Uqcrc1	9.95904e-30	-0.365069	0.431	0.592	1.89122e-25
Mrpl14	1.00683e-29	-0.189677	0.451	0.608	1.91197e-25
Smim10l1	1.01572e-29	-0.0581858	0.205	0.317	1.92885e-25
Ndufa12	1.01783e-29	-0.324862	0.452	0.614	1.93285e-25
Ppard	1.02224e-29	-0.143058	0.23	0.363	1.94123e-25
BC005624	1.19652e-29	0.197867	0.179	0.216	2.27219e-25
Aimp1	1.22149e-29	-0.158268	0.214	0.347	2.31961e-25
Ddt	1.26995e-29	-0.12223	0.295	0.429	2.41164e-25
Abcf1	1.30471e-29	0.137417	0.273	0.333	2.47764e-25
Ildr1	1.31868e-29	-0.143788	0.397	0.539	2.50417e-25
Ddrgk1	1.41553e-29	0.00552244	0.337	0.441	2.68809e-25
Pfdn6	1.41648e-29	-0.106877	0.19	0.311	2.6899e-25
Tbcb	1.52561e-29	0.131743	0.425	0.496	2.89714e-25
Slc35a1	1.55415e-29	-0.131479	0.145	0.261	2.95134e-25
Zbtb8os	1.55953e-29	0.0584931	0.194	0.276	2.96154e-25
Pin4	1.56299e-29	-0.0246103	0.348	0.466	2.96812e-25
Dsp	1.61548e-29	0.237811	0.642	0.673	3.0678e-25
Ubl5	1.6204e-29	-0.205694	0.571	0.725	3.07714e-25
Fermt1	1.6273e-29	0.0763449	0.207	0.29	3.09024e-25
1700021F05Rik	1.69807e-29	-0.112795	0.112	0.22	3.22464e-25
Zranb2	1.70844e-29	-0.00270717	0.192	0.292	3.24433e-25
2310039H08Rik	1.7436e-29	-0.216369	0.177	0.313	3.3111e-25
St13	1.74624e-29	-0.19436	0.161	0.29	3.3161e-25
Ctsd	1.81288e-29	-0.204558	0.381	0.529	3.44267e-25
Dio1	1.82851e-29	-0.138296	0.161	0.271	3.47233e-25
Rab8a	1.86437e-29	-0.0217343	0.288	0.397	3.54044e-25
Ces2e	1.88352e-29	0.172841	0.536	0.588	3.57681e-25
Tff3	1.89883e-29	-0.0128983	0.144	0.241	3.60588e-25
Lypla1	1.90498e-29	0.0219178	0.262	0.351	3.61755e-25
Dhrs7	1.93702e-29	-0.134569	0.058	0.153	3.67841e-25
Zdhhc21	1.97738e-29	-0.160027	0.137	0.256	3.75504e-25
Slc44a4	2.00185e-29	0.0488717	0.547	0.642	3.80151e-25
Galnt7	2.07237e-29	-0.0121743	0.241	0.342	3.93543e-25
Bzw1	2.10778e-29	-0.178275	0.316	0.463	4.00268e-25
Ywhab	2.20793e-29	-0.157223	0.416	0.559	4.19286e-25
Ube2k	2.26995e-29	0.033193	0.245	0.338	4.31063e-25
Srsf2	2.2713e-29	-0.0657689	0.297	0.423	4.31319e-25
Serp1	2.37239e-29	-0.144698	0.252	0.388	4.50517e-25
Pdxdc1	2.52019e-29	-0.0555095	0.273	0.388	4.78584e-25
Lpcat3	2.62556e-29	-0.0928012	0.194	0.31	4.98595e-25
Sec11a	2.67792e-29	-0.162958	0.179	0.308	5.08537e-25
Ndufaf2	2.80568e-29	-0.0849325	0.136	0.24	5.32799e-25
Dgka	2.81898e-29	0.229902	0.228	0.249	5.35325e-25
Pafah1b1	2.81935e-29	-0.0811198	0.465	0.599	5.35394e-25
Pfkp	2.84244e-29	0.18667	0.408	0.459	5.39779e-25
H2afy	2.87471e-29	-0.21362	0.26	0.407	5.45908e-25
Phb	2.89346e-29	-0.168008	0.078	0.184	5.49469e-25
Aftph	2.99643e-29	0.201513	0.282	0.323	5.69022e-25
Ddx3x	3.08512e-29	0.156501	0.357	0.414	5.85864e-25
Saraf	3.17268e-29	-0.120729	0.213	0.335	6.02491e-25
Rheb	3.17289e-29	-0.0375534	0.243	0.355	6.02533e-25
Elovl7	3.18457e-29	0.000414675	0.175	0.265	6.04751e-25
Sh3bgrl3	3.22005e-29	-0.289136	0.314	0.47	6.11488e-25
Eif4h	3.23505e-29	0.159496	0.408	0.471	6.14336e-25
1810058I24Rik	3.36184e-29	-0.00853249	0.232	0.336	6.38413e-25
Anp32a	3.37106e-29	-0.0087259	0.189	0.285	6.40165e-25
Pttg1ip	3.48725e-29	0.137485	0.384	0.441	6.62229e-25
Atp5b	3.60186e-29	-0.307511	0.744	0.855	6.83994e-25
Ormdl2	3.7054e-29	-0.122196	0.218	0.346	7.03655e-25
AW112010	3.7185e-29	-0.137971	0.204	0.333	7.06144e-25
Dapk2	3.94155e-29	-0.132295	0.047	0.133	7.485e-25
Eif4a2	3.99895e-29	0.11708	0.393	0.457	7.59401e-25
Sec62	4.08633e-29	0.120502	0.31	0.387	7.75994e-25
Arrdc3	4.10133e-29	0.486185	0.152	0.067	7.78842e-25
Tlk1	4.11997e-29	0.170815	0.209	0.253	7.82382e-25
Atp5md	4.20899e-29	-0.313854	0.529	0.686	7.99287e-25
St3gal4	4.27774e-29	0.375237	0.458	0.443	8.12343e-25
Lamp2	4.31278e-29	-0.0781569	0.308	0.435	8.18997e-25
Eif2s1	4.35668e-29	-0.144645	0.089	0.193	8.27334e-25
Rala	4.36397e-29	-0.2248	0.338	0.493	8.28718e-25
Esrra	4.36564e-29	0.0790682	0.295	0.374	8.29034e-25
Tmco1	4.53141e-29	-0.0863036	0.199	0.311	8.60514e-25
Bnip3l	4.60646e-29	0.0284568	0.342	0.446	8.74767e-25
Lamtor5	4.73141e-29	-0.115215	0.265	0.396	8.98496e-25
Snrpd1	4.81623e-29	-0.133261	0.105	0.211	9.14602e-25
Gpi1	4.90504e-29	-0.222877	0.593	0.741	9.31467e-25
Emg1	5.04837e-29	-0.170714	0.109	0.223	9.58686e-25
Camk2d	5.06204e-29	0.22284	0.353	0.404	9.61281e-25
Srsf7	5.06958e-29	-0.0914851	0.18	0.293	9.62713e-25
Ndufb1-ps	5.08684e-29	-0.215748	0.479	0.635	9.65992e-25
Pdcd6	5.18312e-29	-0.124767	0.302	0.437	9.84275e-25
Hp1bp3	5.27377e-29	0.318707	0.289	0.286	1.00149e-24
Hacd2	5.46248e-29	-0.147591	0.096	0.205	1.03733e-24
Psmb8	5.52663e-29	-0.042192	0.193	0.298	1.04951e-24
Tuba1c	5.63258e-29	0.0150837	0.244	0.337	1.06963e-24
Dnajc7	5.80094e-29	-0.0614399	0.177	0.286	1.1016e-24
Mtdh	5.89071e-29	-0.0732819	0.347	0.477	1.11865e-24
Gm5617	5.89192e-29	0.192953	0.253	0.311	1.11888e-24
Fbp2	5.96648e-29	-0.283538	0.403	0.564	1.13304e-24
Ywhah	6.02668e-29	-0.0707757	0.359	0.485	1.14447e-24
Mrps23	6.04917e-29	-0.0420827	0.177	0.278	1.14874e-24
Zfp207	6.3041e-29	0.110613	0.171	0.227	1.19715e-24
Pnkd	6.38925e-29	-0.13453	0.301	0.435	1.21332e-24
BC003965	6.40773e-29	-0.144696	0.094	0.2	1.21683e-24
Sfpq	6.443e-29	-0.0996925	0.213	0.33	1.22353e-24
Mrps18c	6.52492e-29	0.0277125	0.278	0.375	1.23908e-24
Srsf9	6.53043e-29	-0.048741	0.12	0.212	1.24013e-24
Ndufa7	6.6819e-29	-0.276279	0.533	0.69	1.26889e-24
Cox14	6.88384e-29	-0.260346	0.458	0.618	1.30724e-24
0610009B22Rik	6.92604e-29	-0.0163477	0.107	0.192	1.31525e-24
Tmem252	6.95737e-29	-0.213303	0.168	0.295	1.3212e-24
Ap1ar	6.96582e-29	-0.0872854	0.174	0.287	1.32281e-24
Selenok	7.40478e-29	0.184742	0.464	0.528	1.40617e-24
mt-Nd4l	7.57608e-29	-0.0161547	0.682	0.801	1.4387e-24
Mrpl37	7.65691e-29	-0.0940717	0.048	0.133	1.45405e-24
Tcea3	8.03738e-29	-0.193156	0.169	0.298	1.5263e-24
Samd9l	8.03861e-29	0.190257	0.354	0.411	1.52653e-24
Mrpl11	8.14323e-29	-0.195068	0.124	0.245	1.5464e-24
Desi2	8.16435e-29	0.00768006	0.1	0.174	1.55041e-24
Hsd17b12	8.19442e-29	-0.179425	0.175	0.3	1.55612e-24
Arl6ip1	8.48547e-29	-0.266702	0.419	0.579	1.61139e-24
Akr1c12	8.64147e-29	-0.0562784	0.377	0.498	1.64102e-24
Emc3	8.81908e-29	0.0389669	0.151	0.223	1.67474e-24
Tsta3	9.00753e-29	-0.16487	0.25	0.385	1.71053e-24
Mboat1	9.56606e-29	-0.190195	0.293	0.436	1.8166e-24
Golim4	9.59964e-29	0.171341	0.244	0.283	1.82297e-24
Smim7	9.61471e-29	-0.150152	0.241	0.374	1.82583e-24
Luc7l3	9.87336e-29	0.00405185	0.19	0.283	1.87495e-24
Igsf9	1.00992e-28	0.315624	0.259	0.237	1.91784e-24
Ndufa9	1.02451e-28	-0.222041	0.291	0.438	1.94554e-24
Lrrc59	1.02566e-28	-0.0619247	0.143	0.243	1.94773e-24
Lin7c	1.05141e-28	0.0167026	0.296	0.391	1.99663e-24
Camk2n1	1.05648e-28	0.243222	0.409	0.456	2.00626e-24
Pdhb	1.06492e-28	-0.0934207	0.186	0.301	2.02229e-24
Ech1	1.07012e-28	-0.333626	0.448	0.607	2.03216e-24
Tes	1.07687e-28	0.141497	0.491	0.561	2.04497e-24
Txn2	1.08132e-28	-0.26472	0.265	0.416	2.05344e-24
Atp6v0d1	1.10284e-28	-0.0387104	0.21	0.313	2.09428e-24
Setd5	1.1154e-28	0.124136	0.239	0.305	2.11815e-24
Rock1	1.14344e-28	0.171163	0.431	0.489	2.17139e-24
Epn1	1.14905e-28	0.0992123	0.393	0.471	2.18205e-24
Dpy30	1.15626e-28	-0.213867	0.19	0.325	2.19574e-24
Rpp25l	1.20363e-28	0.0512924	0.116	0.186	2.2857e-24
Cope	1.22733e-28	-0.167825	0.324	0.47	2.33071e-24
Zswim7	1.34618e-28	-0.110295	0.072	0.165	2.5564e-24
BC031181	1.43413e-28	0.00204101	0.409	0.524	2.72342e-24
Zcrb1	1.43507e-28	-0.146958	0.325	0.467	2.7252e-24
Fmc1	1.43851e-28	0.0281315	0.299	0.383	2.73172e-24
Rbm5	1.46891e-28	0.298679	0.255	0.262	2.78946e-24
Ube2d2a	1.47081e-28	-0.00426161	0.269	0.371	2.79307e-24
Pkp3	1.57105e-28	0.184502	0.291	0.34	2.98343e-24
Tmem50a	1.59964e-28	0.270866	0.3	0.316	3.03772e-24
St14	1.61679e-28	0.15458	0.49	0.553	3.07028e-24
Ssbp4	1.62457e-28	-0.126655	0.04	0.124	3.08506e-24
Slc39a11	1.63951e-28	-0.126718	0.062	0.155	3.11343e-24
Bfar	1.64534e-28	0.29198	0.268	0.272	3.1245e-24
Hint3	1.68636e-28	-0.0912926	0.396	0.522	3.2024e-24
Mcrip2	1.70755e-28	-0.20521	0.113	0.232	3.24263e-24
Tnip1	1.73036e-28	0.406196	0.314	0.266	3.28594e-24
Foxp1	1.7946e-28	0.320652	0.287	0.28	3.40795e-24
Ugt2b5	1.84004e-28	-0.189084	0.072	0.175	3.49423e-24
Jak1	1.85151e-28	0.177649	0.237	0.288	3.51601e-24
Gfpt1	1.9014e-28	-0.013401	0.65	0.755	3.61076e-24
Med28	1.91226e-28	-0.0685959	0.234	0.351	3.63138e-24
Smarce1	1.9413e-28	0.069027	0.22	0.298	3.68652e-24
F11r	1.94373e-28	-0.0014221	0.427	0.542	3.69115e-24
Lamtor4	1.95078e-28	-0.193072	0.311	0.457	3.70452e-24
Atg101	1.96482e-28	-0.00335501	0.156	0.245	3.73119e-24
Rtf1	1.97014e-28	0.250744	0.272	0.292	3.74129e-24
H2afv	1.97573e-28	-0.0282383	0.316	0.424	3.75191e-24
Nrbf2	1.99872e-28	0.0317805	0.103	0.169	3.79557e-24
Scaf11	2.02257e-28	0.182004	0.303	0.35	3.84086e-24
Ptrhd1	2.07076e-28	-0.156205	0.09	0.195	3.93237e-24
Tex261	2.07883e-28	-0.0102425	0.278	0.382	3.9477e-24
Tiprl	2.1108e-28	-0.0911011	0.109	0.206	4.00841e-24
Cenpv	2.15894e-28	-0.217408	0.14	0.266	4.09982e-24
Gsdme	2.17094e-28	0.366033	0.106	0.057	4.12262e-24
Sar1a	2.24168e-28	-0.0279451	0.164	0.26	4.25694e-24
Atg4d	2.29159e-28	0.00134188	0.223	0.321	4.35173e-24
Emc2	2.29821e-28	-0.135034	0.174	0.294	4.3643e-24
Drap1	2.32523e-28	-0.0918673	0.234	0.359	4.4156e-24
Cltc	2.33284e-28	-0.103253	0.352	0.481	4.43007e-24
Cacybp	2.39703e-28	-0.0850907	0.099	0.196	4.55197e-24
Nsmce4a	2.42e-28	0.164096	0.207	0.25	4.59558e-24
Ctsc	2.42102e-28	-0.190108	0.079	0.184	4.59751e-24
Smim20	2.42994e-28	-0.0528177	0.218	0.329	4.61445e-24
Dap	2.48337e-28	-0.16682	0.112	0.224	4.71592e-24
Zc3h15	2.54244e-28	-0.0582217	0.351	0.471	4.82809e-24
Hist1h1c	2.54768e-28	0.411918	0.634	0.553	4.83805e-24
Snx9	2.55163e-28	0.204171	0.214	0.239	4.84554e-24
Mrps36	2.55622e-28	-0.279393	0.275	0.426	4.85425e-24
Kmt5a	2.57923e-28	-0.0176625	0.345	0.451	4.89796e-24
Rabac1	2.70125e-28	0.0662449	0.243	0.329	5.12967e-24
Dbp	2.71277e-28	0.405725	0.13	0.064	5.15155e-24
Hspa5	2.76416e-28	-0.17328	0.392	0.54	5.24915e-24
Ssr1	2.78532e-28	-0.0797601	0.133	0.236	5.28933e-24
Ubxn1	2.8148e-28	0.0608265	0.52	0.622	5.3453e-24
Casp7	2.85538e-28	0.0740577	0.243	0.318	5.42236e-24
Sar1b	2.86456e-28	-0.21846	0.269	0.414	5.43979e-24
Tsc22d4	2.93458e-28	0.336243	0.494	0.511	5.57276e-24
Nsd1	2.9452e-28	0.286706	0.25	0.262	5.59293e-24
Rassf7	2.95501e-28	0.0472158	0.261	0.355	5.61157e-24
Myo15b	2.96568e-28	0.271236	0.842	0.801	5.63182e-24
Wbp2	3.03957e-28	0.178944	0.2	0.236	5.77213e-24
Gsk3b	3.06983e-28	0.183392	0.376	0.421	5.8296e-24
Ddx39b	3.12189e-28	-0.140528	0.144	0.262	5.92847e-24
Pfdn2	3.28245e-28	-0.0481413	0.144	0.243	6.23338e-24
Ccdc25	3.30157e-28	0.17758	0.237	0.276	6.26969e-24
Mea1	3.30576e-28	-0.043938	0.242	0.355	6.27763e-24
Alad	3.30851e-28	-0.155561	0.129	0.244	6.28286e-24
Rab5c	3.33121e-28	0.0659889	0.323	0.409	6.32596e-24
Ndufs3	3.36947e-28	-0.312267	0.325	0.481	6.39862e-24
Nectin2	3.44535e-28	0.272412	0.382	0.418	6.54272e-24
Pdcd6ip	3.45288e-28	0.050892	0.458	0.553	6.55702e-24
Hnrnpf	3.4781e-28	-0.0599168	0.4	0.524	6.60492e-24
Ube2j2	3.56858e-28	-0.0108368	0.182	0.276	6.77674e-24
Tmem126a	3.57574e-28	-0.112401	0.147	0.259	6.79033e-24
Zfp292	3.70604e-28	0.226233	0.235	0.266	7.03778e-24
Sf3b2	3.74419e-28	0.14045	0.335	0.402	7.11022e-24
Paip2	3.76114e-28	-0.084544	0.244	0.366	7.14241e-24
Pomp	3.76366e-28	-0.254513	0.425	0.583	7.14719e-24
Ppp1cb	3.76444e-28	0.132618	0.407	0.47	7.14867e-24
Ssr3	3.77512e-28	-0.135835	0.169	0.287	7.16894e-24
Fam136a	3.98555e-28	-0.133343	0.095	0.199	7.56857e-24
Vapb	4.00435e-28	0.0191844	0.228	0.32	7.60427e-24
Hikeshi	4.01757e-28	-0.0187028	0.079	0.156	7.62937e-24
Fxyd3	4.02766e-28	-0.218594	0.039	0.124	7.64852e-24
Commd7	4.06131e-28	-0.0165769	0.148	0.235	7.71242e-24
Acot13	4.10642e-28	-0.145239	0.224	0.356	7.79809e-24
Ocel1	4.17289e-28	0.131263	0.163	0.215	7.92432e-24
Pura	4.26826e-28	0.160256	0.374	0.438	8.10543e-24
Kdm1a	4.35104e-28	0.105137	0.181	0.247	8.26262e-24
Cttn	4.60187e-28	0.135762	0.342	0.401	8.73896e-24
Efnb1	4.60575e-28	0.153651	0.316	0.374	8.74632e-24
Gnpnat1	4.65377e-28	-0.164259	0.365	0.505	8.83751e-24
Glrx3	4.67924e-28	-0.242048	0.172	0.306	8.88587e-24
Kcne3	4.84172e-28	-0.234438	0.065	0.164	9.19443e-24
Mrpl50	4.8543e-28	-0.129007	0.108	0.214	9.21832e-24
Plin3	4.88565e-28	-0.10452	0.164	0.276	9.27784e-24
Ndufaf4	4.88854e-28	-0.125294	0.089	0.19	9.28333e-24
Ppp2r5c	4.92523e-28	0.22697	0.369	0.391	9.35301e-24
Slc25a10	5.10853e-28	-0.140938	0.293	0.423	9.70109e-24
Ube2r2	5.11562e-28	0.168521	0.305	0.342	9.71457e-24
Cap1	5.14425e-28	0.0517311	0.228	0.31	9.76894e-24
Klc4	5.15262e-28	0.274397	0.371	0.389	9.78483e-24
Ssna1	5.35185e-28	-0.149523	0.075	0.173	1.01632e-23
Egln2	5.46421e-28	0.0838273	0.206	0.277	1.03765e-23
Cyhr1	5.59351e-28	0.0439901	0.254	0.34	1.06221e-23
Purb	5.73245e-28	0.100506	0.478	0.562	1.08859e-23
Cr1l	5.98465e-28	0.217142	0.212	0.233	1.13649e-23
Wasl	6.05269e-28	0.116635	0.371	0.451	1.14941e-23
Mat2b	6.12178e-28	0.0796891	0.267	0.345	1.16253e-23
Mrps26	6.32611e-28	-0.0625643	0.147	0.251	1.20133e-23
Tjp3	6.92106e-28	0.0711306	0.328	0.415	1.31431e-23
Hadh	6.93296e-28	-0.298017	0.426	0.584	1.31657e-23
Pibf1	7.06962e-28	-0.0680257	0.147	0.247	1.34252e-23
Tmem238	7.24078e-28	-0.10574	0.379	0.512	1.37502e-23
Card19	7.66296e-28	0.0477726	0.349	0.441	1.4552e-23
Prrc2c	7.70134e-28	0.223961	0.349	0.385	1.46249e-23
Ctnnb1	7.98045e-28	0.0697559	0.604	0.692	1.51549e-23
Ahcy	8.06797e-28	-0.0994314	0.038	0.116	1.53211e-23
Slbp	8.14469e-28	-0.030096	0.094	0.172	1.54668e-23
Rbm47	8.29438e-28	0.0928162	0.383	0.458	1.5751e-23
Gfer	8.53197e-28	-0.115154	0.202	0.32	1.62022e-23
Mrpl43	8.54632e-28	-0.169976	0.314	0.458	1.62295e-23
Slc35b2	8.61098e-28	-0.0844552	0.069	0.155	1.63522e-23
Gltp	8.67377e-28	0.0310461	0.262	0.352	1.64715e-23
Mllt10	8.86418e-28	0.153769	0.161	0.199	1.68331e-23
Ugt2b34	8.92567e-28	-0.178602	0.471	0.619	1.69499e-23
Upf3a	8.92761e-28	0.273697	0.257	0.27	1.69535e-23
Mylk	8.97114e-28	0.263587	0.233	0.236	1.70362e-23
Pnp	9.05303e-28	-0.0831333	0.156	0.261	1.71917e-23
Thra	9.0636e-28	0.267273	0.246	0.255	1.72118e-23
Gnai2	9.12979e-28	-0.134264	0.414	0.552	1.73375e-23
Stard3nl	9.16169e-28	0.0305197	0.187	0.268	1.73981e-23
Ly6e	9.18399e-28	-0.13496	0.102	0.2	1.74404e-23
Sfr1	9.25583e-28	0.0487868	0.183	0.266	1.75768e-23
Ubxn2a	9.42147e-28	0.264317	0.339	0.37	1.78914e-23
Rbm42	9.76568e-28	0.164713	0.234	0.288	1.8545e-23
Cgn	9.96506e-28	0.399809	0.37	0.352	1.89237e-23
1810026B05Rik	1.01262e-27	0.20637	0.208	0.25	1.92297e-23
Commd9	1.02913e-27	-0.0640506	0.078	0.162	1.95431e-23
Dctpp1	1.05286e-27	-0.176881	0.137	0.256	1.99938e-23
Hnrnpc	1.05375e-27	0.0166786	0.246	0.341	2.00108e-23
Psmc1	1.05491e-27	0.187596	0.213	0.253	2.00327e-23
Eapp	1.08672e-27	0.126079	0.237	0.292	2.06369e-23
Tm2d3	1.09607e-27	-0.110194	0.122	0.227	2.08144e-23
Ydjc	1.11986e-27	-0.132038	0.102	0.205	2.12662e-23
Mpnd	1.13235e-27	-0.107808	0.124	0.228	2.15033e-23
Mpzl2	1.1327e-27	0.317699	0.205	0.188	2.15099e-23
Trp53i11	1.1419e-27	-0.207362	0.081	0.185	2.16847e-23
Bloc1s2	1.15045e-27	-0.0980953	0.124	0.227	2.1847e-23
Pbxip1	1.19451e-27	0.273413	0.202	0.194	2.26837e-23
Vti1b	1.21245e-27	-0.0668529	0.24	0.357	2.30245e-23
Arg2	1.24386e-27	-0.164667	0.044	0.13	2.36209e-23
Hspa9	1.26627e-27	-0.127875	0.192	0.31	2.40466e-23
Snapc5	1.31112e-27	0.0728081	0.304	0.385	2.48981e-23
Mrps12	1.31243e-27	-0.126595	0.191	0.313	2.4923e-23
Rab1a	1.33277e-27	-0.0587873	0.333	0.451	2.53093e-23
Ftl1-ps1	1.33728e-27	-0.164155	0.064	0.155	2.53949e-23
Fchsd2	1.34577e-27	0.345043	0.195	0.164	2.55561e-23
Atp6v0e	1.35229e-27	0.000455434	0.479	0.597	2.56801e-23
Hnrnpl	1.36558e-27	0.167205	0.21	0.264	2.59324e-23
Smarca5	1.37019e-27	0.0129793	0.285	0.384	2.60199e-23
Rflnb	1.39128e-27	-0.0628759	0.466	0.585	2.64204e-23
Psmd11	1.45656e-27	-0.106932	0.195	0.312	2.766e-23
Srpr	1.45759e-27	0.113761	0.235	0.304	2.76797e-23
Mrps34	1.45802e-27	-0.158049	0.256	0.391	2.76879e-23
Cyb561d2	1.48452e-27	-0.101545	0.047	0.129	2.81911e-23
Mrps21	1.49926e-27	-0.205307	0.357	0.507	2.8471e-23
Psmc6	1.56089e-27	-0.05126	0.245	0.354	2.96413e-23
B3gnt3	1.60233e-27	0.127526	0.221	0.273	3.04282e-23
Ppp2r2d	1.62568e-27	0.0451021	0.146	0.217	3.08717e-23
Sdcbp2	1.6673e-27	-0.396922	0.573	0.717	3.1662e-23
Tmem120a	1.69401e-27	-0.114063	0.148	0.258	3.21693e-23
1110008P14Rik	1.74155e-27	-0.156311	0.163	0.283	3.3072e-23
Plekhb2	1.75393e-27	0.175913	0.464	0.514	3.33072e-23
Ccdc124	1.76142e-27	0.0283079	0.259	0.354	3.34494e-23
Nabp2	1.78571e-27	-0.0258795	0.154	0.242	3.39107e-23
Ctsb	1.82873e-27	0.0274166	0.503	0.606	3.47275e-23
Hnrnpk	1.83376e-27	-0.106974	0.353	0.484	3.4823e-23
Bod1	1.90899e-27	-0.0525974	0.086	0.169	3.62518e-23
Sppl2a	1.91853e-27	-0.246693	0.547	0.697	3.64329e-23
Nckap1	1.93146e-27	0.0176783	0.274	0.369	3.66784e-23
Polr2c	1.96184e-27	-0.0457256	0.155	0.253	3.72553e-23
Ccdc59	1.96279e-27	0.11158	0.167	0.226	3.72734e-23
Saa2	1.9749e-27	0.572464	0.191	0.089	3.75034e-23
Tex264	1.97696e-27	0.110951	0.249	0.321	3.75425e-23
Rock2	1.99387e-27	0.0644558	0.478	0.564	3.78637e-23
Uqcrc2	2.10045e-27	-0.28925	0.431	0.587	3.98875e-23
Idh3a	2.142e-27	-0.241828	0.193	0.329	4.06765e-23
Prr5	2.17932e-27	-0.0595595	0.06	0.137	4.13853e-23
Manbal	2.23207e-27	0.0622675	0.102	0.156	4.2387e-23
Borcs7	2.31227e-27	-0.0940754	0.076	0.167	4.39101e-23
Nkiras2	2.31276e-27	0.188859	0.2	0.225	4.39193e-23
Mkrn2os	2.31283e-27	0.00304325	0.272	0.369	4.39206e-23
Zfand6	2.32251e-27	-0.0371708	0.307	0.42	4.41044e-23
Snx1	2.34331e-27	0.201103	0.187	0.214	4.44995e-23
Fnbp1l	2.34479e-27	0.245382	0.242	0.261	4.45276e-23
Nsa2	2.37796e-27	-0.102743	0.299	0.425	4.51574e-23
Snrnp27	2.38427e-27	0.068134	0.163	0.236	4.52772e-23
Psmd6	2.40989e-27	-0.0897179	0.161	0.269	4.57637e-23
Hras	2.42167e-27	-0.137915	0.332	0.469	4.59875e-23
Krcc1	2.44534e-27	0.139007	0.417	0.481	4.64371e-23
Ssx2ip	2.56942e-27	-0.0636758	0.155	0.255	4.87934e-23
Rbp2	2.65834e-27	0.516633	0.447	0.336	5.0482e-23
Tmem171	2.74281e-27	0.254974	0.432	0.462	5.2086e-23
R3hdm4	2.78584e-27	-0.165525	0.308	0.447	5.29031e-23
Myo10	2.82882e-27	0.364118	0.322	0.307	5.37194e-23
Asah1	2.86993e-27	-0.0786754	0.199	0.311	5.45e-23
Dbnl	2.93437e-27	0.0212105	0.226	0.314	5.57236e-23
Naa20	2.99341e-27	-0.131278	0.153	0.265	5.68448e-23
Akt1s1	3.01179e-27	-0.0295428	0.095	0.175	5.7194e-23
Sdc1	3.08531e-27	0.208456	0.354	0.387	5.85901e-23
Slc4a7	3.17e-27	-0.106908	0.121	0.225	6.01983e-23
Psmd10	3.18227e-27	-0.0619014	0.113	0.205	6.04314e-23
Ubxn6	3.31271e-27	0.201926	0.314	0.352	6.29083e-23
Ociad2	3.43882e-27	-0.336052	0.441	0.596	6.53031e-23
Smim11	3.47122e-27	-0.0391755	0.169	0.266	6.59185e-23
1700123O20Rik	3.47889e-27	-0.0709847	0.102	0.191	6.6064e-23
Mrps17	3.49465e-27	-0.182923	0.135	0.254	6.63633e-23
Vamp3	3.51728e-27	-0.031695	0.188	0.287	6.67931e-23
Ergic3	3.6087e-27	0.0845027	0.396	0.479	6.85293e-23
4833439L19Rik	3.65051e-27	0.155685	0.357	0.403	6.93232e-23
Fdx1	3.70937e-27	-0.272307	0.272	0.419	7.0441e-23
Sort1	3.73601e-27	0.108018	0.361	0.43	7.09469e-23
Acp5	3.77435e-27	-0.208858	0.376	0.525	7.16748e-23
Shisa5	3.78961e-27	0.0753806	0.385	0.461	7.19646e-23
Thbs1	3.94207e-27	0.39962	0.17	0.113	7.48599e-23
Trappc3	3.97992e-27	0.0520781	0.149	0.212	7.55787e-23
Commd3	3.98094e-27	-0.057018	0.141	0.238	7.5598e-23
Actr3	4.10361e-27	0.00760694	0.55	0.66	7.79275e-23
Mid1ip1	4.11234e-27	-0.194958	0.133	0.253	7.80933e-23
Cct5	4.14492e-27	-0.234926	0.23	0.37	7.8712e-23
Sdhc	4.15043e-27	-0.125059	0.356	0.483	7.88167e-23
Ube2n	4.16858e-27	-0.112428	0.226	0.35	7.91614e-23
Ssu72	4.19735e-27	-0.0760957	0.357	0.483	7.97076e-23
Cox20	4.29656e-27	-0.129096	0.19	0.309	8.15916e-23
Qdpr	4.31306e-27	-0.257648	0.211	0.349	8.1905e-23
2310009A05Rik	4.3456e-27	-0.0543269	0.152	0.251	8.2523e-23
Atp6v0b	4.4223e-27	-0.0781071	0.479	0.613	8.39795e-23
Kremen2	4.43663e-27	-0.131549	0.043	0.123	8.42516e-23
Baiap2l1	4.48294e-27	-0.105961	0.329	0.458	8.51311e-23
Adrm1	4.48643e-27	-0.0287638	0.162	0.25	8.51974e-23
Mrpl2	4.58422e-27	-0.126591	0.151	0.265	8.70544e-23
Gng12	4.68648e-27	0.057915	0.575	0.667	8.89963e-23
Nsd3	4.77482e-27	0.203164	0.188	0.218	9.06739e-23
Gid8	4.81708e-27	0.0422613	0.167	0.245	9.14763e-23
Arpc4	4.8442e-27	-0.0600927	0.259	0.376	9.19913e-23
Hcfc1r1	5.009e-27	-0.149292	0.425	0.568	9.51209e-23
Wsb1	5.01395e-27	0.29444	0.35	0.358	9.52148e-23
Papola	5.03579e-27	-0.0177492	0.273	0.376	9.56296e-23
Arpc2	5.16193e-27	0.0783266	0.689	0.765	9.80251e-23
Espn	5.25748e-27	0.391442	0.556	0.527	9.98396e-23
Emc4	5.28325e-27	-0.132304	0.144	0.254	1.00329e-22
Mcu	5.3039e-27	0.0489621	0.336	0.423	1.00721e-22
Fam32a	5.36777e-27	0.183891	0.288	0.333	1.01934e-22
Myh9	5.3844e-27	0.0987003	0.4	0.477	1.0225e-22
Esrp1	5.40534e-27	-0.137837	0.242	0.367	1.02647e-22
Gigyf2	5.42046e-27	0.24995	0.195	0.206	1.02934e-22
Ndfip2	5.51937e-27	-0.0309968	0.475	0.593	1.04813e-22
Map2k2	5.58245e-27	0.152407	0.463	0.524	1.06011e-22
Txndc9	5.59431e-27	-6.58647e-05	0.237	0.333	1.06236e-22
Polr2j	5.62268e-27	0.0101565	0.287	0.387	1.06775e-22
Csnk2a1	5.69143e-27	0.103401	0.428	0.508	1.0808e-22
Ddx46	5.81638e-27	0.138934	0.221	0.278	1.10453e-22
Rnasek	5.94893e-27	-0.0338777	0.478	0.594	1.1297e-22
Pls1	5.97142e-27	0.239549	0.588	0.618	1.13397e-22
Msrb1	5.97601e-27	0.0302213	0.257	0.346	1.13485e-22
Oard1	6.15307e-27	0.0467928	0.129	0.195	1.16847e-22
Noxo1	6.31217e-27	-0.108864	0.228	0.35	1.19868e-22
Malsu1	6.39968e-27	-0.125423	0.139	0.248	1.2153e-22
Cyp2d10	6.46474e-27	0.561625	0.233	0.13	1.22765e-22
Eif4g1	6.65409e-27	-0.0157726	0.303	0.401	1.26361e-22
Apool	6.70455e-27	-0.0758523	0.12	0.219	1.27319e-22
Plekha8	6.83226e-27	-0.058754	0.319	0.438	1.29745e-22
Sf3b1	6.89918e-27	0.150405	0.366	0.437	1.31015e-22
Ginm1	6.9672e-27	0.00573077	0.211	0.305	1.32307e-22
Cript	6.98666e-27	-0.0128841	0.308	0.413	1.32677e-22
Lamtor1	7.01777e-27	-0.145006	0.295	0.429	1.33267e-22
Cmtm4	7.10873e-27	-0.0380756	0.319	0.429	1.34995e-22
Slc27a4	7.21132e-27	0.24177	0.22	0.21	1.36943e-22
Cds1	7.26035e-27	0.0981433	0.392	0.461	1.37874e-22
Wac	7.31606e-27	0.091491	0.235	0.3	1.38932e-22
Ssbp1	7.3715e-27	-0.0312087	0.12	0.209	1.39985e-22
Rchy1	7.39588e-27	-0.0168961	0.131	0.212	1.40448e-22
Hnrnpd	7.45432e-27	-0.0434251	0.261	0.375	1.41558e-22
Tgfbi	7.60311e-27	0.302105	0.106	0.031	1.44383e-22
Tmem160	7.79711e-27	0.158981	0.415	0.472	1.48067e-22
Zfp706	7.88353e-27	0.0825697	0.491	0.566	1.49708e-22
Jmjd6	7.94696e-27	0.0238014	0.066	0.128	1.50913e-22
Kras	8.04051e-27	-0.0127481	0.431	0.545	1.52689e-22
Sin3b	8.15312e-27	0.0353571	0.291	0.386	1.54828e-22
Mtx2	8.2175e-27	-0.0754024	0.164	0.269	1.5605e-22
Ppp1r2	8.22918e-27	-0.0732822	0.23	0.341	1.56272e-22
Spcs2	8.35603e-27	-0.150538	0.249	0.377	1.58681e-22
Nr2f6	8.36348e-27	-0.0440911	0.18	0.28	1.58823e-22
Tnrc6a	8.43473e-27	0.361895	0.232	0.214	1.60176e-22
Pgrmc1	8.60207e-27	-0.159153	0.266	0.4	1.63353e-22
Cds2	8.77605e-27	-0.0787545	0.089	0.174	1.66657e-22
Nudt2	8.82395e-27	-0.0860267	0.089	0.178	1.67567e-22
Pin1	9.22781e-27	-0.0693756	0.139	0.236	1.75236e-22
Epb41l4b	9.40894e-27	0.173938	0.341	0.39	1.78676e-22
Kif2a	9.49449e-27	-0.0828316	0.149	0.25	1.803e-22
Fam192a	9.60924e-27	0.0892257	0.142	0.201	1.82479e-22
Cfdp1	9.95894e-27	-0.071048	0.109	0.203	1.8912e-22
Eif4g2	1.01592e-26	0.0167246	0.607	0.706	1.92924e-22
Mrpl24	1.01634e-26	-0.0777622	0.262	0.379	1.93003e-22
Guk1	1.02152e-26	-0.15168	0.198	0.32	1.93987e-22
Hpcal1	1.05136e-26	0.054447	0.202	0.271	1.99653e-22
H1f0	1.07964e-26	0.086524	0.297	0.389	2.05024e-22
Jagn1	1.08337e-26	-0.125435	0.087	0.187	2.05732e-22
Serhl	1.08917e-26	-0.0186321	0.253	0.348	2.06834e-22
Aldh3a2	1.11054e-26	0.217654	0.206	0.21	2.10891e-22
Rras	1.11363e-26	-0.00316804	0.075	0.135	2.11479e-22
Stk16	1.13105e-26	-0.0948211	0.151	0.256	2.14787e-22
Usp16	1.14828e-26	0.0749917	0.132	0.191	2.18059e-22
Wdr1	1.16824e-26	0.1804	0.358	0.416	2.21848e-22
Arf4	1.17749e-26	-0.192826	0.335	0.479	2.23605e-22
Sirt7	1.18793e-26	0.144755	0.213	0.267	2.25588e-22
Srpk1	1.20179e-26	-0.0672231	0.152	0.251	2.2822e-22
Rb1cc1	1.22238e-26	0.258384	0.352	0.37	2.3213e-22
Cct3	1.24066e-26	-0.180856	0.149	0.269	2.35601e-22
Ndufa3	1.26447e-26	-0.170695	0.498	0.64	2.40122e-22
Sec13	1.28427e-26	-0.127546	0.16	0.275	2.43882e-22
Hnrnpul2	1.29673e-26	0.193208	0.402	0.447	2.46248e-22
Gars	1.32049e-26	-0.163155	0.208	0.334	2.50761e-22
Tulp4	1.34153e-26	0.299248	0.249	0.24	2.54756e-22
Sumo2	1.35243e-26	-0.213458	0.269	0.409	2.56827e-22
Sectm1b	1.36937e-26	0.454538	0.536	0.486	2.60044e-22
G3bp1	1.37866e-26	-0.183679	0.121	0.235	2.61807e-22
Gtf2f1	1.41057e-26	0.153701	0.166	0.207	2.67866e-22
Myo18a	1.41305e-26	0.183141	0.327	0.374	2.68339e-22
Scarb2	1.4439e-26	-0.232704	0.197	0.328	2.74196e-22
Supt4a	1.45052e-26	0.0371007	0.293	0.381	2.75453e-22
Ube2m	1.45564e-26	-0.0196231	0.328	0.438	2.76426e-22
Comtd1	1.47623e-26	0.0251483	0.132	0.205	2.80336e-22
Fam120a	1.53513e-26	-0.000722998	0.292	0.389	2.91522e-22
0610012G03Rik	1.53971e-26	-0.287901	0.365	0.518	2.92391e-22
Cast	1.54503e-26	0.101893	0.472	0.541	2.93402e-22
Paqr8	1.54926e-26	-0.134988	0.063	0.149	2.94204e-22
Med8	1.5648e-26	-0.115759	0.168	0.279	2.97156e-22
Dda1	1.61628e-26	0.068401	0.169	0.236	3.06932e-22
Suclg2	1.6278e-26	-0.142139	0.372	0.503	3.09119e-22
Npdc1	1.65024e-26	-0.0176359	0.113	0.191	3.13381e-22
Capza1	1.71329e-26	-0.12668	0.209	0.329	3.25355e-22
Lsm8	1.73767e-26	0.189593	0.203	0.232	3.29984e-22
Raly	1.74065e-26	-0.0218979	0.225	0.322	3.3055e-22
Alkbh6	1.78427e-26	-0.0100783	0.086	0.156	3.38832e-22
Tnfrsf11a	1.82209e-26	0.0196344	0.155	0.234	3.46014e-22
Coq10b	1.869e-26	0.132841	0.257	0.315	3.54923e-22
Fhl1	1.97179e-26	0.479103	0.294	0.214	3.74443e-22
Pgk1	2.02067e-26	-0.0392773	0.455	0.576	3.83726e-22
Zfand2b	2.05508e-26	0.0781546	0.184	0.242	3.9026e-22
Ppp4r2	2.06389e-26	0.154555	0.179	0.221	3.91933e-22
Dazap1	2.07253e-26	-0.0512822	0.127	0.214	3.93573e-22
Muc3a	2.14638e-26	0.0829708	0.322	0.4	4.07598e-22
Plxnb2	2.17443e-26	0.233131	0.443	0.461	4.12925e-22
Itga6	2.18302e-26	0.100456	0.247	0.307	4.14556e-22
Echs1	2.20414e-26	-0.283827	0.265	0.408	4.18567e-22
Fyttd1	2.22891e-26	-0.0711269	0.084	0.168	4.23269e-22
Hnrnpm	2.25336e-26	-0.00429036	0.163	0.249	4.27914e-22
2010001A14Rik	2.31821e-26	0.335364	0.157	0.114	4.40228e-22
Sbno1	2.3899e-26	0.109588	0.213	0.269	4.53842e-22
Rbm39	2.4051e-26	0.2029	0.606	0.652	4.56729e-22
Inpp5j	2.40515e-26	0.276094	0.279	0.286	4.56738e-22
Rpl10-ps3	2.44062e-26	-0.130383	0.055	0.142	4.63475e-22
Sptlc2	2.47626e-26	0.0168439	0.445	0.546	4.70241e-22
Uchl3	2.52299e-26	-0.149589	0.101	0.207	4.79115e-22
Zcchc7	2.58386e-26	0.363174	0.201	0.186	4.90675e-22
Sema4g	2.61508e-26	0.185182	0.289	0.328	4.96604e-22
Ctnnbip1	2.70498e-26	-0.141574	0.082	0.179	5.13675e-22
Dhrs9	2.77039e-26	-0.276655	0.052	0.138	5.26098e-22
Eloc	2.77775e-26	-0.127189	0.23	0.354	5.27494e-22
Exosc4	2.78365e-26	-0.0273584	0.119	0.201	5.28615e-22
Paqr4	2.8619e-26	-0.204913	0.213	0.344	5.43475e-22
Cmas	2.87908e-26	-0.108985	0.39	0.524	5.46736e-22
Dpm2	2.91804e-26	-0.0156883	0.131	0.215	5.54137e-22
Ppp2r5a	2.93533e-26	0.11713	0.273	0.336	5.57419e-22
Vamp8	3.02182e-26	0.238881	0.677	0.72	5.73844e-22
Pnpla8	3.09282e-26	-0.0216506	0.187	0.277	5.87327e-22
Secisbp2l	3.09573e-26	-0.142269	0.208	0.326	5.87878e-22
U2surp	3.10627e-26	0.203613	0.281	0.32	5.89881e-22
Tsn	3.16858e-26	-0.0735253	0.158	0.257	6.01712e-22
Adipor1	3.21189e-26	0.00989303	0.329	0.423	6.09937e-22
Efhd2	3.2135e-26	0.0929929	0.413	0.495	6.10244e-22
Slc35b1	3.21836e-26	-0.0446564	0.183	0.281	6.11166e-22
Apol10a	3.24314e-26	-0.301692	0.349	0.497	6.15872e-22
Birc6	3.24401e-26	0.046297	0.233	0.306	6.16037e-22
Hyal2	3.30754e-26	-0.127735	0.083	0.177	6.28102e-22
Aurkaip1	3.37621e-26	-0.0462138	0.369	0.492	6.41143e-22
Ralb	3.40505e-26	-0.00643425	0.163	0.251	6.46619e-22
Elf1	3.5206e-26	0.0271463	0.265	0.358	6.68562e-22
Kif5b	3.61265e-26	0.00928941	0.454	0.554	6.86043e-22
Mtch1	3.63454e-26	0.0789582	0.323	0.404	6.902e-22
Casp1	3.81575e-26	-0.232279	0.335	0.483	7.24612e-22
Yipf6	3.8221e-26	-0.0151459	0.132	0.212	7.25817e-22
Denr	3.9635e-26	-0.0453519	0.137	0.231	7.52669e-22
Rbx1	4.01636e-26	-0.0376824	0.391	0.513	7.62707e-22
Dtymk	4.04039e-26	-0.136378	0.035	0.113	7.67271e-22
Rhoa	4.07586e-26	-0.0679474	0.469	0.593	7.74006e-22
Sucla2	4.139e-26	-0.0906644	0.201	0.312	7.85995e-22
Ap2s1	4.20845e-26	-0.0106839	0.388	0.5	7.99184e-22
Hexa	4.24462e-26	-0.160112	0.209	0.333	8.06054e-22
Clock	4.24528e-26	0.176504	0.172	0.205	8.06179e-22
Mrps11	4.3252e-26	-0.0665901	0.081	0.166	8.21355e-22
Ppm1a	4.35892e-26	0.200192	0.299	0.334	8.27759e-22
Pop5	4.38024e-26	-0.130498	0.128	0.236	8.31808e-22
Psmd14	4.52587e-26	-0.0624772	0.127	0.219	8.59462e-22
Emc10	4.57134e-26	-0.0324049	0.217	0.314	8.68098e-22
Cggbp1	4.57592e-26	-0.00672917	0.257	0.357	8.68968e-22
Tep1	4.60896e-26	0.166146	0.232	0.271	8.75241e-22
Fip1l1	4.78439e-26	0.10225	0.129	0.173	9.08556e-22
Ccdc68	4.81606e-26	0.157943	0.333	0.393	9.1457e-22
Tm9sf3	4.83962e-26	-0.129812	0.404	0.539	9.19045e-22
2310061I04Rik	4.88388e-26	0.0266697	0.196	0.273	9.27449e-22
Atp6v0a2	4.91351e-26	-0.109033	0.272	0.394	9.33075e-22
Urah	5.04607e-26	-0.11445	0.07	0.162	9.58249e-22
Gnas	5.07614e-26	-0.203063	0.681	0.813	9.6396e-22
Abhd16a	5.18838e-26	0.135955	0.149	0.197	9.85273e-22
Mrpl9	5.25959e-26	-0.108361	0.132	0.236	9.98797e-22
2300009A05Rik	5.33028e-26	-0.110483	0.135	0.242	1.01222e-21
Flii	5.36732e-26	0.151123	0.29	0.339	1.01925e-21
Znhit1	5.43966e-26	0.0952445	0.231	0.301	1.03299e-21
Plpp2	5.52297e-26	-0.155801	0.454	0.596	1.04881e-21
2210016F16Rik	5.74227e-26	-0.0756247	0.253	0.364	1.09046e-21
Clybl	5.89538e-26	-0.161814	0.163	0.282	1.11953e-21
Nbr1	5.91882e-26	0.222835	0.258	0.286	1.12398e-21
Cab39	5.92725e-26	0.0940173	0.444	0.516	1.12559e-21
Atp6v1d	5.93673e-26	0.0483676	0.206	0.28	1.12738e-21
Pdcl3	6.00682e-26	0.0416113	0.216	0.293	1.1407e-21
Tvp23b	6.03304e-26	-0.0809217	0.09	0.18	1.14567e-21
Llgl2	6.04828e-26	0.0523854	0.236	0.314	1.14857e-21
Prkcz	6.17096e-26	0.115244	0.299	0.356	1.17187e-21
Pmpcb	6.18232e-26	-0.15678	0.154	0.269	1.17402e-21
Ostf1	6.32031e-26	-0.031213	0.31	0.418	1.20023e-21
Slc22a18	6.34826e-26	-0.172773	0.306	0.438	1.20553e-21
Clta	6.35798e-26	-0.183716	0.525	0.671	1.20738e-21
Dnajc21	6.42314e-26	0.0287928	0.171	0.248	1.21976e-21
Sh3glb1	6.64592e-26	-0.043813	0.505	0.628	1.26206e-21
Gmppb	6.65681e-26	-0.131006	0.086	0.181	1.26413e-21
Cmbl	6.7055e-26	-0.191553	0.223	0.354	1.27338e-21
Stt3b	6.83039e-26	-0.0474969	0.213	0.313	1.29709e-21
Eif6	6.90599e-26	0.180074	0.632	0.688	1.31145e-21
Rraga	6.93598e-26	-0.0569704	0.1	0.184	1.31714e-21
Ift43	6.93891e-26	-0.15851	0.162	0.28	1.3177e-21
Pcbp1	7.06606e-26	-0.0595912	0.276	0.392	1.34184e-21
Arhgdia	7.0936e-26	0.201521	0.526	0.568	1.34707e-21
Cnppd1	7.12045e-26	0.296388	0.196	0.179	1.35217e-21
Cdkn2b	7.15255e-26	0.248732	0.352	0.374	1.35827e-21
Chmp3	7.15377e-26	0.0849854	0.464	0.547	1.3585e-21
Cebpg	7.19723e-26	0.108244	0.287	0.354	1.36675e-21
Vdac3	7.35074e-26	-0.338071	0.51	0.655	1.39591e-21
Isyna1	7.45849e-26	-0.115307	0.04	0.12	1.41637e-21
Ubxn4	7.58503e-26	0.0164207	0.248	0.334	1.4404e-21
Syne2	7.58566e-26	0.312781	0.31	0.306	1.44052e-21
Ndufv2	7.69869e-26	-0.32224	0.441	0.592	1.46198e-21
Trib1	7.77745e-26	0.340447	0.369	0.356	1.47694e-21
Syngr2	7.80016e-26	-0.108811	0.258	0.377	1.48125e-21
Metrnl	7.81878e-26	-0.0635452	0.388	0.513	1.48479e-21
Myo1d	7.92851e-26	-0.0938914	0.394	0.515	1.50562e-21
Arl6ip4	8.09772e-26	0.151388	0.175	0.22	1.53776e-21
Bcl10	8.09805e-26	0.0470755	0.218	0.3	1.53782e-21
Tm9sf4	8.12819e-26	-0.14717	0.18	0.297	1.54354e-21
Dnm2	8.41398e-26	0.210808	0.396	0.434	1.59781e-21
Akirin1	8.46137e-26	-0.179839	0.191	0.314	1.60681e-21
Ubn1	8.50507e-26	0.114282	0.188	0.241	1.61511e-21
Immp1l	8.56871e-26	-0.0284927	0.164	0.25	1.6272e-21
Rsbn1l	8.66237e-26	0.164028	0.203	0.246	1.64498e-21
Lasp1	8.72879e-26	0.231504	0.444	0.466	1.6576e-21
Pcm1	8.76022e-26	0.121106	0.207	0.255	1.66357e-21
Glod4	8.82677e-26	-0.0327902	0.132	0.216	1.6762e-21
Gclm	8.93356e-26	-0.116533	0.31	0.441	1.69648e-21
Sdcbp	8.9875e-26	0.0664591	0.325	0.402	1.70673e-21
Ndfip1	9.01976e-26	-0.0773752	0.353	0.475	1.71285e-21
Csnk2a2	9.06923e-26	-0.0361218	0.13	0.214	1.72225e-21
Tprn	9.19968e-26	0.178379	0.242	0.279	1.74702e-21
Zbtb7a	9.20725e-26	0.0318365	0.427	0.522	1.74846e-21
Snrpd3	9.31239e-26	-0.108773	0.16	0.269	1.76842e-21
Pef1	9.32554e-26	-0.0371406	0.158	0.247	1.77092e-21
Cisd2	9.38644e-26	-0.0363365	0.214	0.313	1.78249e-21
Ywhaq	9.51656e-26	-0.214114	0.18	0.308	1.8072e-21
Naxd	9.5292e-26	-0.0794608	0.209	0.318	1.8096e-21
Taf15	9.6575e-26	-0.0326868	0.14	0.228	1.83396e-21
Coq2	9.75844e-26	-0.132123	0.068	0.161	1.85313e-21
Stx7	9.9624e-26	-0.00635026	0.234	0.334	1.89186e-21
Tmem128	1.00086e-25	-0.0224962	0.186	0.281	1.90063e-21
Gmfg	1.02097e-25	-0.155712	0.092	0.194	1.93882e-21
Mrps15	1.02627e-25	-0.184179	0.194	0.321	1.9489e-21
Cnpy2	1.03568e-25	0.0546492	0.363	0.459	1.96675e-21
Sun2	1.04187e-25	0.40789	0.115	0.042	1.97851e-21
Lrrc42	1.04446e-25	0.0463293	0.285	0.374	1.98344e-21
U2af1l4	1.04823e-25	0.0319267	0.104	0.173	1.99059e-21
Copb2	1.05436e-25	-0.00782131	0.339	0.441	2.00224e-21
Aph1a	1.05805e-25	0.0559966	0.34	0.421	2.00923e-21
1810037I17Rik	1.07813e-25	-0.253191	0.592	0.735	2.04738e-21
Stoml2	1.08733e-25	-0.0400296	0.1	0.181	2.06485e-21
Ralgapa2	1.09481e-25	0.0201655	0.181	0.26	2.07904e-21
Atp8b1	1.11896e-25	0.0531753	0.428	0.52	2.1249e-21
Tmem8	1.13909e-25	0.255199	0.291	0.3	2.16313e-21
Ube2i	1.14969e-25	-0.0588627	0.196	0.294	2.18325e-21
Slc9a2	1.17665e-25	0.302793	0.544	0.529	2.23445e-21
Cbx1	1.18739e-25	-0.0527238	0.151	0.246	2.25486e-21
Uqcrb	1.23684e-25	-0.330018	0.726	0.825	2.34875e-21
Sod1	1.23919e-25	0.004534	0.553	0.644	2.35322e-21
Rdh14	1.24211e-25	0.0418322	0.167	0.236	2.35877e-21
Arhgap20	1.26619e-25	-0.139035	0.066	0.158	2.40449e-21
Endod1	1.27289e-25	-0.257674	0.483	0.631	2.41722e-21
Ebna1bp2	1.2769e-25	0.0111256	0.135	0.21	2.42484e-21
Smim15	1.32651e-25	-0.00901201	0.276	0.374	2.51905e-21
Cdhr2	1.33595e-25	0.209964	0.749	0.751	2.53697e-21
Cyp51	1.37682e-25	-0.215301	0.182	0.306	2.61458e-21
Ppp2r1a	1.42558e-25	-0.190804	0.278	0.41	2.70718e-21
Glrx2	1.43294e-25	-0.0515359	0.206	0.306	2.72114e-21
Hnrnpab	1.43803e-25	-0.171328	0.316	0.453	2.73081e-21
Map1lc3a	1.48952e-25	0.247079	0.423	0.449	2.82861e-21
Dnajc2	1.49684e-25	-0.0536638	0.112	0.195	2.8425e-21
Fus	1.51544e-25	0.0895893	0.363	0.44	2.87782e-21
Tmem189	1.52629e-25	0.0206322	0.16	0.235	2.89842e-21
Trim16	1.5274e-25	0.196689	0.276	0.305	2.90053e-21
Osbpl9	1.53652e-25	-0.0775184	0.082	0.165	2.91785e-21
Znrd1	1.53858e-25	0.0209097	0.129	0.205	2.92176e-21
Ubap2l	1.5615e-25	0.17808	0.222	0.259	2.96528e-21
Ehd1	1.57913e-25	-0.115701	0.164	0.27	2.99876e-21
Rfc2	1.63569e-25	-0.0701438	0.09	0.176	3.10617e-21
Trabd	1.6609e-25	-0.00641142	0.116	0.195	3.15405e-21
Yipf1	1.77001e-25	-0.203353	0.283	0.421	3.36125e-21
Napa	1.79279e-25	0.0239341	0.216	0.305	3.40451e-21
Isg15	1.84558e-25	0.769893	0.205	0.109	3.50476e-21
Bcas2	1.85014e-25	-0.121333	0.155	0.267	3.51341e-21
Svbp	1.85116e-25	0.0210802	0.196	0.283	3.51535e-21
Blnk	1.85514e-25	0.0739162	0.25	0.323	3.52291e-21
Sp3	1.85597e-25	0.232327	0.251	0.27	3.52449e-21
Tm7sf3	1.91505e-25	0.000624532	0.103	0.177	3.63668e-21
Plac8	1.94376e-25	-0.446227	0.825	0.911	3.69121e-21
Galnt4	1.98943e-25	-0.109478	0.147	0.253	3.77792e-21
Zadh2	2.01455e-25	-0.109234	0.098	0.192	3.82563e-21
Chkb	2.02086e-25	0.222349	0.158	0.175	3.83761e-21
Srsf6	2.02712e-25	-0.087826	0.135	0.238	3.84951e-21
Fdx2	2.03899e-25	-0.110622	0.086	0.182	3.87205e-21
Hjurp	2.05069e-25	0.360359	0.186	0.155	3.89426e-21
Pycr2	2.061e-25	-0.0731588	0.058	0.134	3.91383e-21
Cldnd1	2.08138e-25	-0.0504924	0.136	0.227	3.95254e-21
Hadhb	2.17578e-25	-0.210509	0.306	0.448	4.13181e-21
Nagk	2.18489e-25	-0.0807006	0.163	0.268	4.14911e-21
Nfe2l1	2.22239e-25	0.194405	0.3	0.344	4.22032e-21
Sertad1	2.22614e-25	0.0818101	0.285	0.363	4.22745e-21
Rars	2.25369e-25	-0.126501	0.125	0.231	4.27975e-21
Naa50	2.25896e-25	-0.100966	0.094	0.189	4.28977e-21
Larp1b	2.30118e-25	0.05634	0.281	0.357	4.36994e-21
Cetn3	2.32139e-25	-0.147709	0.113	0.219	4.40832e-21
Ppdpf	2.37676e-25	-0.171971	0.359	0.496	4.51347e-21
Cct7	2.42098e-25	-0.0912546	0.272	0.387	4.59743e-21
Cda	2.44267e-25	-0.267881	0.28	0.415	4.63863e-21
Cop1	2.44894e-25	0.0553782	0.219	0.296	4.65055e-21
Aff4	2.48651e-25	0.0910044	0.252	0.322	4.72189e-21
Arfgef1	2.48835e-25	0.0666793	0.353	0.439	4.72538e-21
Clca4a	2.49793e-25	-0.963851	0.291	0.359	4.74356e-21
Mrps18b	2.52006e-25	-0.150366	0.115	0.221	4.78559e-21
Tmed5	2.52508e-25	-0.0501205	0.092	0.173	4.79512e-21
Ccar1	2.65689e-25	0.134446	0.211	0.26	5.04543e-21
Tspan31	2.65852e-25	-0.0791512	0.1	0.189	5.04854e-21
Trappc5	2.65999e-25	-0.0738476	0.161	0.259	5.05133e-21
Cct4	2.68319e-25	-0.178607	0.209	0.335	5.09538e-21
Scand1	2.74513e-25	0.100622	0.585	0.68	5.21299e-21
Psmd1	2.75159e-25	-0.0268608	0.18	0.273	5.22527e-21
Snx15	2.75523e-25	0.0404623	0.156	0.226	5.23218e-21
Golgb1	2.77443e-25	0.200023	0.511	0.559	5.26865e-21
Cdc123	2.81811e-25	0.0701176	0.16	0.22	5.3516e-21
Ugt1a7c	2.84125e-25	-0.186546	0.056	0.143	5.39553e-21
Aldob	2.86271e-25	0.0201743	0.252	0.338	5.43628e-21
Rp9	2.86537e-25	0.0842329	0.332	0.405	5.44133e-21
Sprr2a1	2.8855e-25	-0.218634	0.132	0.236	5.47957e-21
Tmf1	2.98912e-25	0.276894	0.319	0.33	5.67634e-21
Thoc7	3.00237e-25	-0.174921	0.274	0.405	5.70151e-21
Smu1	3.00363e-25	0.0055649	0.116	0.19	5.7039e-21
Ccnl1	3.01079e-25	0.0830146	0.329	0.404	5.7175e-21
Ube2b	3.12074e-25	0.00213828	0.416	0.525	5.92629e-21
Arhgef16	3.14035e-25	0.164405	0.341	0.394	5.96353e-21
Mrpl47	3.16082e-25	-0.0703062	0.052	0.125	6.00241e-21
Errfi1	3.18627e-25	0.190719	0.515	0.572	6.05072e-21
Rnf10	3.22593e-25	0.0146485	0.459	0.566	6.12604e-21
Cir1	3.29792e-25	0.374525	0.276	0.233	6.26274e-21
Iah1	3.39467e-25	-0.123277	0.211	0.327	6.44648e-21
Styk1	3.44923e-25	0.290519	0.284	0.288	6.55009e-21
Lrp10	3.46868e-25	0.159352	0.388	0.441	6.58702e-21
Dld	3.52324e-25	-0.158264	0.234	0.363	6.69064e-21
Gls	3.54017e-25	-0.119775	0.199	0.309	6.72279e-21
Ssb	3.593e-25	0.00999745	0.234	0.323	6.82311e-21
Odc1	3.61089e-25	-0.152882	0.22	0.343	6.85709e-21
Tnrc6c	3.76799e-25	0.264625	0.218	0.235	7.15542e-21
Eno1	3.83854e-25	-0.0693374	0.374	0.5	7.28939e-21
Ywhag	3.91091e-25	-0.104362	0.067	0.152	7.42682e-21
Strbp	3.98712e-25	0.0506118	0.301	0.376	7.57154e-21
Tspan15	4.02998e-25	0.0131541	0.339	0.434	7.65293e-21
Muc13	4.07445e-25	-0.44553	0.859	0.937	7.73738e-21
Stk38	4.16867e-25	-0.0124251	0.168	0.255	7.91631e-21
Rit1	4.32925e-25	8.59682e-06	0.152	0.232	8.22124e-21
Snhg18	4.34072e-25	-0.220102	0.086	0.187	8.24303e-21
Ptcd2	4.39501e-25	-0.0589123	0.155	0.252	8.34612e-21
Mrps25	4.39502e-25	-0.118218	0.145	0.252	8.34614e-21
Rac1	4.42729e-25	-0.135829	0.549	0.684	8.40743e-21
Rab14	4.44728e-25	0.126204	0.448	0.509	8.44539e-21
Cnnm4	4.47911e-25	0.21455	0.461	0.492	8.50583e-21
Perp	4.52947e-25	-0.113014	0.471	0.599	8.60146e-21
Apc	4.57035e-25	0.256546	0.277	0.292	8.67909e-21
Ankrd11	4.64785e-25	0.250761	0.478	0.503	8.82627e-21
Pdap1	4.66116e-25	0.00260666	0.277	0.372	8.85155e-21
Tut4	4.69167e-25	0.317589	0.163	0.151	8.90949e-21
Nipsnap3b	4.70939e-25	-0.157987	0.188	0.306	8.94313e-21
Arpc5	4.71288e-25	-0.0126414	0.551	0.663	8.94975e-21
Hprt	4.92802e-25	-0.017359	0.239	0.337	9.35831e-21
Tmem70	4.93481e-25	-0.1012	0.081	0.173	9.37121e-21
Mtfr1l	5.02706e-25	-0.0579997	0.085	0.165	9.5464e-21
Mrpl4	5.03671e-25	-0.0354351	0.149	0.238	9.5647e-21
Tmod3	5.08866e-25	0.00141454	0.214	0.303	9.66337e-21
Smap1	5.14924e-25	-0.0501664	0.458	0.578	9.77841e-21
Snrpc	5.29894e-25	-0.0978909	0.172	0.282	1.00627e-20
Man1a2	5.3605e-25	0.0754165	0.263	0.337	1.01796e-20
Tmem87b	5.43547e-25	0.10426	0.171	0.226	1.0322e-20
Cant1	5.44158e-25	0.135062	0.318	0.369	1.03336e-20
Aldh1a1	5.52275e-25	0.00100392	0.374	0.472	1.04877e-20
Slc17a9	5.6435e-25	-0.0716949	0.051	0.12	1.0717e-20
Tmem59	5.68425e-25	0.0751301	0.697	0.768	1.07944e-20
Atp5e	5.7019e-25	-0.269237	0.768	0.871	1.08279e-20
Phf5a	5.70982e-25	-0.0895806	0.199	0.305	1.08429e-20
Ndufa2	5.71307e-25	-0.20078	0.568	0.708	1.08491e-20
Prpf38b	5.76735e-25	0.130763	0.179	0.224	1.09522e-20
Ero1l	5.77963e-25	-0.166618	0.11	0.211	1.09755e-20
Riok3	5.82129e-25	-0.0413527	0.332	0.443	1.10546e-20
Dhrs7b	5.85582e-25	-0.0446247	0.269	0.37	1.11202e-20
Aopep	5.88086e-25	0.0335336	0.124	0.194	1.11677e-20
Csnk2b	5.89976e-25	-0.064053	0.306	0.42	1.12036e-20
Os9	5.92633e-25	0.084767	0.264	0.335	1.12541e-20
Ddr1	5.98255e-25	0.155146	0.183	0.22	1.13609e-20
Nedd4l	6.03761e-25	0.00826235	0.215	0.302	1.14654e-20
Ttc19	6.05028e-25	0.0309155	0.093	0.155	1.14895e-20
Snrpa	6.18435e-25	-0.0677654	0.102	0.186	1.17441e-20
Hoxb13	6.29693e-25	0.564902	0.246	0.179	1.19579e-20
Creb3	6.40612e-25	0.0250121	0.137	0.209	1.21652e-20
2610507B11Rik	6.44753e-25	-0.0440536	0.177	0.274	1.22439e-20
Tmem30a	6.48845e-25	0.0574346	0.25	0.325	1.23216e-20
Fam173a	6.64604e-25	-0.0425015	0.274	0.379	1.26208e-20
Mapre1	6.68478e-25	-0.04012	0.208	0.3	1.26944e-20
Rmdn3	6.69525e-25	-0.159462	0.112	0.217	1.27143e-20
Chordc1	6.70497e-25	0.0329949	0.087	0.148	1.27327e-20
Pycrl	6.77147e-25	-0.114973	0.124	0.225	1.2859e-20
Safb2	6.78747e-25	0.261955	0.171	0.168	1.28894e-20
Chd4	6.94617e-25	0.299278	0.283	0.276	1.31908e-20
Scp2	6.94964e-25	-0.13914	0.564	0.698	1.31974e-20
Gna14	7.17175e-25	-0.197227	0.058	0.144	1.36191e-20
Med30	7.29779e-25	-0.061424	0.095	0.176	1.38585e-20
Ankrd9	7.30429e-25	-0.132265	0.14	0.242	1.38708e-20
Ash1l	7.32974e-25	0.247221	0.283	0.295	1.39192e-20
Psmd3	7.39974e-25	-0.08388	0.148	0.249	1.40521e-20
Spr	7.46985e-25	0.128642	0.304	0.352	1.41852e-20
Mycbp	7.47959e-25	-0.107118	0.114	0.213	1.42037e-20
Eif3d	7.4858e-25	-0.0348231	0.16	0.251	1.42155e-20
Atf4	7.50661e-25	0.149112	0.36	0.406	1.4255e-20
Lage3	7.70829e-25	-0.121049	0.092	0.186	1.46381e-20
Rnpep	7.72705e-25	-0.078239	0.112	0.206	1.46737e-20
Rab35	7.73153e-25	0.155112	0.172	0.21	1.46822e-20
Dnaja2	7.83169e-25	0.0390711	0.361	0.449	1.48724e-20
C530008M17Rik	7.86643e-25	0.324061	0.221	0.177	1.49384e-20
Ccl28	8.31198e-25	-0.160144	0.128	0.23	1.57845e-20
Cela1	8.57596e-25	-0.0990397	0.312	0.424	1.62857e-20
Mvb12a	8.63174e-25	-0.0128574	0.312	0.417	1.63917e-20
D8Ertd738e	8.85764e-25	0.0447734	0.547	0.652	1.68207e-20
Pck1	8.95849e-25	0.339991	0.252	0.196	1.70122e-20
Psmc5	9.07494e-25	0.00553437	0.258	0.354	1.72333e-20
Utp3	9.30241e-25	0.0250084	0.125	0.192	1.76653e-20
Dbndd2	9.36436e-25	-0.100555	0.175	0.282	1.77829e-20
Mgam2-ps	9.3972e-25	-0.0506474	0.296	0.405	1.78453e-20
[truncated: 3,535 more rows]

## Sheet: DEG_proliferative_AIMD
	p_val	avg_log2FC	pct.1	pct.2	p_val_adj
Mptx1	3.76791e-106	0.924304	0.159	0.535	7.15527e-102
Eef2	1.36485e-98	0.644649	0.99	0.969	2.59185e-94
Mt1	3.68351e-93	1.04977	0.972	0.933	6.99498e-89
Txn1	7.26629e-90	-0.615419	0.989	0.991	1.37987e-85
Gpx2	7.14423e-89	-0.853744	0.95	0.98	1.35669e-84
Mt2	5.75949e-86	1.00123	0.778	0.534	1.09373e-81
Reg3b	3.09189e-69	-4.65151	0.123	0.45	5.8715e-65
Chchd2	1.10792e-67	-0.457508	0.989	0.992	2.10394e-63
Zg16	1.35334e-66	0.892697	0.102	0.368	2.56998e-62
Ppia	3.19768e-65	-0.464471	0.999	0.998	6.0724e-61
Reg3g	7.53243e-59	-2.67123	0.119	0.417	1.43041e-54
Rpl13a	2.84194e-56	0.333593	1	0.998	5.39685e-52
Eef1a1	2.48657e-55	0.355462	1	0.995	4.72201e-51
Selenow	1.58259e-54	0.594726	0.848	0.656	3.00533e-50
Rack1	2.40744e-54	0.356306	1	0.996	4.57173e-50
Rpl4	2.72873e-52	0.390823	0.996	0.978	5.18186e-48
Taldo1	4.16599e-52	-0.579115	0.869	0.928	7.91121e-48
Car1	6.65329e-50	-1.23319	0.232	0.556	1.26346e-45
Prdx1	1.10771e-48	-0.426327	0.972	0.965	2.10354e-44
Rplp1	6.20109e-48	0.265506	1	0.999	1.17759e-43
H2afz	7.55122e-48	-0.67108	0.906	0.94	1.43398e-43
Ptma	1.18448e-47	-0.451105	0.997	0.998	2.24933e-43
Rpl5	2.52662e-47	0.368097	1	0.987	4.79805e-43
Pfn1	9.68827e-43	-0.452966	0.937	0.948	1.8398e-38
Tpt1	2.44352e-42	0.255393	1	1	4.64025e-38
Sec61b	3.12488e-42	-0.537071	0.883	0.93	5.93414e-38
Atpif1	1.58207e-38	-0.40235	0.978	0.987	3.00435e-34
Nme2	2.70114e-38	-0.389089	0.966	0.98	5.12946e-34
Fdps	2.77412e-38	-0.682389	0.427	0.639	5.26806e-34
Mgst1	1.55151e-37	-0.47765	0.874	0.904	2.94631e-33
Cib1	2.17942e-37	-0.512611	0.747	0.841	4.13871e-33
Atp1a1	3.05727e-37	0.495974	0.924	0.867	5.80576e-33
Oaz1	4.49858e-37	-0.352401	0.973	0.979	8.5428e-33
Lsm4	8.10853e-37	-0.504316	0.751	0.869	1.53981e-32
Dbi	8.13964e-37	-0.437794	0.927	0.962	1.54572e-32
Hsd11b2	8.97073e-37	0.818645	0.469	0.364	1.70354e-32
Rnaseh2c	3.65017e-36	-0.564837	0.47	0.706	6.93167e-32
Ckb	1.69527e-35	-0.38171	0.078	0.297	3.21933e-31
Rps15	1.87416e-34	0.285181	1	0.996	3.55904e-30
Rps27l	9.39067e-34	-0.375313	0.931	0.948	1.78329e-29
Hist1h1c	6.52404e-33	0.725976	0.509	0.449	1.23892e-28
Epcam	8.27548e-33	-0.305331	0.994	0.991	1.57151e-28
Ftl1	1.35003e-32	-0.387504	0.992	0.989	2.5637e-28
Ppib	2.00864e-32	-0.346487	0.93	0.936	3.81441e-28
Cbr3	3.39614e-32	-0.591114	0.187	0.407	6.44927e-28
Hmgb1	3.73183e-32	-0.445328	0.94	0.953	7.08674e-28
Cox7a2l	4.64457e-32	0.373499	0.965	0.91	8.82005e-28
Ndufab1	7.87312e-32	-0.394746	0.903	0.928	1.49511e-27
Clic1	1.80146e-31	-0.445486	0.806	0.895	3.42097e-27
Elob	2.50981e-31	-0.403276	0.903	0.952	4.76613e-27
Hsp90b1	6.18166e-31	-0.558564	0.759	0.863	1.1739e-26
Cyp2c55	7.04095e-31	-1.00024	0.154	0.366	1.33708e-26
Rps27	9.03193e-31	0.309006	0.999	0.993	1.71516e-26
Serf2	2.94252e-30	-0.339366	0.972	0.972	5.58784e-26
Gapdh	4.22302e-30	-0.412783	0.947	0.943	8.01951e-26
Tmem14c	7.07433e-30	-0.424048	0.752	0.831	1.34342e-25
Ran	1.73691e-29	-0.435913	0.857	0.889	3.29839e-25
Hist1h1e	2.86716e-29	-0.90787	0.438	0.654	5.44473e-25
Psmb3	4.84592e-29	-0.417244	0.804	0.868	9.20241e-25
Erh	6.37608e-29	-0.447115	0.379	0.603	1.21082e-24
Crip1	9.95624e-29	-0.439602	0.912	0.954	1.89069e-24
Sf3b5	1.23926e-28	-0.480589	0.621	0.767	2.35335e-24
Atp5g1	3.02697e-28	-0.387345	0.978	0.99	5.74821e-24
mt-Nd4	3.67493e-28	0.4458	0.992	0.988	6.97869e-24
Hmgn2	7.88173e-28	-0.505627	0.366	0.593	1.49674e-23
mt-Nd3	7.99012e-28	0.493079	0.91	0.913	1.51732e-23
Arpc3	9.98498e-28	-0.377036	0.822	0.871	1.89615e-23
Cox5a	1.2484e-27	-0.345964	0.972	0.988	2.37072e-23
Gsdmc4	1.34807e-27	-0.802952	0.189	0.379	2.55999e-23
Tmsb10	1.60228e-27	-0.46154	0.888	0.924	3.04274e-23
H3f3b	2.28745e-27	-0.33047	0.986	0.99	4.34387e-23
Edf1	3.25362e-27	-0.390185	0.841	0.898	6.17863e-23
Sec11c	3.87863e-27	-0.456917	0.797	0.875	7.36552e-23
Rps14	4.56292e-27	0.21043	1	1	8.66498e-23
Snrpg	7.06616e-27	-0.345066	0.895	0.914	1.34186e-22
Sult1a1	9.7606e-27	0.499372	0.91	0.807	1.85354e-22
Rpl17	1.61794e-26	0.227765	0.999	0.998	3.07247e-22
Pabpc1	2.11717e-26	0.372761	0.975	0.923	4.0205e-22
Psmb6	2.61591e-26	-0.410704	0.786	0.855	4.96761e-22
Uqcrq	3.26006e-26	-0.40752	0.926	0.957	6.19085e-22
Atp5j	3.31547e-26	-0.298093	0.968	0.981	6.29607e-22
Psmb2	3.57118e-26	-0.409622	0.733	0.831	6.78168e-22
Muc2	9.33822e-26	-0.0549114	0.379	0.549	1.77333e-21
Pdia3	1.51708e-25	-0.429858	0.775	0.847	2.88093e-21
Sec61g	1.81544e-25	-0.443606	0.796	0.876	3.44752e-21
Hspa8	1.94292e-25	0.294963	0.996	0.965	3.68961e-21
Mgst3	2.32775e-25	-0.501118	0.86	0.916	4.4204e-21
Cox7c	2.6271e-25	-0.255544	0.992	0.996	4.98886e-21
Pdia6	6.03677e-25	-0.467361	0.58	0.722	1.14638e-20
Cox7b	9.81269e-25	-0.300309	0.962	0.979	1.86343e-20
Hspa1a	1.09182e-24	0.71871	0.483	0.316	2.07338e-20
Hmgcs2	1.31592e-24	0.44236	0.964	0.898	2.49894e-20
Best2	2.32955e-24	0.179594	0.106	0.015	4.42382e-20
Uqcrb	2.34322e-24	-0.345233	0.936	0.953	4.44977e-20
Cdc42	2.88714e-24	-0.397129	0.699	0.797	5.48268e-20
Sycn	3.55798e-24	1.00198	0.494	0.386	6.7566e-20
Sem1	4.57391e-24	-0.375559	0.881	0.924	8.68586e-20
Cdca3	6.68943e-24	-0.442731	0.232	0.449	1.27032e-19
Hist1h2bc	6.91551e-24	-0.624955	0.554	0.724	1.31325e-19
Pycard	7.02514e-24	-0.382533	0.958	0.955	1.33407e-19
Ube2c	9.14878e-24	-0.748104	0.273	0.489	1.73735e-19
Higd1a	1.39458e-23	-0.527458	0.768	0.845	2.64831e-19
Btg2	1.41543e-23	0.539071	0.817	0.726	2.68789e-19
Sdf2l1	1.54199e-23	-0.329369	0.144	0.331	2.92824e-19
H3f3a	3.02693e-23	-0.271935	0.976	0.987	5.74813e-19
Rsrp1	3.17206e-23	0.366029	0.87	0.775	6.02375e-19
Rps6	3.41503e-23	0.23555	1	0.993	6.48514e-19
Cystm1	3.49586e-23	-0.351392	0.892	0.917	6.63863e-19
Cldn7	4.66588e-23	-0.2684	0.983	0.985	8.86051e-19
Gsdmc2	4.99604e-23	-0.480818	0.131	0.308	9.48747e-19
Cbr1	1.00083e-22	-0.484119	0.703	0.807	1.90057e-18
Eif5a	1.16676e-22	-0.326707	0.915	0.934	2.21568e-18
Mif	2.08551e-22	-0.361073	0.917	0.934	3.96038e-18
Nme1	2.43804e-22	-0.356559	0.834	0.88	4.62983e-18
Dnajb1	3.52687e-22	0.431849	0.463	0.382	6.69753e-18
Smdt1	4.32523e-22	-0.37446	0.827	0.902	8.21362e-18
S100g	5.26086e-22	-0.693423	0.168	0.355	9.99037e-18
Park7	5.73729e-22	-0.329242	0.874	0.907	1.08951e-17
Retnlb	5.9403e-22	-1.62456	0.102	0.273	1.12806e-17
Slc12a2	8.02766e-22	0.453745	0.913	0.842	1.52445e-17
Ube2s	8.08186e-22	-0.553551	0.629	0.743	1.53474e-17
Mrps14	2.31054e-21	-0.366515	0.687	0.795	4.38772e-17
Gstp1	2.70998e-21	-0.365378	0.263	0.452	5.14626e-17
Hspa1b	2.78817e-21	0.458698	0.365	0.241	5.29474e-17
Ndufa4	2.97114e-21	-0.258526	0.973	0.972	5.6422e-17
Cyba	3.27332e-21	-0.432629	0.761	0.839	6.21603e-17
Ube2a	3.50766e-21	-0.383203	0.41	0.59	6.66105e-17
Cks2	4.2959e-21	-0.560684	0.494	0.655	8.15792e-17
Rpl23a	6.10972e-21	0.277355	0.996	0.991	1.16023e-16
Birc5	6.57463e-21	-0.59941	0.241	0.432	1.24852e-16
Hint1	7.25913e-21	-0.283367	0.98	0.987	1.37851e-16
Psma7	1.2017e-20	-0.319368	0.884	0.924	2.28202e-16
Ndufc2	1.97639e-20	-0.288331	0.903	0.932	3.75317e-16
Cycs	3.02805e-20	-0.392321	0.738	0.782	5.75027e-16
Acta1	3.19953e-20	0.623973	0.291	0.205	6.0759e-16
Cox6b1	3.46777e-20	-0.246007	0.987	0.983	6.58529e-16
Atp5h	3.55027e-20	-0.253641	0.975	0.983	6.74197e-16
Tagln2	5.4234e-20	-0.331769	0.8	0.828	1.0299e-15
1810065E05Rik	9.4291e-20	-0.764344	0.284	0.475	1.79059e-15
Atp5j2	1.16688e-19	-0.304758	0.961	0.973	2.21591e-15
Ndufb6	1.18253e-19	-0.357803	0.727	0.815	2.24563e-15
Mrpl21	1.58148e-19	-0.371594	0.627	0.755	3.00323e-15
Hmgb2	1.79628e-19	-0.581701	0.835	0.86	3.41113e-15
Tff3	1.9216e-19	0.199282	0.15	0.276	3.64912e-15
H2afv	2.13427e-19	-0.411348	0.803	0.873	4.05298e-15
Adh1	2.40981e-19	0.59624	0.604	0.551	4.57624e-15
Cenpa	3.44486e-19	-0.506559	0.185	0.362	6.54179e-15
Rps19	3.76323e-19	0.192122	1	0.999	7.14638e-15
Snrpe	4.99752e-19	-0.317884	0.864	0.9	9.49029e-15
Nedd8	6.33443e-19	-0.335168	0.807	0.867	1.20291e-14
Ybx1	8.20718e-19	-0.212096	0.99	0.981	1.55854e-14
1810037I17Rik	1.02883e-18	-0.387455	0.648	0.765	1.95374e-14
Ostc	1.168e-18	-0.425247	0.58	0.693	2.21803e-14
Psmb5	1.19852e-18	-0.337225	0.789	0.845	2.27598e-14
Ndufs5	1.31331e-18	-0.373328	0.775	0.846	2.49397e-14
Psma2	1.4723e-18	-0.333555	0.758	0.82	2.79589e-14
Use1	1.91919e-18	0.289848	0.67	0.606	3.64454e-14
Ssr2	2.46138e-18	-0.363058	0.712	0.783	4.67416e-14
Ccnb2	2.49152e-18	-0.3885	0.21	0.391	4.73139e-14
Fkbp2	2.9645e-18	-0.392033	0.684	0.785	5.62959e-14
Gng5	3.35025e-18	-0.301015	0.929	0.953	6.36212e-14
Cdk6	3.47621e-18	0.387726	0.607	0.467	6.60133e-14
Muc3a	4.5005e-18	0.286981	0.509	0.465	8.54645e-14
Kcnq1	5.0286e-18	0.356774	0.564	0.429	9.54931e-14
Cox5b	5.57088e-18	-0.257761	0.982	0.985	1.05791e-13
Ccdc34	5.85237e-18	-0.454726	0.55	0.7	1.11136e-13
Rps2	7.22555e-18	-0.209191	1	0.999	1.37213e-13
Ndufb8	7.49158e-18	-0.273132	0.94	0.944	1.42265e-13
Clca1	9.90357e-18	0.0243778	0.119	0.244	1.88069e-13
Fabp5	1.11902e-17	-0.342094	0.196	0.363	2.12501e-13
Gsta3	1.21745e-17	-0.307165	0.144	0.302	2.31193e-13
Sgk1	1.21926e-17	0.49258	0.527	0.37	2.31538e-13
mt-Atp6	1.26104e-17	0.365327	0.99	0.998	2.39472e-13
Vdr	1.48417e-17	0.334013	0.715	0.57	2.81843e-13
Fosb	1.50974e-17	0.529242	0.624	0.509	2.867e-13
Atp5f1	1.74783e-17	-0.254007	0.937	0.955	3.31912e-13
S100a11	1.87557e-17	-0.335906	0.822	0.87	3.56171e-13
Cdkn3	2.00199e-17	-0.374206	0.155	0.318	3.80178e-13
Krtcap2	2.09054e-17	-0.35708	0.783	0.846	3.96993e-13
Psma3	3.09607e-17	-0.315478	0.793	0.849	5.87944e-13
Rpl12	3.11169e-17	0.223043	1	0.997	5.9091e-13
Snrpd2	3.42141e-17	-0.314287	0.887	0.912	6.49726e-13
Eif4b	3.69119e-17	0.317668	0.768	0.662	7.00958e-13
Chd7	5.54318e-17	0.337196	0.576	0.444	1.05265e-12
Rpl36a	5.61542e-17	0.234361	0.996	0.987	1.06637e-12
Esd	7.57205e-17	-0.277012	0.828	0.868	1.43793e-12
Psme2	7.96894e-17	-0.337225	0.676	0.769	1.5133e-12
Rpl37a	7.98536e-17	0.194083	0.999	0.998	1.51642e-12
Ndufb9	9.44138e-17	-0.263113	0.966	0.98	1.79292e-12
Ang4	1.02877e-16	-0.386327	0.048	0.163	1.95364e-12
Spc24	1.04971e-16	-0.353343	0.283	0.465	1.99339e-12
Hnrnpa2b1	1.31907e-16	-0.274598	0.938	0.941	2.50492e-12
Dynll1	1.50635e-16	-0.451798	0.656	0.76	2.86056e-12
Tma7	1.74446e-16	-0.324155	0.811	0.875	3.31273e-12
Akr1b8	1.81499e-16	-0.347497	0.236	0.401	3.44666e-12
Ncl	1.86375e-16	0.340728	0.961	0.908	3.53926e-12
Ndufs8	2.05768e-16	-0.337123	0.747	0.828	3.90753e-12
Clca3b	2.17745e-16	-0.50643	0.649	0.788	4.13497e-12
Gm42418	2.69062e-16	-0.0706065	0.98	1	5.10949e-12
Eif1	2.8043e-16	-0.175736	0.986	0.975	5.32536e-12
Tfcp2l1	3.0006e-16	0.306256	0.505	0.374	5.69813e-12
Srsf3	3.77359e-16	-0.299833	0.862	0.892	7.16604e-12
Ssr4	3.93982e-16	-0.2798	0.934	0.937	7.48172e-12
Lsm5	4.27964e-16	-0.343196	0.436	0.595	8.12703e-12
Eif3f	4.81376e-16	0.258174	0.975	0.929	9.14133e-12
Dusp1	5.72393e-16	0.476985	0.477	0.377	1.08697e-11
Cyc1	5.84086e-16	-0.278316	0.913	0.917	1.10918e-11
Rps12	6.67381e-16	0.163391	1	0.999	1.26736e-11
Pccb	6.94325e-16	0.292979	0.523	0.413	1.31852e-11
Rpl6	8.23319e-16	0.173745	1	0.996	1.56348e-11
Egr1	1.01219e-15	0.49472	0.738	0.688	1.92214e-11
Cox6a1	1.05551e-15	-0.247786	0.93	0.959	2.00441e-11
Aqp1	1.26224e-15	0.345827	0.604	0.483	2.39699e-11
Knstrn	1.30928e-15	-0.279052	0.145	0.297	2.48632e-11
Malat1	1.43479e-15	0.452424	0.931	0.967	2.72466e-11
Ndufb7	1.52138e-15	-0.311463	0.873	0.913	2.88911e-11
Srp9	1.60324e-15	-0.287633	0.717	0.786	3.04454e-11
Calm1	1.61707e-15	-0.251245	0.98	0.982	3.07082e-11
Gmds	1.96772e-15	-0.316764	0.786	0.831	3.7367e-11
Hist1h1b	2.77531e-15	-0.982505	0.172	0.325	5.27031e-11
Gstm3	3.58375e-15	-0.298301	0.203	0.361	6.80553e-11
Rps4x	3.58552e-15	0.172343	1	0.995	6.80891e-11
Pcbp2	3.62527e-15	0.281689	0.915	0.843	6.88438e-11
Ccn1	3.62947e-15	0.457058	0.383	0.258	6.89236e-11
Tmem258	3.9589e-15	-0.348338	0.699	0.782	7.51796e-11
Pgp	4.06986e-15	-0.305105	0.744	0.816	7.72867e-11
Nop53	4.16422e-15	0.300959	0.736	0.635	7.90785e-11
Gstm1	5.86343e-15	-0.328346	0.825	0.851	1.11347e-10
Cdca8	6.11419e-15	-0.410185	0.243	0.392	1.16109e-10
Pclaf	6.34311e-15	-0.477354	0.28	0.447	1.20456e-10
Ldha	6.87941e-15	-0.31655	0.842	0.855	1.3064e-10
Ndufc1	6.90464e-15	-0.309232	0.841	0.884	1.31119e-10
Cyp51	7.72564e-15	-0.356551	0.269	0.426	1.4671e-10
Ppp1r1b	1.19724e-14	0.33381	0.845	0.745	2.27357e-10
Selenof	1.25547e-14	-0.311992	0.724	0.804	2.38414e-10
Hist1h4d	1.30805e-14	-0.679589	0.262	0.375	2.484e-10
Pigr	1.36409e-14	0.261788	0.993	0.987	2.5904e-10
Arf5	1.4175e-14	-0.289464	0.799	0.862	2.69184e-10
mt-Co1	1.46426e-14	0.282683	0.986	0.998	2.78062e-10
Gnb2	1.60107e-14	-0.218048	0.869	0.858	3.04043e-10
Cd177	1.64731e-14	-0.381179	0.288	0.454	3.12824e-10
Zbtb20	1.68303e-14	0.295244	0.393	0.259	3.19608e-10
Acaa2	1.88781e-14	0.295388	0.822	0.741	3.58495e-10
Idi1	1.91312e-14	-0.353041	0.337	0.485	3.63302e-10
Atp5g3	2.09837e-14	-0.252196	0.948	0.972	3.98481e-10
S100a10	2.43647e-14	-0.331114	0.867	0.902	4.62686e-10
Manf	2.46168e-14	-0.375372	0.555	0.668	4.67473e-10
Foxp1	2.54466e-14	0.265513	0.663	0.599	4.8323e-10
Tm4sf20	2.82938e-14	-0.323598	0.797	0.867	5.37299e-10
Hist1h2ae	2.90569e-14	-0.689282	0.152	0.283	5.5179e-10
Coa3	2.95917e-14	-0.319152	0.743	0.822	5.61946e-10
Nsa2	2.99791e-14	0.275154	0.876	0.836	5.69303e-10
Gas6	3.03039e-14	0.282174	0.716	0.63	5.7547e-10
Mrpl54	3.64557e-14	-0.321986	0.69	0.767	6.92294e-10
Fkbp5	4.43462e-14	0.252373	0.305	0.217	8.42135e-10
Dad1	5.15318e-14	-0.245728	0.891	0.894	9.78589e-10
Tubb4b	6.01289e-14	-0.483333	0.741	0.765	1.14185e-09
Tkt	6.04604e-14	-0.254681	0.867	0.898	1.14814e-09
Tmem208	6.78908e-14	-0.316318	0.576	0.684	1.28925e-09
Deptor	7.07663e-14	0.280769	0.551	0.441	1.34385e-09
Ubb	7.10245e-14	-0.204708	0.993	0.989	1.34876e-09
Mrps24	1.03484e-13	-0.253249	0.824	0.858	1.96517e-09
Atp1b1	1.09699e-13	0.214561	0.986	0.948	2.08318e-09
Rpl36al	1.15441e-13	-0.200694	0.98	0.979	2.19222e-09
Eef1b2	1.3562e-13	0.188402	0.999	0.993	2.57543e-09
Snrpb	1.39004e-13	-0.266394	0.768	0.82	2.63969e-09
Cox7a2	1.67191e-13	-0.236774	0.957	0.962	3.17496e-09
Abracl	1.70286e-13	-0.300372	0.684	0.778	3.23373e-09
Cks1b	1.86512e-13	-0.237889	0.221	0.376	3.54187e-09
Ccnb1	2.04485e-13	-0.248246	0.117	0.249	3.88317e-09
Me1	2.12812e-13	-0.106582	0.039	0.133	4.0413e-09
Rnase4	2.49012e-13	0.329258	0.69	0.551	4.72874e-09
Scd2	2.50716e-13	-0.399878	0.492	0.621	4.7611e-09
Timm13	2.69554e-13	-0.295143	0.835	0.888	5.11883e-09
Ptprf	3.01665e-13	0.279705	0.657	0.531	5.72861e-09
Hist1h3e	3.42817e-13	-0.35877	0.102	0.205	6.5101e-09
Tmsb4x	3.52025e-13	-0.284159	0.965	0.976	6.68496e-09
Hspe1	3.6865e-13	-0.266446	0.94	0.958	7.00066e-09
Tmed10	4.16504e-13	-0.225902	0.806	0.831	7.90941e-09
Taf10	4.23819e-13	-0.276966	0.751	0.803	8.04833e-09
Pdcd10	5.1709e-13	-0.27988	0.372	0.527	9.81954e-09
Rpl22l1	5.39707e-13	-0.217137	0.975	0.971	1.0249e-08
Hnrnpa3	5.40855e-13	-0.285962	0.834	0.864	1.02708e-08
Epb41l4aos	5.56964e-13	0.275533	0.663	0.531	1.05768e-08
Ndufa11	5.8602e-13	-0.315388	0.801	0.865	1.11285e-08
Sprr2a3	5.936e-13	-0.344745	0.055	0.156	1.12725e-08
Slc25a5	6.96226e-13	-0.21096	0.962	0.98	1.32213e-08
Rpl21	7.21187e-13	0.151121	1	0.999	1.36953e-08
Rpl18a	8.01118e-13	0.141449	1	0.998	1.52132e-08
Ttr	8.64104e-13	0.350602	0.298	0.168	1.64093e-08
Hsp90aa1	8.85845e-13	0.318046	0.915	0.845	1.68222e-08
Nfix	9.4622e-13	0.286829	0.59	0.481	1.79687e-08
Jpt1	9.53303e-13	-0.338057	0.709	0.798	1.81032e-08
Zfp467	1.07158e-12	0.26407	0.418	0.314	2.03493e-08
Nqo1	1.08789e-12	-0.218484	0.169	0.31	2.06591e-08
Cldn3	1.09632e-12	-0.261409	0.936	0.947	2.08191e-08
Sap18	1.10271e-12	-0.303946	0.464	0.612	2.09404e-08
Lsm6	1.13606e-12	-0.310433	0.474	0.615	2.15737e-08
Prelid1	1.15502e-12	-0.26623	0.771	0.81	2.19339e-08
Rab5if	1.18182e-12	-0.269794	0.709	0.781	2.24427e-08
Tomm7	1.24205e-12	-0.257457	0.86	0.898	2.35865e-08
Arl1	1.25946e-12	-0.312726	0.573	0.673	2.39171e-08
Ndufa8	1.48827e-12	-0.24228	0.843	0.868	2.82622e-08
Mdh2	1.991e-12	-0.224068	0.863	0.874	3.78092e-08
Dynlt1f	2.41434e-12	-0.182681	0.154	0.288	4.58484e-08
Gm47283	2.46653e-12	-0.111864	0.476	0.358	4.68394e-08
Lgals2	2.57784e-12	-0.199413	0.055	0.151	4.89532e-08
Gtf2i	2.71224e-12	0.254339	0.448	0.326	5.15055e-08
Vipr1	2.75614e-12	0.258918	0.442	0.331	5.23391e-08
Guca2a	2.76746e-12	0.572282	0.608	0.607	5.2554e-08
Pdxk	3.19336e-12	0.201795	0.213	0.132	6.06418e-08
Cenpf	3.2066e-12	-0.353407	0.235	0.384	6.08934e-08
Anxa2	3.48512e-12	-0.305477	0.678	0.722	6.61824e-08
Banf1	3.81568e-12	-0.28431	0.694	0.779	7.24597e-08
Golga4	4.05461e-12	0.289961	0.566	0.453	7.69971e-08
Pdcd5	4.17012e-12	-0.282196	0.621	0.745	7.91905e-08
Snrpa1	4.1729e-12	-0.283739	0.355	0.504	7.92433e-08
Ces1d	4.4686e-12	0.304306	0.499	0.394	8.48588e-08
Atp5d	4.99496e-12	-0.185642	0.99	0.983	9.48544e-08
Rps28	5.00391e-12	0.208938	1	0.998	9.50243e-08
Trim2	5.27782e-12	0.287774	0.724	0.615	1.00226e-07
Mvk	5.4957e-12	-0.212745	0.187	0.325	1.04363e-07
Micos10	6.14347e-12	-0.276174	0.814	0.872	1.16665e-07
Klf5	6.28645e-12	0.246269	0.957	0.913	1.1938e-07
Hist2h2ac	7.06192e-12	-0.45292	0.122	0.232	1.34106e-07
Rbm8a	7.1018e-12	-0.293965	0.559	0.684	1.34863e-07
Mrpl57	7.36367e-12	-0.286554	0.692	0.779	1.39836e-07
Cfl1	7.42733e-12	-0.214221	0.878	0.874	1.41045e-07
Prdx4	8.20518e-12	-0.30506	0.478	0.619	1.55816e-07
Rpl26	8.25684e-12	0.129338	1	0.998	1.56797e-07
Tomm6	8.78254e-12	-0.257249	0.751	0.83	1.6678e-07
Stmn1	9.05351e-12	-0.391135	0.789	0.862	1.71926e-07
Cenpm	9.06787e-12	-0.221973	0.169	0.304	1.72199e-07
Gsdmc3	1.03528e-11	-0.186289	0.066	0.165	1.96601e-07
Vdac2	1.04074e-11	-0.217772	0.87	0.864	1.97637e-07
Cdc20	1.05675e-11	-0.339905	0.175	0.305	2.00677e-07
Ankrd17	1.09411e-11	0.241007	0.52	0.44	2.07772e-07
Mrpl34	1.19376e-11	-0.277896	0.694	0.779	2.26694e-07
Ccdc124	1.3168e-11	-0.287649	0.41	0.55	2.5006e-07
AA467197	1.42852e-11	-0.447135	0.469	0.587	2.71276e-07
D8Ertd738e	1.50522e-11	-0.261309	0.744	0.83	2.85841e-07
Ost4	1.54213e-11	-0.295206	0.622	0.704	2.92851e-07
Cftr	1.68481e-11	0.273283	0.706	0.587	3.19946e-07
Gclm	1.7488e-11	-0.313525	0.606	0.698	3.32098e-07
Gpx4	1.75937e-11	-0.253589	0.79	0.837	3.34104e-07
Eny2	1.86394e-11	-0.264943	0.694	0.751	3.53962e-07
Ifitm2	1.87947e-11	-0.252684	0.919	0.944	3.56912e-07
Btf3	1.89216e-11	-0.152952	0.983	0.973	3.59322e-07
Tspan33	2.44342e-11	0.212918	0.292	0.203	4.64006e-07
Ddx3x	2.44486e-11	0.274753	0.627	0.517	4.64279e-07
Cenpw	2.51664e-11	-0.223824	0.235	0.377	4.77911e-07
Prlr	2.59847e-11	0.270283	0.38	0.279	4.9345e-07
Mki67	2.69207e-11	-0.307723	0.319	0.469	5.11223e-07
Ccna2	3.35144e-11	-0.287842	0.19	0.32	6.36439e-07
Mrpl22	4.08178e-11	-0.191971	0.351	0.502	7.7513e-07
Sult1c2	4.11957e-11	0.284343	0.417	0.306	7.82307e-07
Spink4	4.51614e-11	-1.04331	0.26	0.399	8.57616e-07
Mgat4c	5.09823e-11	-0.521286	0.355	0.492	9.68154e-07
Uqcrfs1	5.38478e-11	-0.205707	0.871	0.865	1.02257e-06
Timm8b	5.85669e-11	-0.285347	0.622	0.742	1.11219e-06
Mpc2	6.31738e-11	-0.255449	0.829	0.87	1.19967e-06
Atp5b	6.33908e-11	-0.13896	0.994	0.979	1.20379e-06
Commd1	6.37912e-11	-0.26087	0.561	0.691	1.21139e-06
Alyref	6.6466e-11	-0.250018	0.379	0.523	1.26219e-06
Sval1	7.70212e-11	0.460575	0.105	0.099	1.46263e-06
Cluh	8.63818e-11	0.255473	0.517	0.418	1.64039e-06
Rab4b	9.31926e-11	-0.189745	0.21	0.345	1.76973e-06
Rgs2	9.33925e-11	0.210011	0.126	0.061	1.77352e-06
Capg	9.445e-11	-0.198149	0.102	0.21	1.79361e-06
Dbf4	9.69934e-11	-0.19783	0.141	0.261	1.8419e-06
Nr4a1	9.72316e-11	0.334883	0.336	0.255	1.84643e-06
Plk1	9.91845e-11	-0.234133	0.122	0.236	1.88351e-06
Rbx1	1.18095e-10	-0.266717	0.737	0.808	2.24263e-06
Mgam2-ps	1.22534e-10	-0.101718	0.042	0.121	2.32693e-06
Mydgf	1.22573e-10	-0.27318	0.561	0.674	2.32767e-06
Baiap2l2	1.27621e-10	0.230348	0.443	0.376	2.42351e-06
Larp4b	1.29271e-10	0.232169	0.554	0.482	2.45486e-06
Snrpf	1.29298e-10	-0.251735	0.789	0.845	2.45536e-06
Ly6a	1.33051e-10	-0.307918	0.129	0.242	2.52664e-06
Btg1	1.4938e-10	0.277203	0.684	0.59	2.83673e-06
Med21	1.5608e-10	-0.197007	0.287	0.429	2.96397e-06
Cenpx	1.56442e-10	-0.261672	0.683	0.754	2.97083e-06
Pdcd4	1.7306e-10	0.254612	0.697	0.635	3.2864e-06
Calm2	1.75817e-10	-0.245681	0.856	0.883	3.33876e-06
Eif4a2	1.77377e-10	0.241324	0.663	0.579	3.36839e-06
Coq8a	1.84178e-10	0.213536	0.392	0.282	3.49753e-06
Rps3a1	1.86404e-10	0.142177	1	0.998	3.53981e-06
Lamtor2	1.87798e-10	-0.25488	0.727	0.826	3.56628e-06
S100a14	1.94562e-10	-0.225876	0.161	0.281	3.69473e-06
mt-Co3	1.96132e-10	0.245472	0.992	0.999	3.72455e-06
Gne	2.01063e-10	0.263357	0.65	0.558	3.81818e-06
Ciao2b	2.06061e-10	-0.200922	0.35	0.495	3.9131e-06
Hist1h4i	2.10276e-10	-0.148601	0.09	0.192	3.99315e-06
Prap1	2.17018e-10	-0.189183	0.052	0.138	4.12117e-06
Hdac4	2.36708e-10	0.191332	0.249	0.172	4.49508e-06
Spcs2	2.54303e-10	-0.25411	0.66	0.732	4.82922e-06
Prdx2	2.65804e-10	-0.17673	0.894	0.901	5.04762e-06
Akap9	2.81423e-10	0.235696	0.745	0.686	5.34423e-06
Atp5o	2.8705e-10	-0.19073	0.969	0.962	5.45107e-06
Rtcb	2.9505e-10	0.227377	0.599	0.532	5.60301e-06
Tmed2	2.98804e-10	-0.235234	0.759	0.789	5.67429e-06
Arl6ip1	3.20675e-10	-0.413271	0.687	0.747	6.08962e-06
Hist1h4h	3.26209e-10	-0.238814	0.084	0.182	6.19471e-06
Glo1	3.34241e-10	-0.271373	0.544	0.655	6.34723e-06
Exosc3	3.37162e-10	-0.153666	0.231	0.361	6.40271e-06
Calm3	3.57783e-10	-0.279434	0.683	0.767	6.7943e-06
Atp5k	3.8119e-10	-0.226893	0.843	0.903	7.2388e-06
H2afx	3.81629e-10	-0.372086	0.299	0.418	7.24713e-06
Ddx39	3.81772e-10	-0.272868	0.432	0.556	7.24985e-06
Mien1	3.85692e-10	-0.285624	0.463	0.578	7.32429e-06
Eppk1	3.90593e-10	0.233583	0.414	0.306	7.41736e-06
Ndufb1-ps	3.90841e-10	-0.264931	0.766	0.827	7.42206e-06
Ddx17	4.01827e-10	0.249767	0.54	0.44	7.63069e-06
Hes1	4.18714e-10	0.393319	0.747	0.674	7.95138e-06
Glrx5	4.25449e-10	-0.260046	0.614	0.72	8.07927e-06
Snrnp25	4.58444e-10	-0.21186	0.169	0.287	8.70584e-06
Pebp1	4.76011e-10	-0.19334	0.917	0.936	9.03945e-06
Nisch	4.79343e-10	0.23379	0.491	0.38	9.10272e-06
Ppih	4.85905e-10	-0.193931	0.243	0.377	9.22734e-06
Tle3	5.27643e-10	0.176575	0.222	0.125	1.00199e-05
Ethe1	5.32369e-10	-0.357711	0.752	0.775	1.01097e-05
Uqcc2	5.32865e-10	-0.284611	0.592	0.692	1.01191e-05
Hist1h2ab	5.82705e-10	-0.233532	0.055	0.135	1.10656e-05
Ankrd10	6.13895e-10	0.232587	0.42	0.332	1.16579e-05
Nedd4	6.1778e-10	0.253391	0.789	0.74	1.17316e-05
Mrpl43	6.19025e-10	-0.262718	0.592	0.691	1.17553e-05
Csde1	6.3826e-10	0.239984	0.743	0.648	1.21206e-05
Cldn8	7.42288e-10	0.189379	0.253	0.203	1.40961e-05
Myl12b	7.72688e-10	-0.25534	0.785	0.824	1.46734e-05
Fads3	7.7543e-10	-0.11452	0.039	0.115	1.47254e-05
Pink1	7.90892e-10	0.193378	0.323	0.245	1.5019e-05
Hist1h1d	8.41817e-10	-0.302751	0.13	0.239	1.59861e-05
Zfp36l1	9.2027e-10	0.295477	0.545	0.465	1.74759e-05
Ctnnb1	9.51234e-10	0.246734	0.762	0.695	1.80639e-05
Ndufb5	1.03571e-09	-0.177333	0.931	0.935	1.96681e-05
Pck1	1.07454e-09	0.243917	0.298	0.198	2.04056e-05
Snrpd1	1.11569e-09	-0.292085	0.678	0.739	2.11869e-05
Zfas1	1.25704e-09	0.269228	0.733	0.656	2.38712e-05
Nucks1	1.27409e-09	-0.264285	0.74	0.788	2.41949e-05
Id3	1.38685e-09	-0.351625	0.427	0.534	2.63362e-05
Rpl31	1.40484e-09	0.145197	0.997	0.986	2.66779e-05
Ndufb3	1.51239e-09	-0.237797	0.709	0.79	2.87203e-05
Pxn	1.52348e-09	0.18076	0.306	0.245	2.89309e-05
Ramp1	1.54944e-09	0.471791	0.263	0.185	2.94239e-05
Mrpl20	1.6432e-09	-0.259083	0.659	0.725	3.12044e-05
Rpl23	1.75614e-09	0.117317	1	1	3.33491e-05
Ddt	1.7832e-09	-0.267499	0.544	0.641	3.38629e-05
Nfia	1.8428e-09	0.236676	0.453	0.364	3.49949e-05
Zfp36	1.92912e-09	0.288467	0.617	0.532	3.66339e-05
Cd44	1.94867e-09	0.298376	0.45	0.381	3.70052e-05
Swi5	2.04985e-09	-0.229672	0.741	0.806	3.89267e-05
Ppp1r14b	2.17877e-09	-0.241626	0.859	0.875	4.13749e-05
Fabp2	2.1899e-09	-0.304861	0.801	0.853	4.15863e-05
Nusap1	2.26627e-09	-0.304074	0.162	0.265	4.30365e-05
Sri	2.47973e-09	-0.198216	0.905	0.918	4.70901e-05
Acp1	2.54338e-09	-0.251956	0.62	0.694	4.82988e-05
2210407C18Rik	2.58864e-09	-0.287864	0.196	0.311	4.91584e-05
Pdzk1ip1	2.62161e-09	0.225705	0.324	0.238	4.97844e-05
Camk1d	2.70587e-09	0.215712	0.501	0.431	5.13844e-05
Myo10	2.73743e-09	0.203957	0.366	0.295	5.19837e-05
Thbs1	2.76905e-09	0.342703	0.396	0.328	5.25842e-05
Hspd1	2.78427e-09	-0.220719	0.908	0.916	5.28733e-05
Mrfap1	2.83833e-09	-0.22778	0.699	0.792	5.38999e-05
Kdm5a	2.87236e-09	0.196757	0.373	0.3	5.45462e-05
Notch1	2.92668e-09	0.227675	0.378	0.3	5.55776e-05
Psmd8	2.94777e-09	-0.240008	0.653	0.725	5.59782e-05
Atp5l	2.98444e-09	-0.169361	0.978	0.977	5.66746e-05
Etfb	3.00633e-09	-0.215599	0.902	0.916	5.70902e-05
Dctn3	3.04274e-09	-0.25726	0.628	0.708	5.77817e-05
Agr2	3.48265e-09	-0.797313	0.664	0.785	6.61355e-05
AY036118	3.56783e-09	-0.0939377	0.554	0.664	6.77532e-05
Sox4	3.56985e-09	0.340405	0.699	0.614	6.77915e-05
Cdk1	3.58841e-09	-0.33764	0.249	0.35	6.81439e-05
Cnih4	3.75879e-09	-0.278536	0.566	0.661	7.13795e-05
AW112010	4.11771e-09	-0.235225	0.196	0.316	7.81953e-05
Eif3a	4.28188e-09	0.237086	0.856	0.795	8.1313e-05
Glul	4.29103e-09	0.24815	0.676	0.605	8.14866e-05
Ddost	4.34508e-09	-0.251892	0.655	0.731	8.25131e-05
Pik3r1	4.38944e-09	0.264638	0.634	0.536	8.33554e-05
Tex30	4.58504e-09	-0.100041	0.117	0.214	8.70699e-05
Baz1a	4.93987e-09	-0.030886	0.18	0.256	9.38081e-05
Bst2	5.02091e-09	-0.201629	0.197	0.317	9.53471e-05
Psmd12	5.25658e-09	-0.214999	0.466	0.599	9.98224e-05
Cox8a	5.46287e-09	-0.172166	0.992	0.995	0.00010374
Scand1	5.53863e-09	-0.24047	0.766	0.834	0.000105179
Zfp703	6.11723e-09	0.245999	0.466	0.417	0.000116166
Zmynd11	6.11807e-09	0.206197	0.382	0.29	0.000116182
Cox6c	6.15767e-09	-0.146297	0.982	0.991	0.000116934
Mrpl28	6.21977e-09	-0.230912	0.673	0.743	0.000118113
Psma5	6.30214e-09	-0.244439	0.703	0.786	0.000119678
Adcy6	6.35528e-09	0.201095	0.372	0.297	0.000120687
Ppfia3	6.83698e-09	-0.0577254	0.064	0.133	0.000129834
Prdx6	7.49113e-09	-0.25178	0.694	0.778	0.000142257
Hist1h3c	7.62309e-09	-0.228266	0.067	0.15	0.000144762
Cobl	7.93198e-09	0.131828	0.242	0.223	0.000150628
Arpc1b	7.9523e-09	-0.176217	0.864	0.867	0.000151014
Psmb4	8.27976e-09	-0.235165	0.804	0.864	0.000157233
Coq7	8.35915e-09	-0.25059	0.429	0.552	0.00015874
Mrpl42	8.5673e-09	-0.242225	0.717	0.782	0.000162693
Cdc42ep2	8.76874e-09	-0.0801877	0.034	0.101	0.000166518
Mad2l1	9.47027e-09	-0.193993	0.152	0.26	0.00017984
Wfdc18	9.61868e-09	-0.233798	0.071	0.156	0.000182659
Gpi1	1.04245e-08	0.212096	0.843	0.777	0.000197962
Mrpl53	1.04952e-08	-0.243422	0.478	0.585	0.000199303
Knl1	1.08008e-08	-0.211375	0.13	0.234	0.000205107
Rps8	1.0844e-08	0.112672	1	0.999	0.000205928
Hist1h1a	1.11196e-08	-0.237526	0.077	0.159	0.000211161
Pdxdc1	1.1168e-08	0.216436	0.635	0.6	0.00021208
Gm10076	1.14777e-08	-0.107936	0.859	0.916	0.000217962
Igf1r	1.17943e-08	0.222746	0.308	0.228	0.000223974
Rps25	1.18592e-08	0.136277	0.999	0.992	0.000225206
Rpl7	1.23004e-08	0.115885	0.999	0.993	0.000233585
Alg14	1.28531e-08	-0.13136	0.157	0.265	0.000244081
Ankrd9	1.31328e-08	-0.0975729	0.087	0.175	0.000249392
Myo1a	1.36184e-08	0.22016	0.469	0.389	0.000258613
Phgdh	1.39055e-08	-0.229079	0.196	0.31	0.000264065
Hspe1-rs1	1.40908e-08	-0.0740868	0.129	0.212	0.000267584
Lpp	1.43134e-08	0.228199	0.587	0.487	0.000271812
Magohb	1.46198e-08	-0.167091	0.317	0.446	0.000277631
Prc1	1.58942e-08	-0.250402	0.173	0.285	0.000301831
Ncapg	1.66984e-08	-0.0575165	0.094	0.173	0.000317103
Gas5	1.67606e-08	0.186002	0.959	0.946	0.000318284
Ckap2l	1.67962e-08	-0.191087	0.113	0.21	0.000318959
Ndufa13	1.67995e-08	-0.191856	0.944	0.959	0.000319023
Timm10b	1.69099e-08	-0.260342	0.608	0.711	0.00032112
Pbk	1.90819e-08	-0.205731	0.15	0.256	0.000362366
Rnf181	1.97204e-08	-0.0796456	0.172	0.272	0.00037449
Rpl36	1.99627e-08	0.11935	1	0.996	0.000379091
Ube2n	2.00323e-08	-0.233738	0.46	0.577	0.000380414
Matr3	2.06677e-08	0.201717	0.462	0.398	0.00039248
Ier3ip1	2.14164e-08	-0.239965	0.586	0.677	0.000406697
Ncor1	2.16231e-08	0.223596	0.757	0.682	0.000410623
Lgr5	2.18395e-08	0.241168	0.243	0.145	0.000414732
Hist1h2ap	2.1886e-08	-0.434203	0.176	0.278	0.000415616
Ktn1	2.46321e-08	0.225187	0.599	0.508	0.000467764
Chchd10	2.47982e-08	-0.178641	0.973	0.967	0.000470918
Sdhd	2.6306e-08	-0.229786	0.759	0.805	0.00049955
Tpgs2	2.72829e-08	-0.0779123	0.036	0.103	0.000518101
Pglyrp1	2.76967e-08	-0.265674	0.838	0.863	0.000525961
Ap2s1	2.80922e-08	-0.241843	0.613	0.713	0.000533471
Tacc3	2.80943e-08	-0.158438	0.129	0.229	0.00053351
Cbs	3.02923e-08	0.196274	0.463	0.4	0.00057525
Cdk2ap2	3.1168e-08	-0.263154	0.529	0.623	0.00059188
Cpne2	3.1631e-08	-0.128207	0.069	0.15	0.000600673
Herpud1	3.21795e-08	0.218373	0.411	0.345	0.000611089
Slc4a2	3.35022e-08	0.195155	0.403	0.304	0.000636206
Lrig3	3.68263e-08	0.197353	0.408	0.336	0.000699331
Lamtor5	3.7643e-08	-0.237288	0.513	0.614	0.000714841
Slc39a4	3.83075e-08	-0.186043	0.21	0.322	0.00072746
Myl7	3.89852e-08	-0.145336	0.062	0.139	0.000740329
Rexo2	4.07957e-08	-0.180798	0.378	0.504	0.000774711
Retreg1	4.16975e-08	0.22178	0.453	0.346	0.000791836
Hdac11	4.23214e-08	0.180983	0.255	0.178	0.000803682
Myo15b	4.25072e-08	0.20626	0.336	0.256	0.000807212
Anapc15	4.39076e-08	-0.138891	0.197	0.308	0.000833806
Sdhb	4.39722e-08	-0.20078	0.824	0.846	0.000835031
Ifitm3	4.45111e-08	-0.4698	0.421	0.523	0.000845265
Sorbs2	4.67087e-08	0.217018	0.448	0.357	0.000886999
Csrp2	4.69778e-08	-0.159144	0.965	0.961	0.000892109
Hexb	4.95949e-08	0.243559	0.27	0.196	0.000941808
Ndufb11	5.01743e-08	-0.155339	0.947	0.942	0.000952809
Hnrnpab	5.06025e-08	-0.179727	0.839	0.84	0.000960941
Glyr1	5.07338e-08	0.18259	0.406	0.338	0.000963436
Bub1	5.07719e-08	-0.126335	0.057	0.132	0.000964159
Cgnl1	5.37876e-08	0.155995	0.187	0.12	0.00102143
Prkg2	5.79303e-08	0.151748	0.172	0.135	0.0011001
Myl6	6.01411e-08	-0.151094	0.979	0.972	0.00114208
mt-Nd2	6.10169e-08	0.211963	0.978	0.98	0.00115871
Gstp2	6.11178e-08	-0.0888352	0.046	0.116	0.00116063
Erg28	6.29371e-08	-0.236351	0.466	0.569	0.00119518
Tpx2	6.52547e-08	-0.206869	0.161	0.265	0.00123919
Zfp395	6.59709e-08	0.169215	0.199	0.129	0.00125279
Bpgm	6.83683e-08	-0.160731	0.182	0.29	0.00129831
Ect2	6.92855e-08	-0.160654	0.095	0.184	0.00131573
Elof1	7.09831e-08	-0.236565	0.569	0.661	0.00134797
Tmem167	7.11044e-08	-0.244171	0.517	0.621	0.00135027
Ubap2l	7.24478e-08	0.183309	0.499	0.475	0.00137578
Kidins220	7.49839e-08	0.151271	0.232	0.184	0.00142395
Snrpc	7.55854e-08	-0.226962	0.51	0.611	0.00143537
5330417C22Rik	7.65068e-08	0.269415	0.523	0.439	0.00145286
Ranbp1	7.68881e-08	-0.207898	0.794	0.8	0.0014601
Chd4	8.23401e-08	0.213115	0.657	0.55	0.00156364
Lamb2	8.25495e-08	0.110476	0.119	0.062	0.00156762
Pomp	8.50187e-08	-0.224514	0.754	0.806	0.0016145
Haus3	8.52091e-08	-0.0546055	0.066	0.132	0.00161812
Dsp	8.79781e-08	0.246371	0.699	0.624	0.0016707
Ctdspl	8.81602e-08	0.176724	0.424	0.38	0.00167416
Mrps21	8.92095e-08	-0.238871	0.65	0.718	0.00169409
Rpl28	8.99641e-08	0.0928285	1	0.999	0.00170842
Abhd14a	9.31214e-08	-0.16596	0.281	0.399	0.00176838
Fopnl	9.488e-08	-0.118412	0.245	0.356	0.00180177
Kpna2	9.64105e-08	-0.0958577	0.069	0.146	0.00183084
Fam83e	9.69487e-08	0.203063	0.586	0.522	0.00184106
Timm22	9.80584e-08	-0.196936	0.278	0.392	0.00186213
Eno1	9.87215e-08	-0.210099	0.404	0.523	0.00187472
Gcat	9.91945e-08	-0.180275	0.211	0.322	0.0018837
B4gat1	1.04626e-07	-0.0718038	0.041	0.105	0.00198684
AC149090.1	1.0704e-07	0.189237	0.442	0.37	0.00203268
Rpl11	1.10222e-07	-0.111296	1	1	0.00209311
Ets2	1.10435e-07	0.229066	0.699	0.63	0.00209716
Mid1ip1	1.10614e-07	-0.214035	0.287	0.404	0.00210056
Sfn	1.11511e-07	-0.288275	0.467	0.562	0.0021176
Crebbp	1.21041e-07	0.181459	0.428	0.362	0.00229857
Lrrc26	1.26611e-07	0.194288	0.274	0.193	0.00240435
Aurka	1.31269e-07	-0.163789	0.105	0.193	0.00249281
Hepacam2	1.32374e-07	0.296661	0.267	0.193	0.00251379
Mrps11	1.32537e-07	-0.170659	0.298	0.417	0.00251687
Acss2	1.35116e-07	0.196608	0.499	0.422	0.00256586
Tpm3	1.40414e-07	-0.214723	0.688	0.743	0.00266647
Nipbl	1.44186e-07	0.210244	0.551	0.491	0.0027381
Cenpe	1.4879e-07	-0.240059	0.197	0.303	0.00282552
Ppp1r14d	1.49464e-07	-0.227136	0.485	0.599	0.00283833
Mrps16	1.52875e-07	-0.223573	0.656	0.724	0.00290309
Hmmr	1.53145e-07	-0.210991	0.158	0.259	0.00290822
Hist1h2bj	1.66355e-07	-0.18107	0.073	0.14	0.00315909
Cmpk1	1.68799e-07	-0.248293	0.794	0.832	0.0032055
Pi4k2b	1.70179e-07	-0.230629	0.459	0.574	0.00323171
Txnrd1	1.70443e-07	-0.27091	0.554	0.656	0.00323672
Grpel1	1.70704e-07	-0.21383	0.691	0.743	0.00324167
Auts2	1.71206e-07	0.208599	0.55	0.497	0.0032512
Cyb5a	1.7195e-07	-0.228297	0.666	0.731	0.00326534
2900026A02Rik	1.73701e-07	0.103933	0.241	0.232	0.00329857
Eci2	1.74369e-07	0.171139	0.47	0.424	0.00331127
Ebp	1.92326e-07	-0.21759	0.538	0.631	0.00365227
Spc25	1.95403e-07	-0.148507	0.123	0.216	0.00371071
Depp1	1.97105e-07	0.319561	0.224	0.136	0.00374302
Pbxip1	2.03764e-07	0.173407	0.362	0.294	0.00386948
Krtcap3	2.06976e-07	-0.22806	0.578	0.672	0.00393047
Zfhx3	2.08884e-07	0.196535	0.337	0.265	0.0039667
Thoc2	2.11317e-07	0.194177	0.46	0.407	0.00401291
Dcps	2.13802e-07	-0.0968439	0.193	0.289	0.0040601
Asf1b	2.22563e-07	-0.111606	0.08	0.16	0.00422647
Hipk2	2.25911e-07	0.137934	0.271	0.242	0.00429005
Nudt2	2.46376e-07	-0.174466	0.336	0.455	0.00467868
Fam98b	2.49263e-07	-0.147615	0.238	0.349	0.00473351
Terf1	2.49578e-07	-0.140127	0.157	0.255	0.00473949
Akirin1	2.53495e-07	-0.152408	0.207	0.314	0.00481387
Timp3	2.61715e-07	0.147545	0.162	0.086	0.00496996
B4galt6	2.74383e-07	0.149183	0.232	0.16	0.00521054
Noxo1	2.78062e-07	0.178897	0.608	0.565	0.00528039
Fads2	2.83623e-07	0.173848	0.559	0.513	0.005386
Nek2	2.91184e-07	-0.136898	0.083	0.162	0.00552958
Ash1l	2.95935e-07	0.211343	0.545	0.455	0.0056198
Edn1	2.98439e-07	0.405531	0.452	0.347	0.00566736
Kif22	3.05986e-07	-0.142806	0.101	0.186	0.00581067
Sgo2a	3.1109e-07	-0.120244	0.09	0.171	0.00590759
Mylip	3.12969e-07	0.163259	0.221	0.167	0.00594327
Ep400	3.16287e-07	0.14425	0.305	0.274	0.00600629
Stard7	3.18912e-07	0.169245	0.424	0.38	0.00605614
Uqcr11	3.23482e-07	-0.166647	0.952	0.964	0.00614293
Nup37	3.2389e-07	-0.127414	0.127	0.219	0.00615068
Selenop	3.25585e-07	0.236891	0.215	0.145	0.00618287
Insr	3.29731e-07	0.176736	0.295	0.228	0.00626158
Gale	3.31931e-07	-0.247887	0.523	0.617	0.00630337
Tcn2	3.3451e-07	0.179304	0.351	0.277	0.00635234
Tomm22	3.37369e-07	-0.215794	0.71	0.758	0.00640664
Chchd1	3.48989e-07	-0.222295	0.641	0.723	0.0066273
Qars	3.52894e-07	0.183194	0.533	0.485	0.00670146
Ppargc1a	3.53955e-07	0.159716	0.215	0.14	0.00672161
Serp1	3.56145e-07	-0.246785	0.506	0.58	0.00676319
Slc1a5	3.59835e-07	0.204518	0.578	0.522	0.00683327
Mbnl2	3.63228e-07	0.208215	0.662	0.593	0.00689771
Phf23	3.70719e-07	-0.0767431	0.138	0.22	0.00703994
Ckap2	3.72712e-07	-0.131113	0.092	0.175	0.00707779
Cox6b2	3.75536e-07	-0.161804	0.113	0.202	0.00713143
Smarcc2	3.77938e-07	0.140747	0.308	0.282	0.00717705
Tmed9	3.79701e-07	-0.21433	0.667	0.754	0.00721053
Sort1	3.81752e-07	0.178439	0.544	0.462	0.00724947
Hmga2	3.83557e-07	0.185422	0.344	0.278	0.00728375
Eif3h	3.95762e-07	0.192199	0.923	0.876	0.00751552
Gm19696	4.06819e-07	0.163616	0.224	0.202	0.0077255
Irf2bp2	4.0745e-07	0.21057	0.634	0.572	0.00773748
Psma4	4.13946e-07	-0.178706	0.803	0.817	0.00786083
Elovl6	4.17574e-07	-0.136143	0.15	0.246	0.00792972
Polr1a	4.35441e-07	0.129038	0.192	0.131	0.00826903
Ndufa1	4.36777e-07	-0.237644	0.773	0.834	0.00829439
Man2a1	4.37954e-07	0.155838	0.316	0.279	0.00831674
Car13	4.40644e-07	-0.0956647	0.083	0.159	0.00836783
Mrpl33	4.45622e-07	-0.227743	0.667	0.731	0.00846237
Prkab1	4.49558e-07	0.15164	0.379	0.345	0.00853711
Mylk	4.58036e-07	0.129392	0.159	0.113	0.0086981
Mmab	4.6281e-07	-0.0923701	0.064	0.137	0.00878875
Ndufa12	4.71022e-07	-0.173	0.884	0.904	0.0089447
Shcbp1	4.79508e-07	-0.0934318	0.071	0.144	0.00910585
Tmem120a	4.96102e-07	-0.0621093	0.141	0.217	0.00942097
Rpl14	4.96187e-07	0.120545	1	0.998	0.0094226
Cenpp	5.05977e-07	-0.116005	0.12	0.208	0.00960851
Rnasel	5.11414e-07	0.225367	0.578	0.51	0.00971174
Trim44	5.11946e-07	0.192032	0.294	0.225	0.00972186
Praf2	5.23901e-07	-0.0788167	0.046	0.111	0.00994888
Irf2	5.25457e-07	0.191472	0.477	0.402	0.00997843
Rps18	5.2795e-07	0.103666	1	0.999	0.0100258
Pcnp	5.33909e-07	-0.176596	0.378	0.495	0.0101389
Thoc1	5.38199e-07	0.0649566	0.187	0.209	0.0102204
Abhd17c	5.39532e-07	0.133949	0.319	0.289	0.0102457
Sra1	5.51486e-07	-0.205202	0.597	0.654	0.0104727
Glg1	5.60743e-07	0.188919	0.471	0.386	0.0106485
Atp13a3	5.82102e-07	0.168318	0.509	0.477	0.0110541
Msi2	5.89011e-07	0.182839	0.443	0.371	0.0111853
Kif20b	5.95451e-07	-0.191979	0.155	0.25	0.0113076
Tyms	6.03454e-07	-0.259327	0.392	0.489	0.0114596
S100a16	6.07794e-07	-0.22696	0.558	0.633	0.011542
Mthfsl	6.10611e-07	-0.0667309	0.088	0.161	0.0115955
Ptges3	6.11578e-07	-0.222701	0.632	0.715	0.0116139
Eif3e	6.20193e-07	0.188984	0.874	0.811	0.0117775
Naga	6.33144e-07	0.163171	0.361	0.28	0.0120234
Diaph3	6.33233e-07	-0.101596	0.069	0.142	0.0120251
Arpc4	6.42262e-07	-0.228676	0.424	0.525	0.0121966
Dst	6.51258e-07	0.185378	0.337	0.264	0.0123674
Psmc4	6.62327e-07	-0.199543	0.457	0.57	0.0125776
Racgap1	7.00747e-07	-0.148426	0.168	0.265	0.0133072
Cpd	7.02246e-07	0.19545	0.551	0.487	0.0133356
Myb	7.0813e-07	0.182407	0.55	0.523	0.0134474
Hoxb7	7.13893e-07	-0.0642209	0.228	0.312	0.0135568
Scamp3	7.24775e-07	-0.0741368	0.206	0.296	0.0137635
Ppm1a	7.26179e-07	0.177541	0.413	0.379	0.0137901
Txnip	7.26797e-07	0.226943	0.878	0.804	0.0138019
Thra	7.2943e-07	0.181289	0.376	0.315	0.0138519
Mxd4	7.38571e-07	0.146693	0.473	0.458	0.0140255
Lsm8	7.41005e-07	-0.216443	0.415	0.52	0.0140717
Polr1d	7.46945e-07	-0.155973	0.89	0.9	0.0141845
Arf1	7.50178e-07	-0.166725	0.796	0.797	0.0142459
Gtf2h5	7.71713e-07	-0.228599	0.533	0.625	0.0146548
Pbdc1	7.79089e-07	-0.138655	0.227	0.332	0.0147949
Mrpl27	7.82606e-07	-0.188482	0.452	0.563	0.0148617
Vdac1	8.04245e-07	-0.159887	0.799	0.806	0.0152726
Ccdc167	8.05675e-07	-0.146352	0.127	0.214	0.0152998
Greb1	8.27779e-07	0.134911	0.173	0.112	0.0157195
Arhgef12	8.38504e-07	0.169537	0.364	0.299	0.0159232
Pip4k2c	8.41456e-07	0.130346	0.213	0.162	0.0159793
Psmb7	8.5206e-07	-0.225714	0.526	0.617	0.0161806
Churc1	8.56917e-07	-0.181037	0.487	0.601	0.0162729
H2-D1	8.64908e-07	-0.21185	0.738	0.809	0.0164246
Cirbp	8.69504e-07	0.200151	0.484	0.408	0.0165119
Tbcb	8.79812e-07	-0.20529	0.49	0.596	0.0167076
Polr3k	9.34418e-07	-0.194407	0.336	0.444	0.0177446
1500009L16Rik	9.43319e-07	-0.0921806	0.048	0.111	0.0179136
Ces1f	9.43545e-07	-0.192335	0.271	0.38	0.0179179
Epb41l1	9.57167e-07	0.116233	0.144	0.092	0.0181766
Mkrn2os	9.58939e-07	-0.149506	0.204	0.305	0.0182103
mt-Cytb	9.89e-07	0.19528	0.994	0.994	0.0187811
U2af1l4	9.89082e-07	-0.142813	0.214	0.317	0.0187827
Tmem54	9.90175e-07	-0.232929	0.527	0.601	0.0188034
Cenpv	9.99985e-07	-0.215743	0.638	0.721	0.0189897
Trappc4	1.00331e-06	-0.184706	0.408	0.523	0.0190529
Cklf	1.01619e-06	-0.0952271	0.095	0.173	0.0192975
Miga1	1.01685e-06	0.150412	0.159	0.108	0.0193099
Tmem128	1.01896e-06	-0.112305	0.259	0.361	0.01935
Adrm1	1.02567e-06	-0.0360685	0.327	0.412	0.0194775
Reep4	1.03637e-06	-0.180912	0.206	0.303	0.0196807
Atp6v0c	1.04374e-06	-0.199357	0.71	0.752	0.0198206
Med8	1.09236e-06	-0.179361	0.323	0.435	0.0207439
Rps5	1.0934e-06	0.10454	1	0.999	0.0207637
Psmd14	1.09531e-06	-0.190832	0.34	0.45	0.0208
Eid1	1.10418e-06	0.180364	0.334	0.266	0.0209684
Bcl2	1.10633e-06	0.133185	0.208	0.132	0.0210092
Rpa3	1.10724e-06	-0.189276	0.322	0.432	0.0210265
Sqle	1.11636e-06	-0.179343	0.231	0.332	0.0211997
Ubl5	1.12139e-06	-0.182191	0.81	0.851	0.0212952
Kif4	1.13082e-06	-0.145236	0.115	0.199	0.0214742
Pkn1	1.16116e-06	0.14884	0.334	0.261	0.0220504
Dnajc5	1.16623e-06	0.160943	0.354	0.306	0.0221468
Mga	1.20394e-06	0.161484	0.262	0.204	0.0228628
Top2a	1.2291e-06	-0.337673	0.28	0.38	0.0233406
Mettl26	1.25353e-06	-0.214346	0.664	0.749	0.0238045
Timm17b	1.2556e-06	-0.198455	0.403	0.508	0.0238438
Vps29	1.25938e-06	-0.203487	0.453	0.55	0.0239156
Atad3a	1.2637e-06	0.172844	0.495	0.418	0.0239976
Dgkd	1.26586e-06	0.116115	0.225	0.208	0.0240386
Alkbh5	1.29287e-06	0.165624	0.385	0.32	0.0245516
Atp6v1g1	1.33912e-06	-0.209745	0.645	0.716	0.0254299
Naa38	1.34315e-06	-0.187003	0.548	0.657	0.0255063
2410002F23Rik	1.3436e-06	0.157628	0.31	0.246	0.025515
Melk	1.34774e-06	-0.141049	0.119	0.203	0.0255936
Zcchc17	1.35579e-06	-0.16921	0.35	0.461	0.0257464
Sarnp	1.36488e-06	-0.192379	0.548	0.655	0.0259191
Metrnl	1.38541e-06	-0.0904342	0.197	0.29	0.0263089
Pgap2	1.40457e-06	0.197398	0.51	0.457	0.0266727
Clpb	1.41175e-06	-0.078686	0.166	0.253	0.0268091
Wwp1	1.43293e-06	0.168202	0.403	0.348	0.0272113
Rpl41	1.44749e-06	-0.117572	1	0.999	0.0274878
Resf1	1.4519e-06	0.196027	0.418	0.334	0.0275715
Tk1	1.459e-06	-0.216262	0.235	0.336	0.0277064
Cope	1.47417e-06	-0.191975	0.722	0.747	0.0279946
Tbc1d4	1.49172e-06	0.117786	0.201	0.164	0.0283277
Slc44a3	1.49943e-06	0.15202	0.385	0.325	0.0284742
Nomo1	1.50598e-06	0.139314	0.329	0.283	0.0285985
Psmb10	1.50696e-06	-0.261098	0.677	0.754	0.0286173
Emp2	1.51074e-06	0.210822	0.531	0.454	0.028689
Atox1	1.51272e-06	-0.216773	0.717	0.77	0.0287265
Mat2a	1.54728e-06	0.225957	0.74	0.687	0.0293828
Atp6v1h	1.56919e-06	0.0758462	0.207	0.211	0.029799
Sema4g	1.63689e-06	0.172572	0.515	0.447	0.0310845
Hacd1	1.68352e-06	-0.200319	0.491	0.58	0.03197
Usp22	1.69098e-06	0.148968	0.278	0.235	0.0321118
Brd2	1.71051e-06	0.169231	0.566	0.509	0.0324825
Ptgr1	1.71836e-06	-0.109956	0.187	0.28	0.0326317
Selenok	1.72798e-06	-0.213968	0.55	0.629	0.0328144
Mrpl12	1.76249e-06	-0.178219	0.874	0.881	0.0334696
Eef1e1	1.7707e-06	-0.0911874	0.234	0.327	0.0336257
Mpc1	1.79596e-06	-0.179774	0.786	0.818	0.0341053
ccdc198	1.83421e-06	-0.00055225	0.147	0.193	0.0348316
Cgrrf1	1.8646e-06	-0.063138	0.126	0.199	0.0354087
Zbtb7a	1.86917e-06	0.184224	0.695	0.642	0.0354955
Pnp2	1.90789e-06	-0.101227	0.13	0.214	0.0362308
Ndufs7	1.92637e-06	-0.163908	0.89	0.898	0.0365817
2410004B18Rik	1.93633e-06	-0.0719294	0.151	0.231	0.0367708
Acsf2	1.9438e-06	0.136725	0.406	0.374	0.0369128
Mdh1	1.98543e-06	-0.173984	0.827	0.867	0.0377033
H2afy	1.99114e-06	-0.182206	0.738	0.774	0.0378117
Mrps15	1.9945e-06	-0.184845	0.538	0.639	0.0378756
Itih5	2.00003e-06	0.184774	0.26	0.194	0.0379806
Amn	2.02828e-06	-0.0625537	0.069	0.131	0.0385171
Chka	2.06234e-06	0.185587	0.294	0.228	0.0391638
Clec2h	2.087e-06	0.228837	0.204	0.161	0.0396322
Car2	2.10496e-06	0.221239	0.943	0.903	0.0399732
Myh9	2.14644e-06	0.199615	0.648	0.568	0.0407608
Srrm2	2.14735e-06	0.208429	0.848	0.8	0.0407783
Prxl2b	2.1476e-06	0.157467	0.326	0.26	0.040783
Mrps22	2.15638e-06	-0.107049	0.259	0.358	0.0409496
Tmem252	2.19457e-06	-0.15129	0.151	0.24	0.0416749
Rer1	2.22672e-06	-0.179959	0.68	0.744	0.0422853
Fut9	2.33076e-06	0.184402	0.136	0.071	0.0442611
Eif3i	2.36299e-06	-0.16753	0.87	0.895	0.0448733
Ncor2	2.36553e-06	0.12603	0.194	0.146	0.0449214
Zswim7	2.38707e-06	-0.0667376	0.127	0.202	0.0453304
Hsd17b12	2.43161e-06	-0.185347	0.432	0.542	0.0461763
Bak1	2.45321e-06	-0.128781	0.287	0.392	0.0465864
Ska1	2.48753e-06	-0.0723794	0.052	0.113	0.0472381
Uchl5	2.65168e-06	-0.159073	0.241	0.34	0.0503555
Tbc1d24	2.65602e-06	0.0860628	0.105	0.051	0.0504378
Acat2	2.67469e-06	-0.144216	0.164	0.253	0.0507923
Cpt1a	2.67805e-06	0.163247	0.456	0.393	0.0508562
Zfp768	2.68658e-06	0.0792362	0.144	0.136	0.0510182
Yars2	2.71959e-06	-0.0947465	0.127	0.209	0.051645
Acer2	2.73469e-06	-0.148281	0.271	0.376	0.0519318
Eif4g1	2.82226e-06	0.19802	0.656	0.573	0.0535946
Shisa2	2.82361e-06	0.185745	0.327	0.248	0.0536204
Ptrhd1	2.82623e-06	-0.147546	0.256	0.359	0.0536702
Atf4	2.85333e-06	0.175891	0.621	0.575	0.0541847
Fkbp3	2.86826e-06	-0.209808	0.562	0.655	0.0544682
Bcap31	2.955e-06	-0.16749	0.692	0.73	0.0561155
Maco1	2.96358e-06	0.143152	0.329	0.276	0.0562784
Defb37	3.08474e-06	-0.0844021	0.048	0.106	0.0585792
Zfp36l2	3.08688e-06	0.22015	0.859	0.792	0.0586199
Lsm3	3.11615e-06	-0.189966	0.343	0.437	0.0591756
Lsm1	3.12549e-06	-0.125348	0.303	0.408	0.0593531
Eloc	3.13337e-06	-0.213099	0.505	0.586	0.0595026
D630039A03Rik	3.14538e-06	0.168321	0.266	0.198	0.0597308
Lypd8	3.1894e-06	-0.29825	0.839	0.878	0.0605668
Gsr	3.37562e-06	-0.217531	0.519	0.609	0.064103
Vps28	3.38378e-06	-0.182115	0.68	0.733	0.064258
Rala	3.40288e-06	-0.212509	0.569	0.638	0.0646207
Rab3d	3.41839e-06	0.170531	0.403	0.317	0.0649152
Ndufs4	3.44288e-06	-0.188867	0.719	0.772	0.0653803
Spcs1	3.53795e-06	-0.182053	0.687	0.739	0.0671857
1110059E24Rik	3.62773e-06	-0.107803	0.242	0.339	0.0688906
Dtymk	3.63388e-06	-0.175636	0.484	0.592	0.0690073
Gm1123	3.6437e-06	0.272197	0.238	0.162	0.0691939
Dnajb4	3.64768e-06	0.150821	0.159	0.109	0.0692695
Snrpd3	3.66886e-06	-0.204156	0.634	0.698	0.0696717
Itgb3bp	3.67107e-06	-0.125116	0.159	0.249	0.0697136
Atp5md	3.67799e-06	-0.157608	0.873	0.899	0.069845
Tars2	3.69805e-06	0.0147756	0.151	0.187	0.070226
Rilpl2	3.74108e-06	-0.0664169	0.127	0.2	0.0710431
Haspin	3.82263e-06	-0.0743419	0.07	0.135	0.0725918
Plekha6	3.82869e-06	0.158263	0.47	0.39	0.0727068
Plekhb2	3.88904e-06	0.15594	0.428	0.362	0.0738529
Nsmce1	3.90442e-06	-0.124439	0.336	0.44	0.074145
Ablim1	3.91987e-06	0.147646	0.344	0.27	0.0744383
Tanc1	3.95436e-06	0.120325	0.171	0.126	0.0750933
Pigk	4.03545e-06	-0.0719998	0.169	0.249	0.0766333
Tspo	4.1343e-06	-0.193881	0.801	0.861	0.0785103
Ddx6	4.14911e-06	0.164794	0.587	0.539	0.0787916
Akr1b3	4.19973e-06	-0.196872	0.474	0.58	0.0797529
Kif15	4.22093e-06	-0.104756	0.127	0.205	0.0801555
Ank	4.30962e-06	0.13479	0.252	0.22	0.0818396
Hpf1	4.32977e-06	-0.165284	0.354	0.461	0.0822223
Sf3a3	4.33033e-06	-0.0122474	0.305	0.372	0.082233
Arpc5	4.42554e-06	-0.182493	0.667	0.728	0.0840411
Timm17a	4.42655e-06	-0.200737	0.48	0.578	0.0840602
U2af1	4.43634e-06	-0.205195	0.708	0.769	0.0842461
Iars	4.46774e-06	0.14578	0.288	0.237	0.0848425
Gpr107	4.50795e-06	0.0896442	0.189	0.177	0.0856061
Cox17	4.51404e-06	-0.223124	0.594	0.669	0.0857217
Med6	4.5772e-06	-0.0764316	0.097	0.166	0.086921
Ceacam10	4.59915e-06	-0.246414	0.31	0.409	0.0873378
Srp19	4.61593e-06	-0.203645	0.524	0.613	0.0876566
Mrpl51	4.7169e-06	-0.203237	0.726	0.779	0.0895739
Plk4	4.77438e-06	-0.0949805	0.092	0.165	0.0906654
Xpnpep1	4.78591e-06	-0.113191	0.193	0.285	0.0908844
Slc26a2	4.78662e-06	0.227838	0.578	0.506	0.0908979
Limk2	4.79301e-06	0.175192	0.463	0.382	0.0910192
Cldnd1	4.84335e-06	-0.0933519	0.215	0.303	0.0919752
Mdn1	4.97324e-06	0.124626	0.157	0.107	0.0944418
Ypel3	4.99277e-06	0.142705	0.347	0.307	0.0948127
Kti12	5.01408e-06	-0.104288	0.171	0.259	0.0952173
L1cam	5.09758e-06	0.128546	0.322	0.291	0.096803
Tbx3	5.11917e-06	-0.0104874	0.09	0.133	0.0972131
Med1	5.15344e-06	0.0896265	0.278	0.283	0.0978638
Rcc1	5.17979e-06	-0.0179209	0.162	0.224	0.0983642
Bet1	5.24884e-06	-0.145673	0.273	0.375	0.0996754
Tcerg1	5.25089e-06	0.166778	0.467	0.435	0.0997144
Rnf7	5.25876e-06	-0.192657	0.491	0.58	0.0998639
Mrpl4	5.28514e-06	-0.170383	0.359	0.466	0.100365
Ciao2a	5.3077e-06	-0.200309	0.59	0.655	0.100793
Kat6b	5.33072e-06	0.12939	0.246	0.193	0.10123
Galk2	5.40547e-06	0.0773484	0.262	0.272	0.10265
Tor1a	5.4879e-06	-0.0947826	0.201	0.289	0.104215
Bbip1	5.49359e-06	-0.124798	0.283	0.384	0.104323
Galnt2	5.51318e-06	0.0289855	0.13	0.155	0.104695
Ssx2ip	5.5823e-06	-0.135888	0.27	0.37	0.106008
Ptpn2	5.59233e-06	0.0268744	0.262	0.304	0.106198
Zfp618	5.5938e-06	0.15369	0.171	0.112	0.106226
Ttc3	5.60736e-06	0.182476	0.457	0.386	0.106484
Mlxip	5.61215e-06	0.143268	0.302	0.232	0.106575
Emc8	5.76094e-06	-0.159897	0.31	0.414	0.1094
Alas1	5.77463e-06	-0.124195	0.29	0.39	0.10966
Atp6ap1	5.82781e-06	0.039969	0.249	0.28	0.11067
Eef2kmt	5.96049e-06	0.102912	0.33	0.326	0.11319
Cpm	6.04616e-06	0.127002	0.2	0.129	0.114816
Carhsp1	6.06252e-06	-0.213161	0.562	0.636	0.115127
Lsm2	6.07118e-06	-0.167134	0.365	0.471	0.115292
Gm17018	6.07301e-06	-0.156429	0.285	0.387	0.115326
Hmbs	6.147e-06	-0.129484	0.248	0.346	0.116731
Pum2	6.16443e-06	0.175954	0.478	0.411	0.117063
Stard5	6.21401e-06	0.00844731	0.13	0.17	0.118004
Ephx1	6.23215e-06	-0.0249393	0.112	0.165	0.118349
Hist2h2bb	6.2443e-06	-0.145033	0.048	0.104	0.118579
St6galnac2	6.28032e-06	0.148605	0.394	0.33	0.119263
Ube2f	6.29243e-06	-0.0431416	0.187	0.26	0.119493
Oaz2	6.30984e-06	0.139426	0.232	0.174	0.119824
Cap1	6.35091e-06	-0.10029	0.179	0.265	0.120604
Ifrd2	6.37054e-06	0.0982937	0.308	0.313	0.120977
Rpl39	6.38469e-06	0.119487	0.999	0.995	0.121245
Taf12	6.38535e-06	-0.0856608	0.18	0.266	0.121258
Fkbp11	6.43062e-06	-0.193373	0.133	0.198	0.122117
Impad1	6.50754e-06	0.148875	0.474	0.437	0.123578
Prrc2a	6.7104e-06	0.154591	0.457	0.377	0.12743
Azi2	7.06233e-06	-0.128975	0.334	0.437	0.134114
Cgn	7.11478e-06	0.161438	0.375	0.314	0.13511
Cdkn2d	7.17537e-06	-0.106186	0.099	0.174	0.13626
Tm2d2	7.3379e-06	-0.185065	0.655	0.726	0.139347
Pir	7.34581e-06	-0.1061	0.126	0.205	0.139497
Sub1	7.3708e-06	-0.187977	0.738	0.785	0.139972
Psmb1	7.38375e-06	-0.109277	0.912	0.906	0.140217
Arhgef28	7.46609e-06	0.129178	0.292	0.276	0.141781
Gtf2b	7.65577e-06	-0.140755	0.208	0.302	0.145383
Hikeshi	7.76414e-06	-0.112897	0.283	0.378	0.147441
Atp13a1	7.76515e-06	0.09109	0.239	0.227	0.14746
Smad5	7.79836e-06	0.144464	0.241	0.181	0.148091
Erbb3	7.87951e-06	0.182089	0.478	0.416	0.149632
Tubb5	8.03622e-06	-0.245628	0.617	0.704	0.152608
Rbm3	8.11557e-06	-0.116371	0.924	0.925	0.154115
Phc2	8.12825e-06	-0.0280728	0.152	0.213	0.154356
Snx7	8.2333e-06	-0.173035	0.249	0.345	0.15635
Tsc1	8.25316e-06	0.105642	0.136	0.096	0.156728
Mis18bp1	8.37947e-06	-0.142194	0.102	0.175	0.159126
Eif4ebp1	8.45999e-06	-0.157164	0.273	0.373	0.160655
Carm1	8.56457e-06	0.0969057	0.151	0.125	0.162641
Hypk	8.60585e-06	-0.118098	0.301	0.4	0.163425
Rps29	8.70856e-06	0.100411	1	1	0.165375
Ccdc12	8.72045e-06	-0.218257	0.586	0.673	0.165601
Pafah1b3	8.77054e-06	-0.199937	0.758	0.805	0.166553
Nup35	8.80242e-06	-0.0201671	0.078	0.127	0.167158
Mllt6	8.8531e-06	0.0969421	0.169	0.154	0.16812
Slc44a1	8.85564e-06	0.178892	0.551	0.478	0.168169
Iqsec1	8.96053e-06	0.0986252	0.138	0.094	0.17016
Ndufa5	8.98377e-06	-0.18678	0.841	0.859	0.170602
Pdk1	8.99724e-06	0.116168	0.221	0.182	0.170858
Lmo7	9.20792e-06	0.178504	0.435	0.393	0.174858
Neat1	9.3255e-06	0.248244	0.703	0.701	0.177091
Igdcc4	9.32884e-06	0.12236	0.196	0.145	0.177155
Ak2	9.35023e-06	-0.169182	0.761	0.793	0.177561
Srsf9	9.51795e-06	-0.16793	0.34	0.443	0.180746
Filip1l	9.52109e-06	0.00937774	0.245	0.295	0.180806
Gm3336	9.61855e-06	-0.159488	0.21	0.303	0.182656
Asna1	9.72058e-06	-0.115033	0.211	0.303	0.184594
Rabac1	9.73596e-06	-0.204451	0.559	0.646	0.184886
1110008P14Rik	9.74903e-06	-0.0782669	0.187	0.269	0.185134
Nfib	9.80149e-06	0.164984	0.554	0.493	0.18613
Araf	9.96306e-06	0.0918052	0.277	0.267	0.189198
Stx4a	9.9722e-06	0.125121	0.292	0.255	0.189372
Card19	9.97478e-06	-0.0894534	0.213	0.296	0.189421
Cwc15	1.00399e-05	-0.203661	0.51	0.603	0.190658
Kif11	1.00809e-05	-0.186528	0.151	0.234	0.191436
Smc2	1.01021e-05	-0.214483	0.28	0.376	0.191839
Pbx1	1.01175e-05	0.161444	0.434	0.359	0.192132
0610010K14Rik	1.01693e-05	-0.130741	0.317	0.419	0.193115
Pcgf2	1.0298e-05	0.101744	0.147	0.089	0.195558
Hmgcs1	1.03865e-05	-0.28559	0.365	0.451	0.197239
Cyp2d26	1.05297e-05	0.110448	0.14	0.095	0.199959
Rassf4	1.05456e-05	-0.0847616	0.158	0.234	0.200261
Ehf	1.05459e-05	0.149738	0.862	0.804	0.200266
Dph3	1.06425e-05	-0.189745	0.498	0.582	0.202101
Asxl2	1.07781e-05	0.137355	0.297	0.272	0.204676
Fau	1.07808e-05	0.083129	1	0.999	0.204727
Slc5a6	1.08939e-05	0.108374	0.155	0.104	0.206874
Clta	1.09368e-05	-0.14743	0.864	0.874	0.20769
Med13l	1.10284e-05	0.128794	0.267	0.228	0.209429
Rab27b	1.12258e-05	0.130309	0.285	0.235	0.213178
Vps54	1.13335e-05	0.0941365	0.277	0.263	0.215224
Lmnb1	1.13601e-05	-0.197028	0.312	0.409	0.215729
Pfdn1	1.14951e-05	-0.175265	0.587	0.673	0.218293
Wnk4	1.15296e-05	0.121577	0.222	0.174	0.218947
Pop7	1.16486e-05	-0.106129	0.29	0.389	0.221206
Abhd14b	1.17015e-05	0.150655	0.494	0.453	0.222212
Uqcr10	1.18121e-05	-0.1109	0.986	0.986	0.224312
Retsat	1.20516e-05	0.154926	0.355	0.303	0.228861
Calr	1.21002e-05	-0.157894	0.828	0.826	0.229783
Acsm3	1.22619e-05	0.17974	0.607	0.544	0.232854
Zfp637	1.23333e-05	0.0248533	0.211	0.248	0.234209
Otc	1.23541e-05	-0.140548	0.316	0.417	0.234605
Katna1	1.24557e-05	0.00800913	0.227	0.278	0.236535
Nrp2	1.2513e-05	0.172002	0.439	0.399	0.237622
Rps7	1.2572e-05	0.0906095	1	1	0.238742
Baz2b	1.26941e-05	0.132762	0.368	0.348	0.241062
Sgms2	1.26945e-05	0.104694	0.231	0.206	0.241068
Smu1	1.27334e-05	-0.0864477	0.269	0.358	0.241807
Bfar	1.27499e-05	0.161014	0.379	0.321	0.24212
Mrps36	1.30323e-05	-0.185863	0.585	0.664	0.247483
Depdc1a	1.31017e-05	-0.0888467	0.049	0.105	0.248802
Hook1	1.33154e-05	-0.227876	0.559	0.614	0.25286
Mtrex	1.33357e-05	-0.0823239	0.158	0.234	0.253245
Sec13	1.34379e-05	-0.159049	0.319	0.42	0.255186
Ift27	1.34408e-05	-0.0975917	0.169	0.253	0.255241
Mrpl18	1.35113e-05	-0.182766	0.705	0.73	0.25658
Parva	1.36212e-05	0.106081	0.378	0.351	0.258667
Map1lc3a	1.38049e-05	0.126529	0.331	0.303	0.262154
Cdkn1b	1.38587e-05	-0.189866	0.33	0.425	0.263177
Ripk3	1.38838e-05	-0.0933685	0.094	0.163	0.263653
Hsd17b4	1.39194e-05	0.0626589	0.302	0.323	0.26433
Nsdhl	1.39328e-05	-0.101028	0.176	0.261	0.264585
Dnajc15	1.42002e-05	-0.189251	0.559	0.654	0.269662
Vta1	1.46548e-05	-0.128809	0.193	0.282	0.278295
Pih1d1	1.46664e-05	-0.171282	0.345	0.447	0.278516
Pgk1	1.51499e-05	-0.183472	0.683	0.728	0.287697
Kcne3	1.51831e-05	-0.0317197	0.853	0.794	0.288328
Rplp2	1.51867e-05	0.0756677	1	1	0.288396
Atp5e	1.52363e-05	-0.120866	0.978	0.974	0.289337
Whamm	1.5404e-05	0.00345251	0.101	0.137	0.292522
Epsti1	1.55654e-05	-0.134786	0.302	0.4	0.295586
Apoo	1.57062e-05	-0.0744161	0.242	0.325	0.29826
Zfp326	1.58442e-05	-0.128598	0.35	0.45	0.300882
Mlx	1.60653e-05	-0.168367	0.347	0.447	0.305079
Ppp2r5c	1.61111e-05	0.0977327	0.424	0.433	0.30595
Cox18	1.62205e-05	-0.10438	0.102	0.174	0.308026
Psmc2	1.62408e-05	-0.165446	0.442	0.544	0.308413
Klk1	1.63194e-05	0.269896	0.724	0.705	0.309905
Zfp830	1.6674e-05	-0.0490093	0.131	0.196	0.31664
Dhrs7	1.6677e-05	-0.136826	0.344	0.445	0.316697
Mterf3	1.67681e-05	-0.036828	0.097	0.153	0.318425
Rnf150	1.6802e-05	0.103032	0.144	0.09	0.31907
Ube2m	1.69447e-05	-0.180878	0.579	0.657	0.321781
Smagp	1.71119e-05	-0.20366	0.639	0.713	0.324954
Fam107b	1.71448e-05	0.153584	0.443	0.4	0.325579
Uqcrc2	1.71621e-05	-0.126368	0.843	0.849	0.325909
Nop10	1.72402e-05	-0.176428	0.747	0.775	0.327391
Nsmce2	1.73652e-05	-0.122476	0.262	0.353	0.329765
Nudt3	1.74311e-05	0.141409	0.292	0.237	0.331016
Mgat3	1.77345e-05	0.132296	0.253	0.194	0.336778
Ctsz	1.78109e-05	-0.197309	0.52	0.612	0.338229
Gnl3	1.80019e-05	0.140147	0.449	0.425	0.341855
Heatr3	1.82107e-05	0.107852	0.144	0.099	0.345821
C030006K11Rik	1.83713e-05	0.104903	0.115	0.076	0.348872
Ap3b1	1.83812e-05	0.151308	0.403	0.352	0.34906
Maz	1.84253e-05	0.135635	0.382	0.336	0.349896
Tuft1	1.85852e-05	0.0936908	0.12	0.088	0.352932
Gng11	1.86065e-05	-0.197548	0.471	0.563	0.353338
Rac1	1.89195e-05	-0.171664	0.702	0.766	0.359281
Ndufb2	1.8939e-05	-0.185558	0.789	0.838	0.359652
Rnf8	1.89444e-05	0.0108822	0.29	0.34	0.359754
Rab2a	1.89882e-05	-0.188097	0.736	0.778	0.360585
Plbd1	1.92368e-05	0.115086	0.206	0.17	0.365307
Znrd1	1.93195e-05	-0.172431	0.33	0.42	0.366877
Ms4a8a	1.95348e-05	-0.222466	0.573	0.643	0.370967
Ankrd11	1.9538e-05	0.187756	0.691	0.617	0.371027
Fcgbp	1.95696e-05	0.164206	0.192	0.234	0.371626
Hras	1.95759e-05	-0.190882	0.58	0.642	0.371747
Cdhr5	1.95954e-05	0.225295	0.478	0.428	0.372116
Sash1	1.97308e-05	0.132761	0.312	0.281	0.374688
Aldh3a2	1.99123e-05	0.0996519	0.245	0.23	0.378135
Polr2l	2.0002e-05	-0.120014	0.105	0.176	0.379839
Mtch2	2.00407e-05	-0.165499	0.582	0.621	0.380572
Nhp2	2.01007e-05	-0.19259	0.709	0.771	0.381712
Aprt	2.02445e-05	-0.1781	0.783	0.807	0.384444
Runx1	2.02723e-05	0.119549	0.228	0.203	0.38497
Echdc1	2.07033e-05	-0.0291913	0.137	0.19	0.393156
Mark2	2.11532e-05	0.14469	0.424	0.392	0.4017
Abcf1	2.11805e-05	0.153049	0.597	0.547	0.402218
Rfng	2.14358e-05	-0.0237351	0.063	0.106	0.407066
Yrdc	2.1466e-05	-0.121856	0.239	0.332	0.407639
Tamm41	2.14868e-05	-0.0737985	0.143	0.215	0.408034
Ccdc127	2.18211e-05	-0.0584034	0.192	0.265	0.414382
Dym	2.19792e-05	0.116735	0.25	0.213	0.417385
Dlgap5	2.19973e-05	-0.0903953	0.084	0.15	0.417729
Tmem123	2.20592e-05	0.099753	0.155	0.114	0.418905
Cisd1	2.21376e-05	-0.200989	0.685	0.719	0.420394
Clock	2.21418e-05	0.164511	0.378	0.325	0.420472
Mrps28	2.24386e-05	-0.182182	0.534	0.599	0.42611
Yif1b	2.25162e-05	-0.138468	0.281	0.377	0.427583
Ndufaf5	2.26393e-05	-0.0794184	0.08	0.144	0.42992
Aplp2	2.31235e-05	0.172704	0.592	0.516	0.439116
Ndufa3	2.31573e-05	-0.18866	0.748	0.8	0.439757
Ndufb4	2.32768e-05	-0.188944	0.828	0.86	0.442026
Ylpm1	2.34721e-05	0.120358	0.31	0.27	0.445736
Ecd	2.37073e-05	0.0562085	0.172	0.183	0.450201
Fam92a	2.3938e-05	-0.0998814	0.137	0.214	0.454583
Tomm40	2.40537e-05	-0.223209	0.622	0.681	0.45678
Gng10	2.43184e-05	-0.0396079	0.166	0.232	0.461807
Rpp30	2.43353e-05	-0.0819253	0.143	0.217	0.462127
Sumo2	2.43822e-05	-0.143119	0.836	0.843	0.463018
Hoxb3	2.44169e-05	-0.0151172	0.124	0.169	0.463678
Igbp1	2.47942e-05	0.14388	0.49	0.462	0.470842
Bud23	2.47974e-05	-0.0790094	0.288	0.376	0.470902
Ccnd2	2.48177e-05	0.207976	0.699	0.665	0.471288
Slc25a51	2.4832e-05	0.115117	0.252	0.224	0.471559
Rb1cc1	2.50058e-05	0.162588	0.42	0.363	0.47486
Zfp672	2.50098e-05	-0.0875538	0.137	0.21	0.474935
Wars	2.50818e-05	0.160495	0.351	0.28	0.476304
Chac2	2.51108e-05	-0.103189	0.076	0.139	0.476854
Smarca2	2.53662e-05	0.124914	0.214	0.167	0.481705
Asb8	2.55808e-05	-0.00250488	0.143	0.184	0.48578
Midn	2.55944e-05	0.108095	0.288	0.272	0.486037
Exosc9	2.56046e-05	0.00998534	0.2	0.241	0.486232
Sorl1	2.60262e-05	0.156825	0.392	0.32	0.494237
Rbpms	2.60343e-05	-0.0689146	0.063	0.12	0.49439
Mrpl40	2.61811e-05	-0.145879	0.371	0.471	0.497179
Creld2	2.62765e-05	-0.0982921	0.15	0.229	0.498992
Rps24	2.63267e-05	0.0806148	1	0.998	0.499944
Myo19	2.63868e-05	0.0435626	0.113	0.125	0.501086
Cep290	2.64421e-05	0.0105678	0.117	0.15	0.502135
Clk1	2.67749e-05	0.17403	0.46	0.409	0.508455
Hoxb8	2.68613e-05	-0.0281166	0.252	0.316	0.510096
Nrbf2	2.6994e-05	-0.0853206	0.194	0.276	0.512615
Pdgfa	2.70381e-05	-0.0982142	0.285	0.375	0.513453
B4galnt2	2.70462e-05	-0.064286	0.322	0.404	0.513607
Nox1	2.71019e-05	-0.126217	0.077	0.141	0.514665
Slc25a20	2.74764e-05	0.0534898	0.179	0.187	0.521777
2007-09-01	2.78346e-05	-0.197186	0.441	0.521	0.528579
Fbxl3	2.7855e-05	0.131342	0.229	0.187	0.528966
Mep1a	2.83006e-05	0.0994362	0.215	0.214	0.537428
Kif20a	2.8403e-05	-0.0699784	0.083	0.145	0.539373
Sar1b	2.86733e-05	-0.126854	0.462	0.562	0.544506
Cir1	2.94053e-05	0.132844	0.338	0.304	0.558407
Itpr2	2.95408e-05	0.104112	0.165	0.101	0.56098
Eef1akmt1	2.9659e-05	-0.0886252	0.324	0.414	0.563224
Rmnd1	3.00287e-05	0.0502839	0.168	0.182	0.570245
Bicral	3.01311e-05	0.0739684	0.138	0.119	0.572189
Ahcyl2	3.0274e-05	0.164839	0.508	0.46	0.574903
Morn2	3.04391e-05	-0.0723307	0.095	0.158	0.578039
Pfdn6	3.04616e-05	-0.19253	0.564	0.647	0.578466
Mcmbp	3.04617e-05	0.112898	0.308	0.282	0.578467
Blcap	3.09533e-05	0.0835568	0.143	0.135	0.587802
Cebpz	3.12837e-05	0.15533	0.441	0.393	0.594078
Chd1	3.14846e-05	-0.076961	0.245	0.324	0.597893
Gls	3.14904e-05	0.143255	0.42	0.394	0.598003
Iqgap1	3.15422e-05	0.143018	0.688	0.672	0.598986
Ppme1	3.1729e-05	0.0199573	0.18	0.211	0.602533
Mgat4b	3.21005e-05	0.155039	0.69	0.64	0.609589
Mapk13	3.30358e-05	-0.18366	0.659	0.726	0.627349
Grn	3.31973e-05	0.0989057	0.413	0.41	0.630418
Kif23	3.33161e-05	-0.13979	0.185	0.269	0.632673
B930095G15Rik	3.33958e-05	0.10523	0.164	0.119	0.634187
Lcor	3.39451e-05	0.105236	0.22	0.203	0.644617
Lgals3	3.39484e-05	-0.355277	0.773	0.818	0.64468
Rplp0	3.41662e-05	0.0882275	1	0.998	0.648817
Cat	3.42203e-05	0.134317	0.319	0.268	0.649843
Aamdc	3.45129e-05	-0.165643	0.473	0.571	0.6554
Cenpq	3.47691e-05	-0.11362	0.088	0.153	0.660266
Rnaseh2b	3.49983e-05	-0.0391419	0.22	0.291	0.664618
Ttc5	3.50265e-05	-0.0186919	0.176	0.23	0.665154
Msmo1	3.54829e-05	-0.186106	0.257	0.346	0.673819
Pabpc4	3.60716e-05	0.148586	0.429	0.375	0.684999
Aurkaip1	3.64268e-05	-0.185218	0.706	0.748	0.691745
Sephs2	3.65517e-05	-0.130283	0.364	0.461	0.694116
Psmc6	3.69641e-05	-0.156586	0.523	0.62	0.701949
Actb	3.70008e-05	-0.0739689	1	0.993	0.702646
Cdx2	3.72238e-05	-0.150307	0.734	0.741	0.70688
Ifi27	3.74988e-05	0.141583	0.331	0.252	0.712101
Cdadc1	3.75466e-05	0.0742472	0.171	0.164	0.71301
Ncbp2	3.75516e-05	-0.105083	0.236	0.324	0.713106
Apip	3.77381e-05	-0.0586122	0.178	0.247	0.716646
Nop56	3.77652e-05	0.163127	0.526	0.469	0.717161
Alg6	3.81737e-05	-0.0295194	0.137	0.19	0.724919
Rpl10a	3.83577e-05	0.0998121	1	0.998	0.728414
Mxd3	3.84933e-05	-0.0945491	0.06	0.117	0.730988
Dnph1	3.87226e-05	-0.0777712	0.154	0.226	0.735342
Sike1	3.94286e-05	0.154025	0.483	0.428	0.74875
Mycbp	3.98821e-05	-0.159364	0.278	0.37	0.75736
Psmc5	3.99474e-05	-0.151377	0.541	0.635	0.758601
Lemd2	4.01935e-05	0.0608346	0.21	0.218	0.763275
Qrsl1	4.03424e-05	-0.0188406	0.103	0.151	0.766103
Thbs4	4.04003e-05	0.168341	0.21	0.147	0.767203
Pex11b	4.06394e-05	-0.00665793	0.144	0.186	0.771743
Mrps12	4.11306e-05	-0.182215	0.607	0.664	0.781071
Tpi1	4.13118e-05	-0.117664	0.884	0.882	0.784512
Arhgap11a	4.13965e-05	-0.139457	0.143	0.219	0.78612
Anapc7	4.15627e-05	0.0755113	0.211	0.217	0.789275
Abhd2	4.16144e-05	0.127489	0.292	0.229	0.790258
Pex2	4.16277e-05	-0.0493486	0.27	0.343	0.79051
1600002K03Rik	4.17287e-05	-0.114691	0.228	0.315	0.792428
Kctd10	4.20051e-05	0.0607961	0.211	0.225	0.797677
Drg1	4.22941e-05	0.0689342	0.291	0.309	0.803165
Gas2l3	4.26324e-05	-0.0423805	0.055	0.101	0.809589
Mcf2l	4.26444e-05	0.0996973	0.171	0.123	0.809817
Tradd	4.26878e-05	-0.114796	0.259	0.349	0.810641
Tsfm	4.27483e-05	-0.176644	0.397	0.489	0.81179
Mall	4.28265e-05	-0.107841	0.112	0.182	0.813275
Dmbt1	4.28667e-05	0.010843	0.877	0.929	0.814039
Ppil1	4.2883e-05	-0.149328	0.292	0.386	0.814348
Zpr1	4.28861e-05	0.100981	0.262	0.238	0.814407
H2-Q2	4.30937e-05	-0.09012	0.157	0.233	0.81835
Zhx1	4.30941e-05	0.0702473	0.144	0.145	0.818356
Isyna1	4.33463e-05	-0.145949	0.462	0.559	0.823146
Nubp1	4.36737e-05	-0.139653	0.317	0.413	0.829364
Slc39a10	4.39613e-05	-0.0339472	0.07	0.116	0.834825
Emg1	4.40724e-05	-0.170988	0.641	0.695	0.836934
Tns4	4.422e-05	0.0557617	0.159	0.168	0.839737
Capza2	4.4423e-05	-0.196918	0.565	0.637	0.843594
Pgam1	4.44663e-05	-0.173896	0.613	0.691	0.844415
Lrrc42	4.47177e-05	0.0666639	0.294	0.312	0.849188
Myo7b	4.49372e-05	0.118768	0.308	0.265	0.853358
Anp32e	4.50959e-05	-0.176874	0.394	0.491	0.856371
Ormdl2	4.51094e-05	-0.180295	0.509	0.594	0.856628
Bloc1s4	4.52105e-05	-0.034209	0.115	0.168	0.858547
Chd9	4.55729e-05	0.102057	0.308	0.301	0.86543
Fem1a	4.62727e-05	0.0711874	0.172	0.168	0.878719
Rabep1	4.63031e-05	-0.0646426	0.134	0.203	0.879295
Vezt	4.64497e-05	0.0778032	0.105	0.093	0.882081
Zc3h7b	4.70709e-05	0.0955324	0.141	0.111	0.893876
Jup	4.72e-05	0.157112	0.477	0.426	0.896328
Tfip11	4.73899e-05	0.0124978	0.105	0.137	0.899935
Psma1	4.76086e-05	-0.166016	0.615	0.677	0.904088
Rbm6	4.80874e-05	0.122639	0.31	0.28	0.91318
Anln	4.81051e-05	-0.091376	0.091	0.156	0.913515
Ppp2r2a	4.81465e-05	0.0459682	0.34	0.37	0.914302
B9d1	4.86611e-05	-0.0483653	0.083	0.137	0.924074
Pllp	4.87458e-05	0.0981057	0.273	0.258	0.925683
Cdc42ep3	4.88122e-05	0.0807476	0.109	0.085	0.926944
Aco1	4.94999e-05	0.132534	0.297	0.234	0.940003
BC005624	4.95371e-05	-0.0552005	0.238	0.314	0.940709
Crls1	5.07275e-05	-0.0623736	0.274	0.354	0.963314
Acox1	5.2112e-05	0.129482	0.291	0.258	0.989607
Psmg1	5.2268e-05	-0.124419	0.283	0.374	0.992569
Triap1	5.25e-05	-0.147896	0.308	0.401	0.996975
Tmem165	5.27727e-05	-0.0757938	0.264	0.344	1
Trak1	5.30957e-05	0.129029	0.33	0.287	1
Mvb12a	5.34202e-05	-0.192889	0.527	0.602	1
Firre	5.34445e-05	0.0958521	0.14	0.089	1
Orai1	5.34911e-05	-0.109716	0.159	0.238	1
Gmnn	5.42987e-05	-0.159849	0.355	0.451	1
Ivns1abp	5.48139e-05	0.167934	0.615	0.57	1
Gan	5.49055e-05	0.0945667	0.19	0.161	1
Tedc1	5.52905e-05	-0.0762885	0.067	0.125	1
Pafah2	5.53028e-05	0.0689465	0.175	0.17	1
Nemf	5.54694e-05	0.0945279	0.331	0.334	1
Mfsd4a	5.62667e-05	0.135096	0.334	0.286	1
Fis1	5.67555e-05	-0.171928	0.708	0.768	1
Oard1	5.69576e-05	-0.125011	0.345	0.441	1
Ly6e	5.7732e-05	0.0413367	0.484	0.544	1
Nudc	5.79033e-05	-0.185614	0.547	0.623	1
Cela1	5.79264e-05	0.0927499	0.652	0.674	1
Ncaph	5.83622e-05	-0.0478277	0.105	0.167	1
Gm5485	5.87302e-05	-0.197815	0.688	0.765	1
Hoxb5	5.91861e-05	0.041843	0.145	0.168	1
Slc38a2	5.92518e-05	0.148524	0.594	0.555	1
Plec	5.93942e-05	0.149728	0.41	0.343	1
Mettl23	5.95882e-05	-0.139056	0.357	0.452	1
Pde8b	5.95894e-05	0.124996	0.215	0.176	1
Snx9	5.97702e-05	-0.0264061	0.252	0.31	1
Ubc	6.00795e-05	0.180871	0.895	0.853	1
Hspa13	6.00981e-05	-0.0182261	0.101	0.15	1
Tshz1	6.05676e-05	0.124328	0.274	0.205	1
Cdc27	6.2061e-05	-0.0546201	0.106	0.166	1
Ell2	6.22567e-05	0.112791	0.187	0.135	1
Slc20a1	6.2973e-05	0.0996634	0.15	0.11	1
Abca3	6.30961e-05	0.102276	0.194	0.147	1
Epha4	6.34268e-05	0.116233	0.199	0.165	1
Znhit2	6.42746e-05	-0.0388609	0.147	0.202	1
Dkc1	6.45095e-05	0.131573	0.392	0.364	1
2900097C17Rik	6.45961e-05	0.13051	0.487	0.421	1
Ufd1	6.48786e-05	-0.0417752	0.196	0.26	1
Sema6d	6.50078e-05	-0.00779257	0.078	0.118	1
Hyal2	6.52394e-05	-0.0674962	0.192	0.263	1
Zcchc14	6.52553e-05	0.0905642	0.158	0.138	1
Snhg12	6.62105e-05	0.161011	0.497	0.423	1
Mybbp1a	6.66069e-05	0.149867	0.415	0.373	1
Galnt7	6.71965e-05	0.173318	0.557	0.527	1
Dtd2	6.71987e-05	-0.0205062	0.183	0.246	1
Mrpl30	6.73065e-05	-0.152099	0.786	0.802	1
Traf2	6.80828e-05	0.04845	0.126	0.137	1
Mllt10	6.82022e-05	0.0994232	0.338	0.322	1
Chek2	6.8412e-05	-0.0448858	0.109	0.167	1
Steap3	6.84345e-05	-0.0340295	0.144	0.199	1
Pmpcb	6.86098e-05	-0.121591	0.387	0.482	1
Bcas1	6.86295e-05	0.119095	0.186	0.131	1
Pkp4	6.86362e-05	0.114286	0.256	0.235	1
Atp6v1d	6.87544e-05	-0.0536	0.22	0.291	1
Agap3	6.89455e-05	0.089144	0.137	0.115	1
Casp2	6.9165e-05	0.0421799	0.131	0.145	1
Rex1bd	6.92034e-05	-0.176879	0.607	0.689	1
Cebpb	6.97457e-05	-0.0698299	0.2	0.275	1
Dnajc10	6.99897e-05	-0.169639	0.234	0.32	1
Akr1c14	7.01691e-05	0.112146	0.204	0.165	1
Bud31	7.01974e-05	-0.0771349	0.351	0.438	1
Htra2	7.05223e-05	-0.0823763	0.152	0.225	1
Snrnp40	7.06592e-05	-0.155097	0.315	0.407	1
Snu13	7.08563e-05	-0.173823	0.681	0.738	1
Mycbp2	7.09599e-05	0.137106	0.41	0.373	1
St14	7.1358e-05	0.0386164	0.415	0.448	1
Nek6	7.13677e-05	0.0845335	0.256	0.251	1
Smarcb1	7.14759e-05	-0.074584	0.344	0.43	1
Ppargc1b	7.2018e-05	0.131081	0.32	0.266	1
Txndc17	7.20638e-05	-0.165328	0.737	0.792	1
Sumo1	7.24397e-05	-0.178546	0.615	0.684	1
Fam49b	7.27609e-05	-0.0946967	0.222	0.303	1
Htr4	7.30231e-05	0.107354	0.144	0.093	1
Cox10	7.35604e-05	0.13013	0.338	0.293	1
Kpna6	7.38104e-05	0.0885629	0.152	0.124	1
Myo5c	7.48874e-05	0.093499	0.21	0.192	1
Hmgn5	7.50824e-05	-0.173203	0.53	0.62	1
Coq10b	7.66155e-05	0.0823418	0.217	0.211	1
Brcc3	7.68568e-05	-0.0829022	0.26	0.345	1
Rpl15	7.72267e-05	-0.0873533	1	0.997	1
Afdn	7.7666e-05	0.138508	0.488	0.447	1
Zfp598	7.81117e-05	0.0905218	0.243	0.223	1
Slc35b1	7.82686e-05	-0.129618	0.234	0.319	1
Tbca	7.91346e-05	-0.160138	0.757	0.771	1
Tor1aip1	7.91752e-05	0.119791	0.238	0.2	1
Smap2	7.9498e-05	-0.0625827	0.155	0.224	1
Ech1	7.95794e-05	0.169601	0.867	0.812	1
Smc4	7.97946e-05	-0.25705	0.397	0.473	1
0610005C13Rik	8.0171e-05	0.102707	0.187	0.16	1
Creb3l1	8.03432e-05	0.178522	0.557	0.483	1
Strn	8.07142e-05	-0.0605022	0.083	0.139	1
Dmac1	8.07643e-05	-0.155937	0.315	0.406	1
Zfp148	8.22484e-05	0.133183	0.404	0.358	1
Lactb	8.26105e-05	-0.0474051	0.112	0.169	1
Eif3b	8.3047e-05	0.147007	0.524	0.491	1
Ppp3ca	8.34084e-05	0.145037	0.452	0.417	1
Ssbp3	8.34998e-05	0.134602	0.431	0.357	1
Rap2a	8.46517e-05	-0.00285426	0.206	0.253	1
Anp32b	8.46753e-05	-0.159429	0.836	0.852	1
Tmem51	8.48716e-05	-0.0875863	0.164	0.236	1
Srrt	8.54682e-05	-0.0469738	0.264	0.333	1
Vegfa	8.61839e-05	0.125812	0.164	0.114	1
Slc19a1	8.66929e-05	0.106091	0.165	0.115	1
Macrod2	8.69595e-05	-0.0109918	0.106	0.149	1
Emc3	8.72016e-05	-0.0255255	0.287	0.346	1
Pank2	8.77503e-05	-0.0359123	0.18	0.236	1
Strn4	8.78719e-05	0.0918711	0.206	0.178	1
Tmem107	8.81402e-05	-0.0744063	0.162	0.233	1
Manbal	8.94213e-05	-0.0783809	0.238	0.318	1
Mau2	8.97602e-05	0.115813	0.224	0.178	1
Aurkb	9.00591e-05	-0.13918	0.141	0.214	1
Hgfac	9.03171e-05	0.119249	0.269	0.192	1
Ilf3	9.10119e-05	0.110658	0.256	0.232	1
Sytl1	9.12389e-05	0.110006	0.214	0.161	1
Phgr1	9.13824e-05	-0.117324	0.873	0.922	1
Ipo5	9.16717e-05	0.140862	0.435	0.383	1
Ier3	9.19285e-05	0.0353889	0.215	0.255	1
Herc2	9.23373e-05	0.0467676	0.206	0.224	1
Amdhd2	9.31241e-05	-0.000144953	0.217	0.265	1
Eed	9.31489e-05	-0.0199423	0.211	0.267	1
Nup43	9.38424e-05	-0.0533948	0.144	0.204	1
Ptprk	9.39555e-05	0.106008	0.438	0.428	1
Ush1c	9.40929e-05	0.119185	0.47	0.441	1
Dhps	9.42142e-05	0.000560885	0.206	0.251	1
Bsg	9.45433e-05	-0.103023	0.954	0.948	1
Rpn2	9.46187e-05	-0.14402	0.683	0.736	1
Prkar2a	9.5928e-05	0.127849	0.552	0.529	1
Atrx	9.60309e-05	0.172731	0.649	0.583	1
Gpd2	9.65584e-05	0.0441598	0.206	0.222	1
Spryd3	9.65796e-05	-0.00812395	0.078	0.114	1
Akr1a1	9.81224e-05	-0.101615	0.885	0.877	1
Muc3	9.8859e-05	0.230549	0.403	0.396	1
Shf	9.9204e-05	-0.0553213	0.084	0.141	1
Cdip1	9.94902e-05	0.107028	0.194	0.15	1
Rab35	9.9508e-05	-0.00645454	0.204	0.251	1
Grtp1	0.000101501	-0.119491	0.375	0.468	1
Ogt	0.000101951	0.146449	0.399	0.344	1
Pfdn4	0.000102002	-0.106966	0.241	0.324	1
Ostf1	0.000102906	-0.145789	0.351	0.442	1
Mbtd1	0.00010387	0.113291	0.276	0.241	1
Oit1	0.000103909	0.208149	0.848	0.837	1
Cmbl	0.000104255	0.124128	0.372	0.349	1
Jagn1	0.000105301	-0.137436	0.348	0.44	1
Derl1	0.00010533	-0.107357	0.305	0.393	1
Ptrh2	0.000105817	-0.0267731	0.294	0.356	1
Eif1ad	0.000105821	-0.14196	0.284	0.371	1
Ppp1r11	0.000105955	-0.120201	0.431	0.525	1
Sox9	0.000106007	0.176577	0.624	0.572	1
Ist1	0.000106332	0.0680329	0.257	0.267	1
Klf4	0.000108566	0.146327	0.559	0.567	1
Hsph1	0.000109209	0.0943433	0.235	0.216	1
Ppp1r35	0.000110288	-0.0361073	0.173	0.232	1
Bag4	0.000110733	-0.00735399	0.206	0.252	1
Rbm14	0.000110734	-0.0348759	0.134	0.188	1
Pus7	0.000110753	0.09971	0.15	0.121	1
Nsun2	0.000110957	0.125321	0.397	0.364	1
Tcf25	0.000111627	0.136044	0.625	0.574	1
Plekha7	0.00011194	0.0977523	0.206	0.178	1
Sorcs2	0.000112073	0.0991929	0.136	0.083	1
mt-Atp8	0.000112212	0.139671	0.752	0.741	1
Ide	0.000112688	0.117848	0.274	0.235	1
Fam20b	0.000113292	0.107691	0.331	0.299	1
Leo1	0.000113662	-0.0773661	0.165	0.236	1
Uqcrc1	0.000114028	-0.108597	0.883	0.876	1
Ccnf	0.000114168	-0.0694477	0.055	0.106	1
Cdca2	0.000114573	-0.0698125	0.09	0.149	1
Gstk1	0.0001146	-0.11024	0.234	0.316	1
Psph	0.00011473	-0.0500573	0.083	0.135	1
Atpaf2	0.000114979	-0.0527727	0.102	0.161	1
Dach1	0.000114984	0.109188	0.11	0.076	1
Acss1	0.000115013	0.133889	0.32	0.263	1
Snapc1	0.00011538	0.000351169	0.124	0.164	1
Cacybp	0.000115665	-0.184914	0.488	0.572	1
Comtd1	0.000116672	-0.123777	0.273	0.359	1
Mzt1	0.000116904	-0.0893687	0.214	0.291	1
Gemin7	0.000116938	-0.0911605	0.284	0.369	1
Rpl7l1	0.000116954	-0.120466	0.378	0.469	1
Spata2	0.000117116	0.109661	0.245	0.204	1
Ctsd	0.00011741	0.153336	0.58	0.536	1
Vrk3	0.00011783	-0.0252868	0.241	0.302	1
Peli1	0.000118186	0.129488	0.358	0.303	1
Mkln1	0.000118397	0.110083	0.336	0.313	1
Cldn2	0.000118916	0.165876	0.673	0.613	1
Zkscan1	0.000119642	0.140856	0.438	0.378	1
Bub3	0.000120802	-0.127606	0.347	0.438	1
Sh3glb1	0.000121247	-0.171476	0.566	0.644	1
Plk3	0.000121262	0.0781392	0.108	0.069	1
Ccnt2	0.000121409	0.0985387	0.266	0.255	1
Ankrd54	0.000121414	-0.0797768	0.108	0.173	1
Haus1	0.000122612	-0.081034	0.148	0.217	1
Dut	0.000122954	-0.213745	0.457	0.529	1
Bysl	0.000123152	0.0232086	0.123	0.146	1
Jtb	0.000123506	-0.169118	0.531	0.609	1
Pgd	0.000123626	-0.182708	0.48	0.558	1
Kif2c	0.000123637	-0.0869715	0.067	0.123	1
St3gal6	0.000124129	0.169494	0.288	0.257	1
Actr10	0.000124384	-0.152158	0.359	0.45	1
Ehmt2	0.000124693	0.108682	0.34	0.31	1
Plaat3	0.000125336	-0.187042	0.534	0.613	1
Anapc2	0.000125347	0.0953124	0.262	0.241	1
Ccdc97	0.00012549	0.00976172	0.073	0.1	1
Mtfmt	0.00012593	-0.0560134	0.083	0.137	1
Ywhae	0.000126128	-0.1364	0.824	0.843	1
Wdr83os	0.000126299	-0.162196	0.648	0.704	1
Akirin2	0.000126324	-0.143912	0.291	0.379	1
Tmpo	0.000127093	-0.229729	0.48	0.55	1
Fbxo32	0.000128934	0.0825085	0.126	0.076	1
Lzic	0.000129519	-0.0502109	0.109	0.168	1
Tnpo3	0.000129627	0.118932	0.348	0.327	1
Fhit	0.000129777	0.100872	0.158	0.135	1
Noc2l	0.000130934	0.0975311	0.31	0.296	1
Hook2	0.000131562	0.107669	0.313	0.287	1
1810059H22Rik	0.000132017	0.0781001	0.122	0.107	1
Thoc6	0.00013323	-0.0417132	0.112	0.165	1
Mtf2	0.000133498	0.123846	0.262	0.229	1
Alg3	0.000133834	-0.00552714	0.112	0.15	1
Trp53inp2	0.000134418	0.056005	0.161	0.159	1
Sap30	0.000136744	-0.103686	0.179	0.255	1
Tet3	0.000136902	0.0969527	0.345	0.33	1
Klhl24	0.000137219	0.147472	0.372	0.294	1
Sema3b	0.000137238	0.0924383	0.196	0.167	1
Coq4	0.0001401	-0.0588865	0.159	0.228	1
Pgm3	0.000140854	-0.106009	0.257	0.341	1
Gm43813	0.000140989	0.101848	0.129	0.087	1
Smim11	0.000141554	-0.177024	0.506	0.583	1
Rnpep	0.000142382	-0.141896	0.411	0.503	1
Pdap1	0.000142547	-0.159132	0.712	0.749	1
Nxt1	0.000143055	-0.115609	0.249	0.333	1
Bcl11b	0.000143367	0.0930265	0.267	0.262	1
Fblim1	0.000144041	0.114603	0.319	0.277	1
Prss32	0.000144548	0.167532	0.825	0.791	1
Gorab	0.000144632	-0.0953181	0.087	0.147	1
Zfp622	0.000145142	0.118354	0.428	0.362	1
Fam189a2	0.00014521	0.0613318	0.145	0.142	1
Trim59	0.000145497	-0.047187	0.13	0.191	1
Txnl1	0.000149052	-0.175567	0.572	0.637	1
Rpf2	0.000150115	-0.0563458	0.196	0.261	1
Pcsk9	0.000151372	-0.0685135	0.05	0.1	1
Mrpl55	0.000151455	-0.136715	0.425	0.517	1
Fam83d	0.000151858	-0.0577996	0.062	0.112	1
Mon1a	0.000151971	-0.0536548	0.091	0.148	1
Ccar2	0.000153047	0.0497336	0.113	0.114	1
Ino80b	0.000153074	0.0988289	0.308	0.296	1
Maip1	0.000153219	-0.116895	0.228	0.31	1
Cetn3	0.000153718	-0.122123	0.483	0.574	1
Grb7	0.000153823	0.104037	0.366	0.341	1
Hacd2	0.000153977	-0.121637	0.337	0.427	1
Mef2a	0.000155319	0.100137	0.193	0.162	1
Dpy30	0.000155837	-0.159318	0.613	0.69	1
Rhot2	0.000156733	0.0972441	0.189	0.149	1
Micu1	0.000157118	-0.0100133	0.252	0.303	1
Ubr1	0.000157318	0.0752891	0.11	0.095	1
Hoxb13	0.000157686	0.215395	0.229	0.164	1
Adprh	0.000157777	0.00269787	0.144	0.184	1
Efcab14	0.000157861	0.132166	0.41	0.349	1
Tmprss2	0.000158571	0.119291	0.401	0.368	1
Rpl35a	0.00015976	0.0699379	1	0.998	1
Bag6	0.000160385	0.119184	0.365	0.316	1
Rhoa	0.000161061	-0.143505	0.773	0.792	1
Wipi2	0.000161565	0.105828	0.26	0.222	1
Afap1l1	0.000161566	0.0783207	0.137	0.13	1
Dda1	0.000162061	-0.0402666	0.203	0.268	1
4930453N24Rik	0.000162072	-0.0427109	0.164	0.221	1
2011-09-01	0.000162629	-0.00627947	0.108	0.144	1
Stx8	0.000162817	-0.0597483	0.297	0.371	1
Trappc13	0.00016509	0.0646177	0.22	0.22	1
Hsbp1	0.000165186	-0.165372	0.625	0.694	1
Nfkbib	0.000165203	-0.06318	0.196	0.263	1
Mcrs1	0.000165472	-0.0244546	0.273	0.332	1
Mrpl36	0.000165772	-0.169741	0.6	0.673	1
Chst4	0.000166261	0.111513	0.217	0.172	1
Cdca5	0.000166614	-0.0672096	0.056	0.106	1
Maea	0.000166652	0.0759678	0.359	0.354	1
Dnajc19	0.000166929	-0.177083	0.625	0.687	1
Lcmt1	0.00016771	0.0113509	0.192	0.229	1
Secisbp2l	0.000167844	0.0643883	0.143	0.139	1
Uty	0.000168129	0.111025	0.158	0.107	1
Chmp4c	0.00016824	0.122496	0.491	0.468	1
Prr13	0.000168248	-0.170503	0.463	0.546	1
Irf2bpl	0.0001683	0.0857214	0.19	0.188	1
Reep6	0.000169057	0.0590454	0.134	0.139	1
Lap3	0.000169668	-0.0216344	0.4	0.46	1
Esrp2	0.000169704	0.0799416	0.161	0.139	1
Psen1	0.000169775	0.104223	0.324	0.3	1
Epb41	0.000170904	0.0780693	0.234	0.241	1
Mettl14	0.000171188	0.072784	0.103	0.081	1
Bclaf1	0.000171523	0.16796	0.62	0.561	1
Slc15a4	0.000172177	-0.000597121	0.078	0.108	1
Cdh1	0.000173987	0.147048	0.757	0.705	1
Fchsd2	0.000174112	0.104274	0.225	0.188	1
Saal1	0.000174139	-0.0415372	0.108	0.162	1
Tacc1	0.00017506	0.0961581	0.12	0.077	1
Gm2115	0.00017536	0.0228644	0.09	0.112	1
Syne2	0.000175599	0.150776	0.438	0.397	1
Nipsnap3b	0.000177918	-0.112334	0.281	0.367	1
Ciz1	0.000178364	0.0938868	0.192	0.156	1
Kdm6b	0.000179244	0.110415	0.281	0.245	1
Usf1	0.000181011	-0.093939	0.119	0.185	1
Nt5c	0.000181027	-0.161483	0.807	0.824	1
Kdf1	0.000181109	0.0364868	0.173	0.196	1
Lsm12	0.000181189	-0.147334	0.519	0.602	1
Ndufb10	0.00018151	-0.135365	0.916	0.914	1
Snhg5	0.00018203	0.115982	0.199	0.151	1
Rps26	0.000182235	0.104381	0.999	0.998	1
Aldh9a1	0.000184129	-0.0154144	0.295	0.352	1
Cyp2s1	0.000184354	0.0451046	0.161	0.168	1
Bex1	0.00018493	-0.139765	0.124	0.192	1
Pdzd11	0.000185919	-0.112015	0.263	0.347	1
Kif1c	0.000186897	0.114479	0.278	0.244	1
Slc35c2	0.000187084	-0.0167869	0.122	0.163	1
Eipr1	0.000187419	-0.0503445	0.097	0.151	1
Gpatch2	0.000187798	-0.00503966	0.206	0.252	1
Bcas2	0.000188355	-0.133151	0.576	0.663	1
Rnf20	0.00018865	0.0187175	0.203	0.234	1
Cisd2	0.000189027	-0.184061	0.46	0.543	1
Marcksl1	0.000189117	0.143304	0.232	0.175	1
Chmp5	0.000190138	-0.102249	0.401	0.49	1
Eapp	0.000190761	-0.0525538	0.288	0.362	1
Ywhah	0.00019112	-0.16759	0.646	0.711	1
Trp53inp1	0.000191778	0.111236	0.171	0.121	1
Homer2	0.000193498	0.0443926	0.182	0.194	1
Tpgs1	0.00019369	-0.124213	0.225	0.306	1
Itm2c	0.000195945	0.0652249	0.221	0.233	1
Trib1	0.00019857	0.160298	0.407	0.392	1
Fyttd1	0.00019903	-0.104235	0.255	0.335	1
Slc4a4	0.000199211	0.140946	0.534	0.487	1
Psmb9	0.000199617	-0.118355	0.203	0.281	1
Psmc3	0.000199782	-0.165151	0.653	0.711	1
Ate1	0.000200514	-0.00238272	0.151	0.188	1
Rbm34	0.00020052	0.106385	0.262	0.217	1
Polr2g	0.000200912	-0.121054	0.308	0.393	1
Zfp318	0.000201203	0.0973487	0.158	0.113	1
Pwwp2a	0.000203183	0.0512435	0.227	0.236	1
Mxi1	0.00020345	0.0153915	0.166	0.199	1
Fnta	0.000203491	-0.0296897	0.32	0.383	1
Wdr18	0.00020386	-0.0974842	0.33	0.416	1
N4bp2	0.000204837	0.106071	0.196	0.148	1
Ccdc43	0.00020614	-0.0794702	0.136	0.2	1
Aak1	0.000206225	0.0837055	0.151	0.118	1
Cpped1	0.000208357	0.046675	0.238	0.252	1
Cyp20a1	0.000210369	-0.0439279	0.109	0.163	1
Ldlrad3	0.000210651	0.0857655	0.101	0.064	1
Nfyb	0.00021104	-0.111691	0.224	0.304	1
Ddx39b	0.000211087	-0.174593	0.65	0.703	1
Vmp1	0.000211949	-0.193085	0.473	0.548	1
Lasp1	0.000212691	0.122324	0.4	0.359	1
Fbxw9	0.000212699	-0.0148101	0.115	0.157	1
Lyrm9	0.00021278	0.0410957	0.159	0.177	1
Ptprs	0.000213789	0.0881234	0.147	0.131	1
Prkaa2	0.00021388	0.116921	0.308	0.272	1
Commd2	0.000214693	-0.0758117	0.278	0.355	1
Slc5a3	0.000215395	0.110589	0.159	0.13	1
Dvl3	0.000216084	0.0867621	0.164	0.14	1
Clspn	0.000216624	-0.0748477	0.11	0.17	1
Dr1	0.000216766	0.0309939	0.161	0.188	1
Ndufaf6	0.000216898	-0.0692348	0.193	0.261	1
Sec24c	0.000217071	0.103588	0.257	0.23	1
Tmem250-ps	0.000217115	0.0453265	0.162	0.168	1
Ino80d	0.000217331	0.0941936	0.283	0.257	1
Atp5c1	0.000217915	-0.0910263	0.961	0.953	1
Pstk	0.000219212	-0.0233886	0.248	0.302	1
Med30	0.000219526	-0.111633	0.277	0.361	1
Cwc27	0.000219658	-0.0834395	0.122	0.187	1
Mepce	0.000220395	0.110567	0.252	0.211	1
Dhrs3	0.000221616	0.10405	0.246	0.211	1
Cotl1	0.000223279	-0.084621	0.39	0.471	1
Ap1g2	0.000223598	0.0379798	0.148	0.16	1
Myorg	0.000223807	0.102609	0.136	0.086	1
Ubl4a	0.000224987	-0.139574	0.343	0.431	1
Mrps2	0.000225042	0.0652823	0.168	0.158	1
Klhdc2	0.000225427	-0.0019352	0.269	0.318	1
Gpaa1	0.00022578	-0.0956503	0.25	0.331	1
Nras	0.000227155	0.0510541	0.245	0.259	1
Ikbkb	0.000228609	0.0822473	0.197	0.199	1
Lgals9	0.000228667	-0.0678532	0.236	0.309	1
Isoc2b	0.000229058	-0.015568	0.168	0.215	1
Pdcl3	0.000230099	-0.152516	0.319	0.404	1
Ola1	0.000231188	-0.163987	0.466	0.551	1
Arhgdig	0.000231447	-0.000515178	0.087	0.115	1
Ccdc28a	0.000232098	-0.0283414	0.129	0.175	1
Pctp	0.000232582	0.0883675	0.144	0.108	1
Rab25	0.00023364	-0.127348	0.846	0.85	1
Hoxa3	0.000234545	0.0986082	0.152	0.11	1
Ick	0.000235523	0.132759	0.337	0.297	1
Cul4a	0.000235611	0.0782211	0.228	0.217	1
Pdcd6	0.000235819	-0.151168	0.575	0.652	1
Arl8a	0.000236305	-0.0492811	0.057	0.106	1
Rasd1	0.000237152	0.195137	0.41	0.342	1
Phf20	0.000239089	0.0871992	0.187	0.168	1
Nudt16l1	0.000239273	0.071718	0.204	0.201	1
Sertad3	0.00024001	-0.0601542	0.113	0.172	1
Lars2	0.00024018	0.0634517	0.741	0.766	1
Fam122a	0.000246547	-0.00332725	0.137	0.174	1
Mrps33	0.000246684	-0.160812	0.601	0.678	1
Cxadr	0.000246811	0.112543	0.515	0.495	1
Znhit1	0.000246904	-0.131047	0.418	0.507	1
Itsn2	0.000247297	0.0302543	0.179	0.199	1
Parm1	0.000248116	0.115048	0.337	0.295	1
Cct4	0.000250157	0.175302	0.773	0.731	1
Sgms1	0.000250966	0.0254016	0.152	0.174	1
Rras2	0.000252142	-0.0305535	0.138	0.188	1
Tirap	0.000253645	0.00760517	0.084	0.108	1
Gigyf2	0.00025398	0.136685	0.358	0.325	1
Il1r1	0.000254326	0.0463634	0.138	0.145	1
Ccdc68	0.00025442	0.00403536	0.085	0.118	1
Tmem11	0.000255315	-0.118995	0.392	0.479	1
Spdef	0.00025578	-0.0153798	0.208	0.175	1
Mtmr3	0.000256995	0.0977322	0.218	0.183	1
Cfap20	0.000257435	-0.100217	0.326	0.411	1
Uchl3	0.00025881	-0.127618	0.415	0.504	1
Car12	0.000259109	0.0657346	0.206	0.209	1
Arfgap1	0.000259411	0.0662386	0.185	0.179	1
2810403D21Rik	0.00026012	0.0851819	0.113	0.072	1
Airn	0.000261229	0.0934754	0.141	0.093	1
Vps51	0.000262167	-0.0612282	0.126	0.188	1
Stxbp3	0.000262888	-0.0422441	0.22	0.281	1
Eef1g	0.000263981	0.116091	0.98	0.959	1
Tiam1	0.000264333	0.111358	0.192	0.135	1
Pwwp3a	0.000264705	0.0772778	0.151	0.139	1
Ptprd	0.000265224	0.107135	0.378	0.352	1
Thop1	0.000266057	0.0580495	0.187	0.185	1
Pex7	0.000266173	-0.0890351	0.284	0.363	1
Adgra3	0.000267084	0.0686071	0.175	0.172	1
Setbp1	0.000267141	0.0817074	0.143	0.093	1
Kxd1	0.000269076	0.129153	0.58	0.554	1
Timp2	0.000270066	0.0727324	0.13	0.109	1
Parp2	0.000270127	0.0237311	0.238	0.273	1
Trim28	0.00027168	0.136139	0.534	0.481	1
Josd2	0.000271793	-0.0175533	0.246	0.297	1
Casz1	0.000271933	0.116237	0.34	0.292	1
Gtf2h1	0.000272498	0.0436729	0.214	0.224	1
Ube2g1	0.0002732	-0.00756169	0.232	0.281	1
Ephb2	0.000273442	0.112212	0.326	0.296	1
Magoh	0.000273741	-0.170684	0.589	0.635	1
Ski	0.000274623	0.0596758	0.172	0.169	1
Ints12	0.000274793	-0.0251649	0.081	0.126	1
Acad9	0.000275434	-0.043329	0.127	0.181	1
Safb2	0.000276704	0.121722	0.362	0.324	1
Eif3m	0.000277091	0.139481	0.808	0.75	1
Gmpr2	0.000278335	0.0167988	0.119	0.144	1
Chmp4b	0.000278725	-0.142506	0.561	0.647	1
Tnfaip8l1	0.000280096	0.0556983	0.236	0.257	1
Dennd1b	0.000280263	0.110511	0.238	0.184	1
Cyp2c65	0.000281541	-0.112475	0.175	0.246	1
Cenph	0.000283189	-0.110877	0.117	0.181	1
Pcyt1a	0.000283278	0.0529702	0.127	0.128	1
Mansc1	0.000285334	0.0655394	0.236	0.235	1
Slirp	0.000285965	-0.148967	0.455	0.543	1
Add3	0.000285979	0.139114	0.439	0.394	1
Gemin6	0.000286327	-0.0719744	0.088	0.144	1
Slc7a4	0.000286635	0.0863768	0.158	0.121	1
Cbx1	0.000287578	-0.136195	0.541	0.623	1
Vdac3	0.000287745	-0.180738	0.719	0.759	1
Coq9	0.000290721	0.103238	0.435	0.416	1
Wdr12	0.000290808	0.0486039	0.238	0.249	1
Cox20	0.000291375	-0.132379	0.608	0.672	1
Trmt2a	0.000293016	0.0251549	0.12	0.139	1
Inppl1	0.000293187	0.108507	0.208	0.18	1
Cox16	0.000294576	-0.131098	0.483	0.568	1
Ercc3	0.000294699	0.0351839	0.11	0.117	1
Mthfd1	0.000296208	0.108337	0.34	0.32	1
Ndufa2	0.000296907	-0.141388	0.891	0.904	1
Hax1	0.00029789	-0.0495263	0.192	0.255	1
Snf8	0.000298599	-0.171272	0.547	0.617	1
Clip2	0.000299216	0.0681914	0.119	0.107	1
Hnf1b	0.000300813	0.100921	0.183	0.148	1
Cpox	0.000300953	0.0440615	0.215	0.235	1
Dhrs1	0.000302184	-0.00553353	0.145	0.186	1
Atf1	0.000302388	-0.0381817	0.218	0.281	1
Pard3	0.000302771	0.11016	0.256	0.213	1
Nelfe	0.00030532	-0.0424439	0.266	0.329	1
Crnkl1	0.000305776	-0.0265676	0.119	0.163	1
Med29	0.00030729	-0.114319	0.306	0.39	1
Aarsd1	0.000308063	-0.130297	0.354	0.441	1
Zfp62	0.000308809	0.0907071	0.173	0.151	1
Grhl2	0.000309439	0.106212	0.238	0.195	1
Tmem117	0.000309462	0.0960507	0.138	0.114	1
Gm49980	0.000310597	0.113266	0.193	0.139	1
Tns3	0.000310826	0.132666	0.354	0.318	1
Yeats2	0.00031096	0.0934814	0.165	0.137	1
Tnrc6a	0.000311478	0.121661	0.389	0.335	1
Ctbp2	0.000312447	0.105791	0.309	0.273	1
Nuf2	0.000312904	-0.0701533	0.064	0.115	1
Fam50a	0.000314812	0.0784431	0.249	0.239	1
Oma1	0.000316299	-0.0213226	0.147	0.197	1
Rrm2	0.000317764	-0.0721765	0.099	0.156	1
Slc6a6	0.000322734	0.135079	0.466	0.421	1
Mrpl47	0.000324608	-0.0118982	0.238	0.285	1
Gatb	0.000326605	-0.0138281	0.083	0.119	1
Tmem161a	0.000328352	0.0259906	0.161	0.18	1
Ccnd1	0.000328604	0.166434	0.659	0.608	1
Trim27	0.000329443	0.0350208	0.294	0.326	1
Mphosph6	0.000329504	-0.082956	0.193	0.264	1
Srp14	0.000331682	-0.144504	0.495	0.58	1
Smpd2	0.000333779	0.0543826	0.185	0.19	1
Utp18	0.000335437	-0.0950623	0.162	0.232	1
Ddi2	0.000335882	0.0852098	0.302	0.28	1
Ino80c	0.000335999	-0.040107	0.092	0.138	1
Phykpl	0.00033957	0.0780574	0.117	0.095	1
Cand1	0.000340965	0.0916679	0.263	0.242	1
Fdx1	0.00034196	-0.16292	0.565	0.644	1
L3mbtl2	0.000342737	-0.0192173	0.074	0.113	1
Ube2h	0.000342971	-0.0791373	0.394	0.471	1
Tmem63a	0.000343996	0.0815027	0.337	0.324	1
Tysnd1	0.000346529	-0.0739462	0.161	0.225	1
Trip12	0.000348505	0.108424	0.338	0.305	1
Clec2d	0.000348774	0.144271	0.55	0.504	1
Ndrg2	0.000349261	0.119041	0.378	0.325	1
Letm1	0.000349702	-0.146472	0.379	0.465	1
Sec31a	0.000350056	0.135763	0.477	0.428	1
Ube4b	0.000350528	0.0760054	0.236	0.228	1
Phpt1	0.000351027	0.0607433	0.127	0.118	1
Mpnd	0.000351424	-0.00595854	0.329	0.383	1
Zc3h4	0.000352477	0.0862462	0.138	0.126	1
Sec22a	0.00035301	-0.0655799	0.178	0.242	1
Rps15a	0.000353552	0.0837581	0.999	0.997	1
Crcp	0.000353588	-0.0235592	0.13	0.179	1
Phf5a	0.000354806	-0.143541	0.55	0.627	1
Cnnm3	0.000356465	0.0266419	0.092	0.108	1
Deaf1	0.000356654	0.0751086	0.165	0.145	1
Mcph1	0.000357434	-0.0454323	0.069	0.114	1
Cdc26	0.000357746	-0.140508	0.431	0.518	1
Ngdn	0.00035862	-0.0624892	0.269	0.339	1
Pik3r2	0.00036019	0.0791072	0.159	0.135	1
Pcsk1	0.00036167	0.007913	0.083	0.108	1
Zdhhc12	0.00036229	-0.0452849	0.173	0.231	1
Bcl3	0.000363245	-0.054287	0.088	0.142	1
Atxn7	0.000365327	0.0874496	0.185	0.157	1
Chchd6	0.000365681	-0.0674507	0.169	0.235	1
Slc7a1	0.000368338	0.101986	0.224	0.18	1
Ergic2	0.000370394	-0.0506033	0.236	0.304	1
Bspry	0.000371585	-0.152041	0.604	0.672	1
Hoxb6	0.000373335	-0.0207614	0.222	0.272	1
Tex9	0.00037381	-0.0469854	0.157	0.211	1
Osbpl7	0.000374522	0.0456354	0.144	0.15	1
Ccdc50	0.000375608	0.0280067	0.287	0.31	1
Ythdf2	0.000375616	0.037905	0.338	0.363	1
Eif2b4	0.000375717	-0.0189552	0.197	0.248	1
Mccc1	0.000378242	0.0657213	0.122	0.115	1
Xpc	0.000382197	0.0884442	0.141	0.114	1
Zfp511	0.000382388	-0.0907258	0.145	0.213	1
Eif4e	0.000384166	-0.0460718	0.358	0.43	1
Eefsec	0.000384618	-0.00418809	0.127	0.158	1
Grb2	0.000385118	-0.075906	0.315	0.389	1
Prss30	0.000385357	-0.0385838	0.074	0.119	1
Pip4p2	0.000385806	0.0652775	0.164	0.154	1
Safb	0.000386524	0.0302915	0.295	0.328	1
Rchy1	0.000386933	-0.0670832	0.214	0.282	1
Sass6	0.000388205	-0.0537647	0.081	0.131	1
Tasor	0.000389224	0.0956284	0.28	0.261	1
Gyg	0.000389371	0.0486352	0.194	0.209	1
Urah	0.000391166	-0.113849	0.306	0.389	1
Tmem131	0.000391567	0.103441	0.362	0.35	1
Slc35a3	0.000392026	0.131179	0.562	0.523	1
Phb2	0.000392277	-0.0811569	0.867	0.843	1
Ptk2b	0.000395239	0.0862656	0.152	0.107	1
Kpna1	0.000395471	0.0175213	0.138	0.166	1
Gltp	0.000396281	-0.0714266	0.292	0.364	1
Fkbp4	0.000396449	-0.0616854	0.838	0.81	1
Anapc16	0.000397659	-0.101676	0.365	0.45	1
Topbp1	0.000400849	-0.0934091	0.222	0.297	1
Rpp21	0.000401333	-0.162414	0.526	0.608	1
Mpdu1	0.000401415	-0.154222	0.343	0.421	1
Pold2	0.000401682	-0.106908	0.351	0.436	1
Arl6ip4	0.000402273	-0.125367	0.436	0.523	1
Gdi1	0.000402399	0.0227067	0.124	0.147	1
Fat1	0.000406346	0.1341	0.362	0.306	1
Inafm1	0.000408715	0.118163	0.319	0.253	1
Gak	0.000410873	0.076033	0.313	0.302	1
Prpf38a	0.00041101	-0.0908465	0.255	0.332	1
Mrps5	0.00041209	-0.140526	0.425	0.51	1
Mrps25	0.000416104	-0.162918	0.443	0.525	1
Cops8	0.000420203	-0.00720528	0.213	0.264	1
Dcaf13	0.000420683	0.0198092	0.217	0.246	1
Bche	0.000421402	0.0780386	0.137	0.116	1
Rraga	0.00042157	-0.0933052	0.266	0.345	1
Gusb	0.000423626	-0.0134271	0.206	0.249	1
Mecom	0.000424692	0.136356	0.533	0.477	1
Gpd1l	0.000426179	0.0827663	0.235	0.213	1
Osbpl9	0.000426277	-0.0565053	0.173	0.237	1
Osgep	0.000429193	-0.0904822	0.364	0.444	1
Hoxb9	0.000429853	0.142264	0.53	0.484	1
Rnf113a2	0.000431801	-0.050046	0.136	0.191	1
9930021J03Rik	0.000432215	0.120284	0.301	0.254	1
Lypla2	0.00043227	0.087512	0.303	0.292	1
Smn1	0.000432922	-0.0485845	0.239	0.302	1
Odf2	0.000433118	-0.0631617	0.11	0.168	1
Mrps31	0.000433139	-0.152517	0.403	0.486	1
Selenoi	0.000433583	0.076398	0.22	0.216	1
Pum1	0.000434283	0.126517	0.485	0.442	1
Gtf2f1	0.000435339	-0.118071	0.248	0.326	1
Panx1	0.000436281	-8.07991e-05	0.091	0.123	1
Pnrc2	0.000437132	-0.0981694	0.364	0.447	1
Frrs1	0.000437528	0.0451943	0.246	0.266	1
Slc30a5	0.000438964	0.0150413	0.178	0.206	1
Atg13	0.000440712	0.0757302	0.137	0.112	1
Adi1	0.000441526	0.102151	0.215	0.168	1
Ppip5k2	0.000441704	0.0976914	0.283	0.26	1
Rad51	0.000442495	-0.0168206	0.119	0.162	1
mt-Nd1	0.000442496	0.17233	0.987	0.989	1
Gm11273	0.000443026	0.00173933	0.123	0.155	1
Slmap	0.000443095	0.12283	0.295	0.254	1
Rdm1	0.000443226	-0.109558	0.197	0.271	1
Pcdh1	0.000446116	0.0966199	0.31	0.291	1
Srp72	0.000447811	0.11655	0.54	0.519	1
Myo1e	0.000448361	-0.0640987	0.154	0.214	1
Slc25a23	0.000448959	0.0819351	0.136	0.103	1
Rfc4	0.000450754	-0.141329	0.263	0.342	1
Caml	0.000451209	-0.0574238	0.204	0.267	1
Vps13d	0.00045123	0.0992076	0.262	0.23	1
Fus	0.00045306	0.135097	0.75	0.699	1
Vps50	0.000453778	0.0643936	0.14	0.13	1
Zcchc2	0.000454762	0.0299269	0.106	0.12	1
Grina	0.000454965	0.0766856	0.217	0.211	1
Mlec	0.000456761	-0.133484	0.73	0.756	1
Hsd17b11	0.000459151	0.115717	0.39	0.353	1
Adck5	0.000459164	-0.14831	0.431	0.515	1
Mboat7	0.000460378	0.0496913	0.183	0.191	1
Gipc2	0.000464495	-0.146255	0.766	0.771	1
Nf2	0.000465753	0.0261382	0.19	0.215	1
Rps17	0.000467382	0.0801787	0.999	0.997	1
Rnmt	0.000468706	-0.0114001	0.179	0.227	1
Lrrc47	0.000469722	0.0545818	0.178	0.177	1
Fahd1	0.000470958	0.139684	0.455	0.426	1
Dnajc11	0.00047261	0.0977541	0.288	0.253	1
Bax	0.000473024	-0.161202	0.569	0.634	1
Stx12	0.00047407	-0.0336303	0.196	0.251	1
Thap7	0.000474266	0.0336373	0.178	0.194	1
Cop1	0.000476256	0.0981056	0.358	0.343	1
Lamtor1	0.000476547	-0.163601	0.537	0.605	1
Pde7a	0.000478833	0.107784	0.197	0.151	1
Pmvk	0.000480015	-0.158772	0.32	0.399	1
Supt5	0.000480111	0.0983293	0.357	0.316	1
Rnf167	0.000480186	0.0802213	0.228	0.216	1
Mia3	0.000480388	0.167822	0.428	0.385	1
Atp10b	0.000480413	0.114263	0.397	0.368	1
Ftl1-ps1	0.000481664	-0.0649819	0.113	0.17	1
Mrpl35	0.000483637	-0.170528	0.513	0.586	1
Tmem248	0.000488914	-0.00287586	0.194	0.235	1
Cdkn1a	0.000490504	-0.0956285	0.166	0.23	1
Atp6v1f	0.000491303	-0.136579	0.768	0.805	1
Slc38a1	0.000492387	0.12051	0.331	0.283	1
Lrrc59	0.000492804	-0.158226	0.392	0.466	1
Akap8	0.000492879	0.101772	0.309	0.282	1
Akap13	0.000494264	0.127436	0.344	0.287	1
Tmed5	0.000494327	-0.0809731	0.371	0.449	1
Ncapd3	0.000495533	-0.0318166	0.179	0.231	1
Cd151	0.000498653	-0.0640648	0.33	0.401	1
Desi1	0.000502595	0.0227086	0.187	0.215	1
Oser1	0.000502671	0.0034841	0.218	0.255	1
Atp2a3	0.0005034	0.158975	0.421	0.367	1
Cep68	0.000506642	0.0611598	0.122	0.109	1
Sf3b4	0.000507363	-0.0212846	0.276	0.331	1
Lrrc66	0.000507834	0.0757665	0.117	0.072	1
Srd5a1	0.000508261	-0.0208743	0.081	0.12	1
Taok3	0.000509907	0.134047	0.46	0.405	1
Ccz1	0.00051401	0.0646285	0.343	0.352	1
Mettl5	0.000514795	-0.000384565	0.197	0.234	1
Rpl32	0.000515795	0.0630781	1	0.999	1
Rnf128	0.000516982	0.140073	0.587	0.541	1
Lima1	0.000517964	0.130059	0.703	0.653	1
Naa20	0.000519479	-0.167617	0.396	0.468	1
Msantd4	0.00051948	0.0348727	0.148	0.167	1
Itga1	0.00052006	0.102184	0.185	0.151	1
Ttc1	0.000523238	0.0370079	0.257	0.279	1
Pcsk5	0.000523608	0.0615653	0.129	0.128	1
Mcm5	0.00052444	0.0220282	0.225	0.257	1
Ppp1ca	0.000524731	-0.0753076	0.813	0.792	1
Rgp1	0.000525328	0.0765371	0.119	0.103	1
Zfp414	0.000527012	-0.0401615	0.08	0.127	1
Tmem29	0.00052745	-0.0975064	0.123	0.185	1
Slc33a1	0.000529197	0.0409205	0.154	0.162	1
Cttnbp2nl	0.000529298	0.060665	0.25	0.255	1
Fxyd3	0.000532113	0.0890135	0.59	0.604	1
Ssbp1	0.000537446	-0.142944	0.537	0.617	1
Med31	0.000539117	-0.0205535	0.138	0.181	1
Trpm4	0.000539965	0.123438	0.376	0.332	1
Ano10	0.00054108	0.0416024	0.162	0.174	1
Mrpl15	0.000542975	-0.148547	0.565	0.636	1
Ubqln1	0.000543322	0.106296	0.392	0.374	1
Lsm10	0.000545589	-0.0702635	0.137	0.197	1
Slc4a7	0.000547682	0.108393	0.352	0.329	1
Npepl1	0.00054818	0.103522	0.334	0.296	1
Pno1	0.000549622	-0.0480683	0.232	0.297	1
Dnajb11	0.000549841	-0.140498	0.392	0.474	1
Fibp	0.000549956	-0.130889	0.378	0.462	1
Hint3	0.000551047	-0.143123	0.316	0.398	1
Abcb7	0.00055155	-0.0672112	0.134	0.194	1
Eif2s1	0.000553129	-0.149638	0.431	0.51	1
Pdk3	0.000556255	-0.0421675	0.109	0.16	1
Pex11g	0.000556452	0.0154137	0.193	0.219	1
Ptpn9	0.000556466	0.0555508	0.143	0.143	1
Atp6v0e	0.000557627	-0.143217	0.6	0.661	1
Zfp664	0.00055826	0.0432209	0.303	0.322	1
Atg4b	0.000561415	0.0504604	0.169	0.175	1
Zfx	0.000562586	0.015144	0.164	0.192	1
Gatad2a	0.000562588	0.0583984	0.29	0.297	1
Ndufs6	0.000563882	-0.134982	0.891	0.916	1
Uspl1	0.000564496	0.0583996	0.12	0.117	1
H1f0	0.000565853	-0.148924	0.642	0.69	1
Sac3d1	0.00056633	0.0385811	0.287	0.307	1
Aspm	0.000567045	-0.102211	0.103	0.162	1
2010300C02Rik	0.000568235	0.0857434	0.182	0.155	1
Fkbp15	0.000568696	0.0704271	0.136	0.121	1
Tomm40l	0.000569873	0.0218811	0.126	0.15	1
Ppid	0.000571648	-0.0953826	0.303	0.379	1
Prss23	0.000572367	0.0933935	0.144	0.11	1
Tuba1c	0.000573337	-0.186385	0.383	0.452	1
Tbl1xr1	0.000575013	0.0105231	0.276	0.313	1
9130401M01Rik	0.000575375	-0.0119273	0.173	0.218	1
Foxm1	0.00057697	-0.052289	0.062	0.106	1
Faap100	0.000577055	0.0728658	0.15	0.131	1
Crebrf	0.000577243	0.0934351	0.173	0.12	1
Ccpg1	0.000577556	0.0894312	0.211	0.198	1
Rbm22	0.000579298	0.0430148	0.264	0.283	1
Tacc2	0.000579337	0.0739083	0.19	0.173	1
Krt8	0.000581096	-0.0208996	1	0.987	1
Rpl3	0.000581965	0.0871648	1	0.996	1
Gfpt1	0.000583509	0.150411	0.617	0.59	1
Cdk7	0.000584459	0.0225589	0.186	0.21	1
Trip10	0.000585768	-0.0453738	0.113	0.163	1
Fen1	0.00058759	-0.0486351	0.147	0.2	1
Dus1l	0.000588822	-0.0012621	0.249	0.291	1
Dcaf15	0.000588849	-0.001149	0.127	0.16	1
Dab2ip	0.000591209	0.074591	0.394	0.398	1
Cyb5r4	0.000594426	-0.0730139	0.207	0.273	1
Med25	0.000594723	0.0970332	0.334	0.319	1
Rabif	0.000596693	-0.0265151	0.102	0.145	1
Ap2a1	0.000597167	0.00132914	0.15	0.182	1
Tcf12	0.000600843	0.0996827	0.299	0.278	1
Ciapin1	0.000604003	-0.0536957	0.236	0.299	1
Ripk1	0.000604067	0.075278	0.203	0.195	1
6430548M08Rik	0.000604313	0.0681427	0.123	0.102	1
Vgll4	0.000604561	0.127397	0.552	0.502	1
Usp36	0.00060549	0.0894604	0.176	0.13	1
Mrps30	0.000607195	-0.0350793	0.323	0.382	1
Poldip2	0.000614316	0.0620653	0.375	0.391	1
Mrpl58	0.000614462	-0.14591	0.554	0.628	1
Cpq	0.00061603	0.110385	0.313	0.28	1
Exosc8	0.000618733	-0.128481	0.291	0.371	1
Pgm1	0.000619312	0.0410331	0.21	0.221	1
Pepd	0.000619431	-0.0425306	0.238	0.3	1
Srsf11	0.000620328	0.131236	0.71	0.645	1
Iqgap3	0.000621025	-0.0609329	0.084	0.136	1
Mical2	0.000623331	0.094666	0.211	0.182	1
Ogfr	0.000628569	0.0987132	0.253	0.219	1
Ntrk2	0.000633548	-0.0543695	0.169	0.222	1
Dbr1	0.000634405	0.0374691	0.099	0.115	1
Rtf2	0.000636466	0.0184794	0.385	0.434	1
Tmem41a	0.000636572	0.0171477	0.173	0.195	1
Arl6ip5	0.000636637	-0.0559685	0.305	0.373	1
Arrdc3	0.000637422	0.0933204	0.143	0.101	1
Plac8	0.000639034	-0.186547	0.88	0.894	1
Lta4h	0.000639148	0.032096	0.38	0.412	1
[truncated: 5,866 more rows]

## Sheet: DEG_secretory_AIMD
	p_val	avg_log2FC	pct.1	pct.2	p_val_adj
Hsd11b2	9.70192e-73	1.57347	0.723	0.482	1.84239e-68
Best2	6.25266e-59	1.19671	0.424	0.15	1.18738e-54
Atp1b1	1.15115e-57	0.688418	0.917	0.877	2.18604e-53
Atp1a1	7.36551e-55	0.702754	0.833	0.806	1.39871e-50
Reg3b	1.1552e-47	-2.10798	0.025	0.25	2.19373e-43
Car1	2.3367e-44	-0.733151	0.132	0.422	4.43738e-40
Sec61b	7.88824e-43	-0.752632	0.754	0.835	1.49798e-38
Slc12a2	8.15133e-42	0.750693	0.771	0.696	1.54794e-37
Pdia6	2.80375e-41	-0.699158	0.597	0.738	5.32431e-37
Cib1	4.06872e-41	-0.624965	0.678	0.799	7.7265e-37
Gpx2	7.74339e-39	-1.06257	0.549	0.738	1.47047e-34
Hist1h2bc	8.64285e-39	-0.696235	0.366	0.668	1.64128e-34
Tmsb10	5.15694e-38	-0.638345	0.845	0.904	9.79302e-34
Fdps	6.74944e-38	-0.785668	0.489	0.7	1.28172e-33
Ssr4	9.0945e-38	-0.62057	0.77	0.833	1.72705e-33
Spink4	9.74164e-38	-1.4804	0.724	0.861	1.84994e-33
Sec11c	8.73843e-37	-0.635992	0.713	0.823	1.65943e-32
Mptx1	1.0213e-34	0.779797	0.526	0.663	1.93945e-30
Sec61g	6.2265e-33	-0.577367	0.73	0.815	1.18241e-28
S100a14	2.08941e-31	-0.581339	0.185	0.441	3.96779e-27
Calr	2.85101e-31	-0.549087	0.744	0.849	5.41406e-27
Sgk1	4.65839e-31	0.884425	0.345	0.172	8.84629e-27
Pigr	7.04168e-31	0.533614	0.93	0.924	1.33722e-26
Chchd2	4.69789e-30	-0.446553	0.831	0.924	8.92129e-26
Dbi	6.35856e-30	-0.527663	0.794	0.874	1.20749e-25
Eef2	4.30084e-29	0.336637	0.847	0.887	8.16729e-25
Retnlb	1.5903e-28	-2.31365	0.315	0.552	3.01998e-24
Sycn	9.08208e-28	1.01076	0.777	0.654	1.72469e-23
Krtcap2	5.39109e-27	-0.521857	0.713	0.795	1.02377e-22
Cox7a2l	3.36515e-26	0.376052	0.774	0.782	6.39043e-22
Sval1	3.89253e-26	1.02564	0.52	0.317	7.39192e-22
Klf5	1.01185e-25	0.430236	0.81	0.787	1.9215e-21
Fkbp11	1.09967e-25	-0.695764	0.306	0.501	2.08827e-21
Uqcrq	1.99894e-25	-0.458219	0.789	0.87	3.79598e-21
Rpl12	2.97222e-25	0.214881	0.812	0.901	5.64425e-21
Ppib	9.84331e-25	-0.523832	0.761	0.834	1.86925e-20
Guk1	1.08746e-24	-0.550237	0.606	0.728	2.06509e-20
Mgat4c	2.50178e-24	-0.770026	0.173	0.386	4.75089e-20
Gmds	4.40566e-24	-0.536279	0.728	0.781	8.36635e-20
Rasd2	4.67843e-24	0.62187	0.246	0.102	8.88433e-20
Zg16	8.14285e-24	0.605023	0.437	0.499	1.54633e-19
Gale	1.32392e-23	-0.601352	0.568	0.694	2.51413e-19
Reg3g	1.64515e-23	-0.935036	0.03	0.162	3.12414e-19
Slc35b1	2.02395e-23	-0.385658	0.215	0.44	3.84349e-19
Saa1	4.24246e-23	2.24329	0.269	0.201	8.05643e-19
Hsp90b1	4.27609e-23	-0.530624	0.705	0.828	8.1203e-19
Sdf2l1	5.02512e-23	-0.392174	0.169	0.381	9.54271e-19
Nme2	5.19925e-23	-0.583807	0.72	0.811	9.87337e-19
Ostc	6.76344e-23	-0.580793	0.6	0.719	1.28438e-18
Pabpc1	8.47335e-23	0.358685	0.79	0.81	1.60909e-18
mt-Nd3	9.67642e-23	0.598774	0.815	0.816	1.83755e-18
Scd2	1.43619e-22	-0.493636	0.28	0.509	2.72733e-18
Cgref1	3.29863e-22	-0.630866	0.521	0.657	6.26411e-18
Cyp51	4.01966e-22	-0.487954	0.358	0.583	7.63333e-18
Ttyh1	4.65113e-22	-0.28019	0.035	0.173	8.83251e-18
Mt1	4.69363e-22	0.598597	0.653	0.612	8.91321e-18
Btg2	8.06356e-22	0.571661	0.851	0.822	1.53127e-17
Rack1	8.59003e-22	0.215156	0.825	0.905	1.63125e-17
St3gal6	9.33732e-22	0.577074	0.583	0.496	1.77316e-17
Ang4	2.26858e-21	-1.31039	0.158	0.358	4.30803e-17
Ppp1r14d	3.08473e-21	-0.399138	0.272	0.494	5.85791e-17
Carhsp1	3.23478e-21	-0.486188	0.464	0.657	6.14285e-17
Pfn1	4.1666e-21	-0.394619	0.802	0.852	7.91237e-17
Calm1	4.4157e-21	-0.372221	0.884	0.95	8.38542e-17
Cd177	4.44888e-21	-0.605735	0.373	0.57	8.44843e-17
Mt3	1.03701e-20	-0.464724	0.177	0.375	1.96929e-16
S100a11	1.27127e-20	-0.489439	0.607	0.765	2.41414e-16
Pglyrp1	1.70937e-20	-0.657193	0.711	0.771	3.24609e-16
Jun	1.97788e-20	0.585464	0.876	0.876	3.75599e-16
Trp53inp1	4.03365e-20	0.645179	0.403	0.244	7.6599e-16
Ssr2	4.54259e-20	-0.560028	0.537	0.685	8.62638e-16
Txnip	5.24593e-20	0.57124	0.739	0.645	9.96202e-16
Acaa2	7.81288e-20	0.36326	0.524	0.468	1.48367e-15
Pcbp2	1.42086e-19	0.362111	0.683	0.662	2.69821e-15
Cdc42	1.93267e-19	-0.427711	0.521	0.699	3.67015e-15
Tfcp2l1	2.46187e-19	0.511811	0.573	0.485	4.67509e-15
Rpl23a	3.4374e-19	0.214773	0.826	0.889	6.52763e-15
Sem1	4.66696e-19	-0.409952	0.714	0.829	8.86256e-15
Dad1	4.78194e-19	-0.441064	0.755	0.827	9.0809e-15
Wfdc18	6.27053e-19	-0.899909	0.118	0.266	1.19077e-14
Agr2	8.5204e-19	-1.1978	0.811	0.884	1.61802e-14
Tff3	1.1265e-18	1.01566	0.534	0.54	2.13922e-14
Rsrp1	1.28203e-18	0.461477	0.74	0.67	2.43457e-14
Gm10076	3.21127e-18	-0.334355	0.646	0.817	6.0982e-14
Rab4b	4.67864e-18	-0.303151	0.245	0.443	8.88474e-14
Rpl5	5.14301e-18	0.230163	0.816	0.876	9.76658e-14
Tmed3	7.40477e-18	-0.473297	0.595	0.693	1.40617e-13
Arl1	1.2634e-17	-0.446246	0.602	0.726	2.39919e-13
Hist1h1c	1.49995e-17	0.593042	0.453	0.387	2.8484e-13
Ubc	1.60978e-17	0.423241	0.907	0.863	3.05697e-13
Slc39a4	2.95095e-17	-0.269955	0.129	0.296	5.60385e-13
Fkbp2	3.21509e-17	-0.411606	0.647	0.77	6.10546e-13
Mgst2	5.05243e-17	-0.505821	0.636	0.726	9.59456e-13
Rnf186	5.22038e-17	0.512246	0.643	0.544	9.91349e-13
Ccdc124	5.39574e-17	-0.236266	0.275	0.462	1.02465e-12
Mvk	5.93305e-17	-0.207137	0.15	0.314	1.12669e-12
Alcam	6.63277e-17	0.411163	0.369	0.239	1.25956e-12
Lsm4	6.92607e-17	-0.447077	0.418	0.607	1.31526e-12
Malat1	9.79233e-17	0.298235	0.917	0.976	1.85956e-12
Srp9	1.01615e-16	-0.397949	0.628	0.723	1.92967e-12
1810065E05Rik	1.02416e-16	-0.806165	0.141	0.308	1.94487e-12
mt-Nd4	2.51752e-16	0.424222	0.97	0.978	4.78077e-12
Nme1	2.55359e-16	-0.493026	0.509	0.647	4.84927e-12
P4hb	2.58062e-16	-0.436881	0.695	0.803	4.9006e-12
Ecscr	2.62707e-16	-0.207982	0.042	0.16	4.98881e-12
Selenof	4.19347e-16	-0.434729	0.631	0.737	7.9634e-12
Spink1	6.7175e-16	1.7412	0.359	0.311	1.27565e-11
1810037I17Rik	7.18515e-16	-0.35553	0.703	0.775	1.36446e-11
Scnn1b	9.83183e-16	0.520043	0.154	0.137	1.86706e-11
Rbp2	1.01831e-15	0.82883	0.116	0.038	1.93377e-11
Btg1	1.38784e-15	0.511275	0.565	0.498	2.6355e-11
Hist1h1e	3.31463e-15	-0.432293	0.326	0.511	6.29448e-11
Hmgcs2	4.1325e-15	0.538816	0.433	0.334	7.84762e-11
Sqle	4.43465e-15	-0.0435866	0.262	0.41	8.42141e-11
Car8	4.81208e-15	-0.567564	0.405	0.579	9.13814e-11
Idi1	5.16408e-15	-0.324776	0.308	0.495	9.80659e-11
Prorsd1	5.35626e-15	-0.291172	0.256	0.437	1.01715e-10
Adh1	5.84684e-15	0.422296	0.551	0.365	1.11032e-10
Bsg	6.11798e-15	-0.335856	0.785	0.88	1.16181e-10
Higd1a	6.14646e-15	-0.436837	0.556	0.697	1.16721e-10
Zfp36l1	8.02225e-15	0.407854	0.372	0.269	1.52343e-10
Cystm1	1.10126e-14	-0.381947	0.687	0.816	2.0913e-10
Mien1	1.12218e-14	-0.384872	0.604	0.724	2.13101e-10
Acat2	1.14412e-14	-0.209151	0.096	0.231	2.17269e-10
Tceal9	1.23498e-14	-0.442552	0.601	0.721	2.34522e-10
Syap1	1.53853e-14	-0.11328	0.197	0.342	2.92166e-10
Shf	1.71627e-14	-0.283237	0.121	0.268	3.25919e-10
Serp1	1.87447e-14	-0.426155	0.546	0.679	3.55961e-10
Rab2a	2.1909e-14	-0.351015	0.724	0.82	4.16053e-10
Crlf1	2.25406e-14	-0.199592	0.055	0.172	4.28046e-10
Cyp2c55	2.27303e-14	-0.690147	0.07	0.194	4.31649e-10
Chn2	2.3921e-14	-0.172844	0.111	0.239	4.54259e-10
Prdx1	2.46165e-14	-0.399567	0.723	0.822	4.67466e-10
Oaz1	2.72952e-14	-0.33817	0.794	0.893	5.18337e-10
Ceacam10	2.80622e-14	-0.554537	0.51	0.636	5.32902e-10
Pycr2	3.18117e-14	-0.317256	0.139	0.291	6.04104e-10
AY036118	3.51658e-14	0.491247	0.566	0.634	6.67798e-10
Lamtor2	4.22148e-14	-0.387703	0.673	0.792	8.01658e-10
Fabp2	4.7276e-14	-0.608039	0.46	0.631	8.97771e-10
Smdt1	5.02407e-14	-0.311896	0.794	0.857	9.54071e-10
Vps29	5.22979e-14	-0.135555	0.29	0.447	9.93137e-10
Lss	6.03704e-14	-0.0897309	0.093	0.209	1.14643e-09
Josd2	6.76717e-14	-0.124864	0.128	0.256	1.28509e-09
Tspan13	7.04313e-14	-0.410402	0.721	0.773	1.33749e-09
Eno1	8.18988e-14	-0.252056	0.265	0.433	1.55526e-09
Prkrip1	1.05066e-13	-0.324887	0.228	0.394	1.99521e-09
Rpl13a	1.08486e-13	0.165483	0.888	0.947	2.06014e-09
Sdha	1.34587e-13	0.249114	0.521	0.514	2.5558e-09
Gstp1	1.39355e-13	-0.256675	0.142	0.29	2.64635e-09
Mcfd2	1.40057e-13	-0.157257	0.216	0.366	2.65967e-09
Rps15	1.55034e-13	0.17286	0.884	0.933	2.9441e-09
Tmem258	1.55696e-13	-0.404718	0.56	0.694	2.95667e-09
H2-Q10	1.72825e-13	-0.192914	0.026	0.117	3.28195e-09
Zfp467	1.81117e-13	0.291795	0.438	0.42	3.43941e-09
Nsdhl	1.91953e-13	-0.0775342	0.101	0.21	3.64519e-09
Ift20	2.99071e-13	-0.373803	0.542	0.687	5.67936e-09
Pcsk9	3.00849e-13	-0.160052	0.073	0.186	5.71313e-09
Csde1	3.04316e-13	0.244873	0.595	0.603	5.77896e-09
Ormdl2	3.13291e-13	-0.236125	0.336	0.508	5.9494e-09
F3	3.55237e-13	0.548276	0.189	0.135	6.74595e-09
Nudt22	3.62631e-13	-0.332399	0.243	0.409	6.88636e-09
Slc50a1	4.05743e-13	-0.454127	0.606	0.706	7.70505e-09
Rpn2	4.26384e-13	-0.364931	0.555	0.683	8.09703e-09
Mvd	4.53733e-13	-0.173265	0.164	0.306	8.61638e-09
Dusp1	5.56915e-13	0.470773	0.567	0.495	1.05758e-08
Hsd17b12	5.70743e-13	-0.252037	0.285	0.453	1.08384e-08
Erg28	6.65155e-13	-0.25298	0.34	0.514	1.26313e-08
Plaat3	6.98273e-13	-0.450982	0.542	0.664	1.32602e-08
Chd7	7.33124e-13	0.365224	0.466	0.366	1.3922e-08
Pdia3	7.35107e-13	-0.389901	0.749	0.824	1.39597e-08
Ccdc28b	9.75254e-13	-0.318132	0.213	0.371	1.85201e-08
Trim2	1.11137e-12	0.303428	0.402	0.365	2.1105e-08
Mydgf	1.19856e-12	-0.386633	0.567	0.693	2.27607e-08
Timm17b	1.26886e-12	-0.360279	0.364	0.529	2.40957e-08
Eef1a1	1.36272e-12	0.220912	0.902	0.959	2.58781e-08
Pdia4	1.38134e-12	-0.249114	0.211	0.367	2.62317e-08
Rpl4	1.42916e-12	0.16705	0.828	0.877	2.71397e-08
Rpn1	1.46046e-12	-0.351268	0.551	0.682	2.77342e-08
Nucb2	1.67847e-12	-0.147348	0.08	0.193	3.18741e-08
Rpsa	1.69006e-12	0.0694291	0.852	0.937	3.20942e-08
Fis1	1.78149e-12	-0.341153	0.591	0.732	3.38304e-08
Gal3st2c	1.80863e-12	0.467199	0.178	0.076	3.43459e-08
Psmb5	1.83277e-12	-0.350029	0.53	0.688	3.48044e-08
Rpl3	1.96472e-12	0.0312572	0.821	0.912	3.73101e-08
Chgb	2.02657e-12	-2.15786	0.022	0.103	3.84845e-08
Creld2	2.1909e-12	-0.268957	0.153	0.296	4.16052e-08
Mcub	2.202e-12	-0.193417	0.103	0.223	4.18159e-08
Ramp1	2.2361e-12	0.346142	0.769	0.74	4.24635e-08
Cwc15	2.29824e-12	-0.110995	0.322	0.473	4.36436e-08
Zcrb1	2.30097e-12	-0.296092	0.391	0.562	4.36955e-08
Casc4	2.4331e-12	-0.288369	0.275	0.438	4.62045e-08
Manf	2.48293e-12	-0.427264	0.591	0.697	4.71509e-08
Tmem14c	2.54559e-12	-0.352687	0.583	0.711	4.83407e-08
Bhlhe40	2.5643e-12	0.309446	0.265	0.225	4.86961e-08
Dnajb1	2.84455e-12	0.285711	0.338	0.327	5.40181e-08
Ufm1	2.91195e-12	-0.237336	0.34	0.509	5.52978e-08
Alg14	3.46606e-12	-0.128727	0.126	0.249	6.58205e-08
Prkag1	3.50225e-12	0.00758977	0.188	0.283	6.65078e-08
1810055G02Rik	3.54962e-12	-0.177664	0.104	0.226	6.74073e-08
Clec2h	3.57087e-12	0.573967	0.6	0.467	6.78109e-08
Hspa8	3.68154e-12	0.16537	0.817	0.865	6.99124e-08
Mon1a	3.74248e-12	-0.0925939	0.164	0.288	7.10696e-08
Rps19	3.82193e-12	0.0483798	0.847	0.931	7.25785e-08
Ly6e	4.06452e-12	0.451179	0.652	0.617	7.71852e-08
Metrnl	4.33206e-12	-0.0677931	0.162	0.279	8.22659e-08
Hdac1	4.62194e-12	-0.255978	0.331	0.498	8.77707e-08
Cxadr	4.73013e-12	0.410574	0.563	0.52	8.98251e-08
Rpl10a	4.87183e-12	0.0650594	0.826	0.909	9.25161e-08
Rep15	5.22677e-12	0.61355	0.697	0.621	9.92564e-08
Srsf5	5.26547e-12	0.297134	0.621	0.603	9.99913e-08
Plet1	5.38046e-12	-0.57219	0.456	0.607	1.02175e-07
Gmfg	5.49137e-12	-0.219929	0.172	0.314	1.04281e-07
Selenom	5.86845e-12	-0.378014	0.8	0.889	1.11442e-07
Tmem54	6.47486e-12	-0.161317	0.354	0.519	1.22958e-07
Msmo1	6.66913e-12	-0.135917	0.378	0.538	1.26647e-07
Dhcr7	6.79878e-12	-0.232563	0.132	0.266	1.29109e-07
Rpl32	6.94559e-12	0.0114531	0.858	0.942	1.31897e-07
mt-Atp6	7.37842e-12	0.276368	0.978	0.999	1.40116e-07
Psmd3	7.50918e-12	-0.0539972	0.256	0.383	1.42599e-07
Sec13	8.28528e-12	-0.245657	0.275	0.435	1.57337e-07
Rexo2	8.60763e-12	-0.2435	0.215	0.367	1.63459e-07
1700019D03Rik	8.65891e-12	-0.0295142	0.162	0.266	1.64433e-07
Ftl1	8.90693e-12	-0.292272	0.899	0.943	1.69143e-07
Sigmar1	9.40494e-12	0.283848	0.451	0.421	1.786e-07
Klf9	1.00318e-11	0.300155	0.463	0.439	1.90503e-07
Spcs2	1.0615e-11	-0.362596	0.57	0.711	2.01579e-07
H2afz	1.15184e-11	-0.425908	0.701	0.779	2.18735e-07
Trib1	1.17494e-11	0.407279	0.384	0.317	2.23121e-07
Arpc3	1.2009e-11	-0.327598	0.674	0.78	2.28051e-07
Eif3f	1.21083e-11	0.181148	0.734	0.778	2.29936e-07
Pepd	1.24457e-11	-0.162276	0.168	0.301	2.36343e-07
Nsa2	1.28555e-11	0.243323	0.642	0.635	2.44127e-07
Tmsb4x	1.41211e-11	-0.344247	0.805	0.868	2.68159e-07
Necap2	1.48738e-11	0.0325538	0.208	0.289	2.82454e-07
Fam3b	1.49506e-11	-0.316181	0.352	0.516	2.83911e-07
Sys1	1.63493e-11	-0.279697	0.468	0.629	3.10473e-07
1110065P20Rik	1.70122e-11	-0.202761	0.188	0.33	3.23062e-07
Coa3	1.72396e-11	-0.326937	0.654	0.752	3.27381e-07
Dennd1b	1.76207e-11	0.41466	0.397	0.314	3.34617e-07
Herpud1	1.79723e-11	0.295417	0.675	0.653	3.41293e-07
Cdx1	1.83588e-11	0.209086	0.634	0.662	3.48633e-07
Pmvk	1.93908e-11	-0.291632	0.271	0.428	3.68231e-07
2210011C24Rik	1.97341e-11	0.0656909	0.093	0.153	3.74751e-07
Rpl41	2.11009e-11	-0.273683	0.969	0.981	4.00707e-07
Kdelr3	2.16777e-11	-0.315068	0.303	0.462	4.1166e-07
Arf5	2.22215e-11	-0.309859	0.723	0.815	4.21986e-07
Gm9844	2.76015e-11	-0.116769	0.072	0.169	5.24152e-07
Gmppb	2.82176e-11	-0.124247	0.3	0.442	5.35851e-07
Gapdh	2.98737e-11	-0.294671	0.812	0.865	5.67302e-07
Eva1b	3.03448e-11	-0.159543	0.06	0.159	5.76248e-07
Mat2a	3.4231e-11	0.284741	0.602	0.564	6.50047e-07
Neat1	3.91438e-11	0.456428	0.883	0.832	7.43341e-07
Ddt	4.07084e-11	-0.286532	0.382	0.544	7.73052e-07
St3gal4	4.47079e-11	-0.148272	0.219	0.354	8.49003e-07
Hid1	4.7036e-11	-0.0248059	0.248	0.37	8.93214e-07
Hes1	5.27144e-11	0.333642	0.267	0.246	1.00105e-06
Lrrc26	5.30906e-11	0.358627	0.646	0.595	1.00819e-06
mt-Co3	6.07275e-11	0.202794	0.973	0.999	1.15322e-06
Lmf1	6.14445e-11	-0.0813065	0.137	0.243	1.16683e-06
Foxa2	6.36733e-11	0.337105	0.289	0.228	1.20916e-06
Fhl1	6.44777e-11	0.628054	0.318	0.251	1.22443e-06
Stc2	6.9518e-11	-0.107555	0.112	0.215	1.32015e-06
Edf1	6.97632e-11	-0.274683	0.749	0.811	1.3248e-06
Rnf7	7.44835e-11	-0.260194	0.419	0.579	1.41444e-06
Hexb	8.382e-11	0.32231	0.239	0.147	1.59174e-06
Dpm2	8.66001e-11	-0.145146	0.284	0.424	1.64454e-06
Ccdc186	8.89394e-11	-0.0244891	0.215	0.324	1.68896e-06
Rps15a	9.09179e-11	-0.0456249	0.813	0.909	1.72653e-06
B4galt4	9.3328e-11	-0.17815	0.168	0.299	1.7723e-06
Tpd52l1	1.04818e-10	-0.31364	0.21	0.352	1.99049e-06
Rplp1	1.05734e-10	0.0836813	0.888	0.954	2.00788e-06
mt-Nd2	1.09057e-10	0.354721	0.955	0.964	2.07098e-06
Srp14	1.09597e-10	-0.213238	0.415	0.574	2.08124e-06
Slc25a1	1.15244e-10	-0.268427	0.338	0.495	2.18849e-06
Ppargc1a	1.17183e-10	0.281652	0.21	0.112	2.2253e-06
Elob	1.21324e-10	-0.274406	0.79	0.858	2.30394e-06
Atp6v0a2	1.22858e-10	-0.108699	0.26	0.389	2.33308e-06
Sytl2	1.23111e-10	0.568511	0.556	0.504	2.33788e-06
Rps17	1.27777e-10	0.0928096	0.833	0.889	2.42649e-06
Cmtm4	1.33764e-10	0.246826	0.392	0.398	2.54017e-06
Clic1	1.33984e-10	-0.289341	0.701	0.787	2.54437e-06
Scnn1a	1.34909e-10	0.203391	0.318	0.346	2.56192e-06
Pnpla2	1.36952e-10	0.176592	0.376	0.401	2.60072e-06
Taldo1	1.38491e-10	-0.324472	0.571	0.707	2.62994e-06
Selenow	1.45394e-10	0.292378	0.56	0.532	2.76104e-06
mt-Nd5	1.46703e-10	0.225062	0.79	0.852	2.78588e-06
Ccl9	1.4884e-10	-0.195077	0.189	0.319	2.82646e-06
Pgp	1.50386e-10	-0.269391	0.553	0.701	2.85583e-06
S100a16	1.51135e-10	-0.340272	0.56	0.657	2.87006e-06
Lrig3	1.57866e-10	0.311888	0.379	0.273	2.99788e-06
Nupr1	1.59832e-10	-0.531516	0.79	0.81	3.03521e-06
Mkrn2os	1.64089e-10	0.0897204	0.29	0.368	3.11605e-06
Zcchc17	1.86249e-10	-0.0910421	0.216	0.343	3.53687e-06
Tmem208	1.87059e-10	-0.330651	0.49	0.629	3.55225e-06
Tradd	1.92881e-10	-0.0933018	0.167	0.281	3.66282e-06
Copz2	1.98892e-10	-0.326465	0.228	0.357	3.77696e-06
Ndufaf7	2.12389e-10	0.0192581	0.142	0.212	4.03327e-06
Zfp511	2.13294e-10	-0.144821	0.117	0.23	4.05046e-06
Slc39a11	2.15664e-10	-0.0593567	0.284	0.392	4.09546e-06
Gpr20	2.29232e-10	-0.136892	0.141	0.255	4.35312e-06
Gcc2	2.32913e-10	-0.304958	0.609	0.747	4.42302e-06
Pex11g	2.33353e-10	-0.134246	0.132	0.247	4.43137e-06
Impdh1	2.37765e-10	-0.141935	0.113	0.222	4.51516e-06
Eif4ebp1	2.45793e-10	-0.260316	0.216	0.358	4.66761e-06
Sct	2.61157e-10	-1.99675	0.153	0.279	4.95938e-06
1600002K03Rik	2.61719e-10	-0.174167	0.182	0.312	4.97005e-06
Rpl14	2.61986e-10	0.0565812	0.831	0.908	4.97511e-06
Cdc26	2.64881e-10	-0.145526	0.282	0.422	5.03008e-06
Mpi	2.70333e-10	-0.0411161	0.163	0.259	5.13362e-06
Aacs	2.73955e-10	-0.107397	0.201	0.326	5.2024e-06
B3gnt3	2.75807e-10	-0.0461772	0.284	0.397	5.23757e-06
Leprot	2.77147e-10	0.10269	0.296	0.354	5.26302e-06
Cmpk1	2.79914e-10	-0.277311	0.821	0.846	5.31557e-06
Nfia	3.00677e-10	0.252067	0.302	0.248	5.70986e-06
Eif4b	3.063e-10	0.234787	0.547	0.543	5.81664e-06
Asns	3.09459e-10	-0.223288	0.206	0.343	5.87662e-06
Fhl2	3.10314e-10	-0.12621	0.172	0.288	5.89286e-06
Pdcl3	3.13081e-10	0.0429558	0.188	0.257	5.9454e-06
Yeats4	3.14981e-10	-0.150307	0.192	0.317	5.98149e-06
Hspa1a	3.15642e-10	0.436789	0.251	0.19	5.99404e-06
Chst4	3.17204e-10	0.171546	0.379	0.415	6.02371e-06
Rit1	3.20625e-10	0.0652717	0.197	0.25	6.08867e-06
Ptp4a3	3.29024e-10	-0.139339	0.095	0.2	6.24816e-06
Slc31a1	3.31125e-10	-0.0843362	0.262	0.38	6.28806e-06
Akap13	3.41399e-10	-0.015766	0.316	0.417	6.48318e-06
Nectin2	3.41452e-10	0.0959223	0.294	0.361	6.48418e-06
Ppp1r2	3.43181e-10	-0.178498	0.374	0.521	6.517e-06
Alkbh5	3.53022e-10	0.234932	0.394	0.383	6.70389e-06
Rpl13	3.57658e-10	-0.0763611	0.909	0.978	6.79192e-06
Prdx5	3.62836e-10	-0.306347	0.58	0.707	6.89025e-06
Gemin7	3.68836e-10	0.0122513	0.22	0.31	7.00419e-06
Ciao2b	3.71369e-10	-0.201678	0.297	0.442	7.05229e-06
Tbcb	3.74146e-10	-0.277083	0.358	0.512	7.10504e-06
Eif4ebp2	3.76884e-10	0.226934	0.418	0.388	7.15702e-06
Rpl21	3.89749e-10	0.134398	0.881	0.938	7.40134e-06
Nfu1	3.94001e-10	-0.331484	0.308	0.455	7.48207e-06
Hint3	3.94249e-10	-0.179669	0.382	0.532	7.48679e-06
Erh	3.94564e-10	-0.194515	0.164	0.292	7.49276e-06
Nars	4.09233e-10	-0.13625	0.364	0.505	7.77134e-06
Fbxo32	4.16875e-10	0.355538	0.274	0.17	7.91646e-06
Commd6	4.42473e-10	-0.128272	0.328	0.461	8.40256e-06
Ostf1	4.81646e-10	-0.0443968	0.276	0.388	9.14646e-06
Pi4k2b	4.87795e-10	-0.27293	0.28	0.427	9.26324e-06
Dctn6	5.08482e-10	0.0224954	0.25	0.341	9.65607e-06
Ebna1bp2	5.36333e-10	-0.0107583	0.251	0.34	1.0185e-05
Sema4g	5.47296e-10	0.224844	0.461	0.446	1.03931e-05
Arhgef5	5.7091e-10	0.320534	0.261	0.282	1.08416e-05
Ncl	5.87912e-10	0.254101	0.663	0.672	1.11645e-05
Elovl1	5.94963e-10	-0.00674207	0.22	0.313	1.12984e-05
Cox5a	6.07769e-10	-0.258253	0.816	0.865	1.15415e-05
Ccdc25	6.22096e-10	-0.0272404	0.223	0.323	1.18136e-05
Ly6a	6.34862e-10	-0.133406	0.076	0.171	1.2056e-05
Cdk6	6.37343e-10	0.185065	0.302	0.298	1.21031e-05
Hoxb7	6.49245e-10	-0.238126	0.121	0.238	1.23292e-05
Zfp36l2	6.53937e-10	0.269232	0.48	0.458	1.24183e-05
Tmem192	6.58366e-10	0.0469899	0.17	0.215	1.25024e-05
Itm2b	6.72395e-10	0.197192	0.878	0.896	1.27688e-05
Nr4a1	6.98469e-10	0.260057	0.345	0.36	1.32639e-05
Il17rc	7.52697e-10	0.260775	0.226	0.27	1.42937e-05
Cope	7.57649e-10	-0.329938	0.672	0.756	1.43878e-05
B3gnt9	7.64739e-10	-0.142767	0.06	0.15	1.45224e-05
2005-03-01	7.70861e-10	-0.164728	0.23	0.363	1.46387e-05
Rtcb	7.72649e-10	0.199692	0.407	0.41	1.46726e-05
Tmed9	7.84142e-10	-0.309749	0.631	0.734	1.48909e-05
Zbp1	8.00802e-10	-0.0898984	0.122	0.223	1.52072e-05
Spag7	8.03277e-10	-0.035808	0.215	0.327	1.52542e-05
Sytl1	8.34972e-10	0.102734	0.251	0.304	1.58561e-05
Rpl6	8.64602e-10	0.0437213	0.861	0.935	1.64188e-05
Egr1	9.59274e-10	0.30194	0.692	0.705	1.82166e-05
Fgfr1op2	9.67444e-10	0.012537	0.402	0.511	1.83718e-05
Tmem263	9.78182e-10	-0.157295	0.233	0.365	1.85757e-05
Cdhr2	9.91814e-10	-0.000210802	0.315	0.44	1.88346e-05
Bax	1.00917e-09	-0.226599	0.303	0.445	1.91642e-05
Ddah1	1.02848e-09	-0.204812	0.302	0.447	1.95307e-05
Dap	1.07267e-09	-0.271576	0.433	0.582	2.037e-05
Acbd3	1.08602e-09	-0.0802158	0.44	0.576	2.06235e-05
Use1	1.12639e-09	0.290675	0.611	0.57	2.13902e-05
Mrpl27	1.18166e-09	-0.13206	0.301	0.43	2.24397e-05
Ndufs4	1.27511e-09	-0.264042	0.514	0.66	2.42144e-05
Galk2	1.28251e-09	-0.14287	0.231	0.356	2.43549e-05
Creb3	1.30658e-09	-0.201423	0.236	0.37	2.48119e-05
Cmas	1.30848e-09	-0.304646	0.597	0.714	2.4848e-05
Clmn	1.33742e-09	0.408279	0.595	0.516	2.53976e-05
Hsp90aa1	1.35261e-09	0.3504	0.751	0.696	2.5686e-05
Mphosph6	1.36922e-09	-0.0141027	0.131	0.209	2.60015e-05
Pam	1.40043e-09	-0.584423	0.06	0.135	2.65941e-05
Zfand2b	1.40683e-09	0.00452944	0.226	0.315	2.67157e-05
Stap2	1.44203e-09	0.0306784	0.255	0.349	2.73841e-05
Rpl8	1.47516e-09	-0.109382	0.872	0.952	2.80133e-05
Chmp5	1.48229e-09	-0.0789717	0.405	0.535	2.81486e-05
Flywch2	1.48656e-09	-0.113945	0.098	0.193	2.82298e-05
Cracr2b	1.50234e-09	0.208863	0.408	0.421	2.85294e-05
Dctn3	1.50439e-09	-0.283612	0.546	0.683	2.85683e-05
Mcl1	1.56015e-09	0.173347	0.476	0.536	2.96273e-05
Rasa2	1.58668e-09	0.307823	0.29	0.27	3.0131e-05
Fam129a	1.60811e-09	0.262659	0.188	0.149	3.0538e-05
Ufsp2	1.6736e-09	-0.140429	0.27	0.399	3.17817e-05
Smpdl3a	1.67803e-09	0.131625	0.254	0.318	3.18658e-05
Ier5	1.69012e-09	0.314971	0.201	0.168	3.20953e-05
Gm47283	1.7141e-09	-0.119252	0.216	0.155	3.25508e-05
Gsdmc4	1.79395e-09	-0.388411	0.061	0.151	3.40672e-05
Ndufs5	1.81216e-09	-0.26027	0.619	0.753	3.44129e-05
Ppig	1.82614e-09	0.140353	0.485	0.527	3.46784e-05
Uqcrb	1.8785e-09	-0.27983	0.776	0.832	3.56727e-05
Psmb6	1.89425e-09	-0.274887	0.578	0.712	3.59718e-05
Mxd1	1.90876e-09	0.66784	0.255	0.243	3.62474e-05
Ubxn6	1.95554e-09	0.108624	0.291	0.348	3.71357e-05
Mlph	1.97279e-09	0.295955	0.418	0.448	3.74634e-05
Galnt6	1.98009e-09	-0.259014	0.4	0.549	3.7602e-05
Ergic1	1.99205e-09	-0.203743	0.335	0.479	3.7829e-05
Igsf23	2.00264e-09	-0.046181	0.05	0.117	3.80302e-05
Utp14b	2.00582e-09	0.403837	0.347	0.298	3.80906e-05
Nop53	2.04118e-09	0.23951	0.511	0.496	3.87621e-05
Rpl18	2.22103e-09	-0.195693	0.892	0.961	4.21773e-05
Kcnk6	2.23519e-09	-0.0816288	0.238	0.352	4.24463e-05
Rdh11	2.24263e-09	-0.00582264	0.086	0.155	4.25876e-05
Tmem97	2.24534e-09	-0.30412	0.435	0.563	4.26389e-05
Myo1c	2.37504e-09	-0.0886087	0.157	0.254	4.5102e-05
Yrdc	2.39373e-09	-0.121967	0.187	0.302	4.54569e-05
Atpif1	2.41912e-09	-0.277438	0.771	0.865	4.59391e-05
Ccnl1	2.43462e-09	0.115648	0.398	0.446	4.62334e-05
Tbc1d20	2.5286e-09	0.176848	0.317	0.334	4.80181e-05
Napg	2.62605e-09	0.0372303	0.168	0.248	4.98686e-05
Ifngr1	2.65277e-09	0.243376	0.292	0.288	5.03762e-05
Vti1b	2.71253e-09	-0.123908	0.29	0.415	5.15109e-05
Pdzd11	2.74923e-09	-0.0572528	0.233	0.341	5.22079e-05
Snrnp27	2.77514e-09	0.0377028	0.27	0.342	5.26999e-05
Mycbp	2.86231e-09	-0.158039	0.184	0.303	5.43553e-05
Myo5c	2.88246e-09	0.432573	0.376	0.339	5.47379e-05
Dhrs1	2.92134e-09	-0.0809249	0.119	0.213	5.54763e-05
Cd151	3.14069e-09	0.0159831	0.239	0.321	5.96417e-05
Camk1d	3.23285e-09	0.269646	0.405	0.383	6.13919e-05
Ccz1	3.27935e-09	0.238846	0.384	0.366	6.22749e-05
3110040N11Rik	3.28383e-09	-0.124179	0.107	0.207	6.236e-05
Rps8	3.29159e-09	0.00178034	0.894	0.964	6.25073e-05
Synj2	3.36726e-09	0.273377	0.136	0.1	6.39442e-05
Sec23ip	3.3773e-09	-0.0637431	0.139	0.227	6.41349e-05
Mff	3.41504e-09	-0.0463835	0.241	0.342	6.48515e-05
Litaf	3.56784e-09	0.0654427	0.354	0.436	6.77533e-05
Rpl36	3.61039e-09	0.149115	0.898	0.932	6.85614e-05
Prkcz	3.65657e-09	0.0380619	0.33	0.407	6.94382e-05
Klc4	3.68062e-09	0.0623406	0.197	0.272	6.9895e-05
Ang	3.78076e-09	-0.282291	0.439	0.583	7.17965e-05
Vps35	3.81048e-09	-0.0255691	0.275	0.372	7.2361e-05
Rassf7	3.83547e-09	0.134815	0.199	0.245	7.28356e-05
H3f3a	3.90868e-09	-0.293547	0.828	0.897	7.42258e-05
Cog6	3.93377e-09	-0.0623352	0.173	0.267	7.47022e-05
Ndrg2	4.13677e-09	0.216141	0.296	0.242	7.85573e-05
Pla2g12a	4.1966e-09	-0.00593901	0.208	0.288	7.96935e-05
Pdha1	4.20793e-09	0.134179	0.478	0.503	7.99086e-05
Ube2d2a	4.32359e-09	0.0107944	0.392	0.496	8.2105e-05
Tor1a	4.335e-09	-0.0843349	0.168	0.267	8.23217e-05
Sh3pxd2a	4.41424e-09	0.14858	0.113	0.101	8.38264e-05
Pemt	4.5049e-09	-0.0351881	0.068	0.132	8.55481e-05
Erp29	4.72038e-09	-0.292912	0.413	0.558	8.964e-05
Lrrc31	4.86306e-09	0.317458	0.206	0.123	9.23496e-05
Ogdh	4.93955e-09	0.220573	0.537	0.541	9.38021e-05
Bad	5.07051e-09	-0.157559	0.377	0.514	9.6289e-05
Npdc1	5.31171e-09	-0.200985	0.415	0.56	0.000100869
Commd9	5.38304e-09	-0.0658305	0.241	0.347	0.000102224
Dap3	5.44576e-09	-0.136415	0.233	0.354	0.000103415
2310030G06Rik	5.48689e-09	0.0525338	0.147	0.188	0.000104196
Ciao2a	5.63638e-09	-0.0221537	0.399	0.5	0.000107035
Pfkl	5.7244e-09	-0.00544478	0.21	0.3	0.000108706
Rpl17	5.78116e-09	0.139945	0.898	0.946	0.000109784
Brd2	5.78533e-09	0.269982	0.449	0.415	0.000109863
CAAA01118383.1	5.79406e-09	-0.103807	0.256	0.373	0.000110029
Ubb	5.83882e-09	-0.215081	0.905	0.951	0.000110879
Cdh1	5.88331e-09	0.304753	0.664	0.646	0.000111724
Pomp	5.92391e-09	-0.320176	0.529	0.65	0.000112495
Plpbp	5.96127e-09	0.0404673	0.155	0.212	0.000113205
Srsf9	6.05371e-09	-0.0428058	0.238	0.328	0.00011496
Pigk	6.07696e-09	0.0555232	0.165	0.211	0.000115402
Dnajb11	6.24581e-09	-0.221005	0.368	0.512	0.000118608
Mansc1	6.41877e-09	0.146721	0.317	0.324	0.000121892
Eif2d	6.55011e-09	0.0572514	0.1	0.13	0.000124387
Stard3nl	6.60742e-09	-0.012652	0.312	0.402	0.000125475
Gtpbp2	6.71843e-09	0.170994	0.249	0.305	0.000127583
Hoxb13	6.88429e-09	0.393526	0.325	0.21	0.000130733
Ikbip	7.21398e-09	-0.126575	0.149	0.257	0.000136994
Cyp27a1	7.25071e-09	0.475722	0.114	0.06	0.000137691
Kpna2	7.78674e-09	-0.0676501	0.052	0.124	0.00014787
Ube2j2	7.89078e-09	-0.051004	0.231	0.336	0.000149846
Plpp2	7.91018e-09	0.0971158	0.363	0.418	0.000150214
Dctn4	7.92406e-09	-0.0136322	0.256	0.344	0.000150478
H2-M3	7.93218e-09	-0.0810592	0.05	0.121	0.000150632
Letm1	8.0917e-09	0.127148	0.279	0.336	0.000153661
Sigirr	8.22851e-09	0.00375118	0.173	0.245	0.000156259
Ces1f	8.26863e-09	-0.164061	0.102	0.203	0.000157021
Ptrhd1	8.35389e-09	-0.104332	0.17	0.277	0.00015864
Pop7	8.36585e-09	-0.135586	0.206	0.322	0.000158868
Commd7	8.41934e-09	-0.0721162	0.204	0.301	0.000159883
Aldh1b1	8.44853e-09	0.220454	0.551	0.534	0.000160438
Rps24	8.50979e-09	-0.0392003	0.873	0.95	0.000161601
Tmem184a	8.53518e-09	-0.00603505	0.188	0.264	0.000162083
Osr2	8.54415e-09	-0.17348	0.189	0.302	0.000162253
Smox	8.63597e-09	-0.00397873	0.119	0.19	0.000163997
Pkn1	8.81089e-09	0.237432	0.267	0.277	0.000167319
1700066B19Rik	8.84734e-09	-0.182604	0.116	0.221	0.000168011
Tmbim4	8.8864e-09	-0.300919	0.649	0.715	0.000168753
Maged2	8.98795e-09	-0.205762	0.114	0.219	0.000170681
Hltf	9.1793e-09	-0.0605162	0.109	0.188	0.000174315
Pigx	9.28682e-09	0.0479907	0.225	0.28	0.000176357
Btbd2	9.35392e-09	0.143714	0.16	0.158	0.000177631
Smim5	9.40759e-09	0.25555	0.246	0.197	0.00017865
Pycr1	9.52568e-09	-0.0397683	0.096	0.171	0.000180893
Nedd8	9.52896e-09	-0.272987	0.613	0.725	0.000180955
Wfdc17	9.63744e-09	-0.0982522	0.093	0.176	0.000183015
Gnpnat1	9.65223e-09	-0.213477	0.413	0.556	0.000183296
Rps18	9.69676e-09	0.0163135	0.858	0.93	0.000184142
Fosb	9.74e-09	0.354436	0.565	0.559	0.000184963
Lgmn	1.01461e-08	-0.167572	0.21	0.328	0.000192674
Rpl36a	1.02141e-08	0.10944	0.781	0.836	0.000193966
Hmgcr	1.02303e-08	-0.124801	0.364	0.496	0.000194273
Pam16	1.02527e-08	-0.200796	0.353	0.493	0.000194699
Stard3	1.03923e-08	-0.0367019	0.256	0.357	0.00019735
Tarbp2	1.04084e-08	-0.0117136	0.178	0.248	0.000197656
Mrpl21	1.04762e-08	-0.163839	0.353	0.489	0.000198943
Ramac	1.04997e-08	-0.0911604	0.244	0.353	0.00019939
Prr13	1.05984e-08	-0.160689	0.397	0.537	0.000201264
Pum3	1.0975e-08	0.0695027	0.173	0.211	0.000208415
Ddx6	1.10027e-08	0.197385	0.499	0.522	0.000208942
Maged1	1.11892e-08	-0.31701	0.266	0.398	0.000212483
S100a6	1.12307e-08	0.27578	0.924	0.909	0.000213271
Ralbp1	1.12334e-08	0.144592	0.438	0.501	0.000213323
Vamp4	1.14571e-08	0.0806979	0.137	0.176	0.000217571
Ralb	1.1607e-08	0.0312337	0.267	0.345	0.000220416
Rplp2	1.17656e-08	0.0616008	0.841	0.898	0.00022343
Htra2	1.19641e-08	-0.08395	0.075	0.159	0.000227199
Cnppd1	1.20565e-08	0.0986882	0.255	0.309	0.000228953
Arpc4	1.23161e-08	-0.132999	0.261	0.382	0.000233883
Gch1	1.24597e-08	-0.269308	0.068	0.158	0.000236609
Hsbp1l1	1.24705e-08	0.0126398	0.142	0.225	0.000236816
Tpd52	1.25478e-08	-0.258479	0.799	0.848	0.000238284
Rps9	1.26451e-08	0.00687114	0.868	0.938	0.000240131
Erbb3	1.26455e-08	0.11757	0.357	0.394	0.000240138
Iscu	1.26902e-08	-0.0578651	0.294	0.407	0.000240988
2210407C18Rik	1.28584e-08	-0.320102	0.223	0.351	0.00024418
Pla2g2f	1.30962e-08	0.337373	0.177	0.122	0.000248696
Pdcd10	1.32525e-08	-0.0962005	0.362	0.483	0.000251665
Arpp19	1.32737e-08	0.092019	0.55	0.628	0.000252068
Nudt2	1.33766e-08	-0.0515074	0.201	0.291	0.000254021
Cox7c	1.35433e-08	-0.191747	0.853	0.933	0.000257187
Parva	1.38782e-08	0.142282	0.295	0.286	0.000263547
Yme1l1	1.3892e-08	-0.184873	0.264	0.391	0.00026381
Bcas1	1.40291e-08	0.495324	0.562	0.536	0.000266412
Mrps15	1.40528e-08	-0.0697451	0.317	0.422	0.000266862
Gnl3	1.40667e-08	0.191495	0.23	0.209	0.000267127
Orai1	1.41371e-08	-0.0736762	0.172	0.269	0.000268464
Taf10	1.46086e-08	-0.262899	0.567	0.697	0.000277417
Fkbp5	1.4644e-08	0.295794	0.173	0.118	0.000278089
Copb2	1.46445e-08	-0.301459	0.576	0.692	0.000278099
Pdlim1	1.49553e-08	0.265005	0.571	0.543	0.000284001
Bet1l	1.51135e-08	-0.153744	0.326	0.453	0.000287005
Bola2	1.5114e-08	-0.15225	0.34	0.467	0.000287014
Aip	1.5137e-08	-0.129092	0.123	0.224	0.000287452
Txndc5	1.52107e-08	-0.306815	0.694	0.717	0.000288851
Trappc4	1.56622e-08	-0.19472	0.331	0.467	0.000297426
Cox6a1	1.59244e-08	-0.252922	0.79	0.852	0.000302404
Ehmt2	1.61002e-08	0.241632	0.367	0.357	0.000305743
Micos10	1.61675e-08	-0.304534	0.634	0.745	0.000307022
Rnf11	1.66097e-08	-0.0877361	0.312	0.425	0.000315419
Ets2	1.69236e-08	0.175076	0.608	0.623	0.000321379
Ubr4	1.71961e-08	0.0176513	0.215	0.304	0.000326554
Yif1a	1.77961e-08	-0.205728	0.331	0.468	0.000337948
Cobl	1.79389e-08	0.234674	0.221	0.169	0.000340659
Reep3	1.81222e-08	0.0516203	0.28	0.346	0.000344141
Nipal1	1.82388e-08	0.0719581	0.306	0.369	0.000346356
Rps16	1.83922e-08	-0.0533968	0.872	0.947	0.000349268
Cnih1	1.84989e-08	-0.133979	0.22	0.339	0.000351294
Fabp5	1.85655e-08	-0.357766	0.109	0.212	0.000352559
Reep5	1.86618e-08	-0.258528	0.75	0.819	0.000354388
Khnyn	1.88915e-08	0.389489	0.167	0.11	0.000358749
Tmem9b	1.91711e-08	-0.0971556	0.285	0.397	0.000364059
Rer1	1.92973e-08	-0.244083	0.527	0.661	0.000366455
Mthfd2	1.9314e-08	-0.0945702	0.065	0.146	0.000366773
Cgrrf1	1.96266e-08	0.00206013	0.127	0.186	0.000372709
Ndfip2	1.96287e-08	0.0179184	0.382	0.474	0.000372749
Mrpl20	1.99404e-08	-0.239588	0.434	0.574	0.000378668
Grtp1	2.0352e-08	-0.11958	0.396	0.525	0.000386485
Pdcd6ip	2.08759e-08	0.212456	0.471	0.523	0.000396433
Commd3	2.09657e-08	-0.0579341	0.274	0.374	0.000398139
Naa38	2.10511e-08	-0.226615	0.384	0.523	0.000399761
Mt2	2.12993e-08	0.292468	0.248	0.147	0.000404474
Map2k3	2.14939e-08	0.0343151	0.251	0.333	0.00040817
Cox6b1	2.17046e-08	-0.229441	0.846	0.907	0.00041217
Psma3	2.17548e-08	-0.252737	0.532	0.663	0.000413124
Ltbr	2.19496e-08	0.0571242	0.276	0.346	0.000416823
Limk2	2.24473e-08	0.229157	0.342	0.306	0.000426275
Med10	2.24548e-08	-0.127172	0.249	0.366	0.000426416
Tvp23b	2.25032e-08	-0.10162	0.353	0.48	0.000427335
Insig1	2.2561e-08	0.0909444	0.289	0.364	0.000428434
Npm1	2.30012e-08	0.092889	0.719	0.787	0.000436793
Cdpf1	2.34211e-08	-0.145661	0.243	0.362	0.000444767
Mrpl32	2.38485e-08	-0.0989914	0.257	0.366	0.000452882
Igsf5	2.4238e-08	-0.0782371	0.16	0.255	0.000460279
Klhdc8a	2.44255e-08	-0.000976395	0.113	0.172	0.000463841
Pqlc1	2.44577e-08	-0.0730229	0.251	0.352	0.000464451
Gna13	2.45477e-08	0.212844	0.342	0.34	0.00046616
Naa20	2.45791e-08	0.0459743	0.266	0.318	0.000466757
Tmprss2	2.5262e-08	0.251545	0.546	0.518	0.000479725
Uba52	2.53425e-08	0.0448452	0.442	0.516	0.000481254
Hmgcs1	2.53573e-08	-0.246345	0.454	0.593	0.000481534
Slc38a2	2.54021e-08	0.167712	0.516	0.558	0.000482386
Ifnar2	2.54425e-08	-0.103435	0.045	0.117	0.000483154
Arhgdia	2.54444e-08	0.093185	0.493	0.558	0.000483189
Sf3b5	2.55682e-08	-0.262059	0.414	0.541	0.00048554
Serbp1	2.59394e-08	0.113706	0.748	0.787	0.00049259
Rab27a	2.74068e-08	0.173626	0.162	0.21	0.000520455
Tm2d1	2.85226e-08	-0.0746621	0.276	0.389	0.000541644
Wtip	2.88322e-08	-0.142215	0.153	0.257	0.000547524
Pgm3	2.88331e-08	-0.110456	0.282	0.398	0.000547541
Ephx4	2.91137e-08	-0.129992	0.095	0.185	0.000552869
Usp16	2.92498e-08	0.00751461	0.285	0.36	0.000555454
Bscl2	2.9437e-08	0.0337673	0.321	0.388	0.000559008
Aoc1	2.95804e-08	0.2293	0.201	0.135	0.000561733
Jak1	2.95895e-08	0.0777449	0.363	0.427	0.000561905
Tmem167	2.98266e-08	-0.279815	0.498	0.617	0.000566408
Rps6	2.99674e-08	0.0920856	0.823	0.88	0.000569081
Mettl9	3.04419e-08	-0.0298224	0.245	0.336	0.000578092
Tut7	3.06003e-08	0.228914	0.393	0.41	0.0005811
Sc5d	3.07253e-08	-0.113535	0.185	0.288	0.000583474
Atp5k	3.17319e-08	-0.00834104	0.701	0.805	0.000602588
Trim25	3.22655e-08	0.469389	0.294	0.267	0.000612723
Ing1	3.30592e-08	0.0579853	0.206	0.275	0.000627794
Wbp2	3.30604e-08	0.170218	0.297	0.31	0.000627817
Ffar2	3.32225e-08	-0.171461	0.312	0.438	0.000630895
Cisd2	3.37989e-08	-0.0575818	0.364	0.478	0.000641841
Stk25	3.49654e-08	-0.0531454	0.305	0.413	0.000663993
Kdm7a	3.50646e-08	0.32092	0.331	0.264	0.000665877
Spint1	3.54636e-08	0.178185	0.448	0.479	0.000673454
Hikeshi	3.55889e-08	-0.0993444	0.123	0.215	0.000675832
Ddit4	3.59424e-08	0.321447	0.24	0.19	0.000682547
Eif3i	3.6013e-08	-0.270073	0.638	0.736	0.000683888
Plp2	3.6486e-08	0.022249	0.294	0.363	0.00069287
Tmc6	3.65702e-08	0.168509	0.236	0.254	0.000694467
Nipa2	3.74268e-08	0.0822405	0.224	0.283	0.000710734
Psmd8	3.8006e-08	-0.255196	0.46	0.596	0.000721734
BC031181	3.83914e-08	-0.193709	0.498	0.634	0.000729052
Nfib	3.84349e-08	0.21703	0.427	0.386	0.000729879
Clca1	3.85199e-08	0.392662	0.445	0.476	0.000731492
Slc37a3	3.93036e-08	-0.0733636	0.138	0.223	0.000746375
Tmem214	3.99076e-08	-0.0822279	0.259	0.368	0.000757846
Borcs6	4.01807e-08	-0.0156331	0.136	0.21	0.000763032
Pcyt2	4.05849e-08	-0.0334202	0.224	0.327	0.000770707
Tcim	4.0913e-08	0.323212	0.312	0.28	0.000776938
Ss18l2	4.14696e-08	-0.127025	0.285	0.403	0.000787507
Fibp	4.16395e-08	0.00277892	0.295	0.373	0.000790735
Tapbpl	4.17766e-08	0.0516678	0.108	0.16	0.000793337
Slc41a2	4.19222e-08	-0.0457928	0.108	0.181	0.000796103
Nfkbib	4.29651e-08	-0.0592595	0.123	0.206	0.000815908
Ilrun	4.39814e-08	-0.0137996	0.346	0.444	0.000835206
Rpl7a	4.42237e-08	0.00419294	0.826	0.9	0.000839808
Nubp2	4.42552e-08	0.0543636	0.098	0.13	0.000840407
Plekhh1	4.45397e-08	0.164415	0.134	0.114	0.000845809
Purb	4.52855e-08	0.206007	0.629	0.628	0.000859972
Arfip2	4.57235e-08	-0.198432	0.29	0.418	0.000868289
Upk1a	4.59071e-08	-0.0618151	0.063	0.13	0.000871777
Rala	4.60149e-08	-0.267936	0.481	0.61	0.000873823
Lsm6	4.62367e-08	-0.200421	0.295	0.425	0.000878036
Gtf2a2	4.68507e-08	-0.230257	0.414	0.551	0.000889696
Iqgap1	4.69768e-08	0.164273	0.573	0.586	0.00089209
Ube2m	4.93075e-08	-0.18657	0.377	0.509	0.000936349
Ssr3	5.01031e-08	-0.248159	0.438	0.574	0.000951458
Ube2n	5.04292e-08	-0.0438185	0.343	0.452	0.00095765
Rps2	5.04715e-08	-0.200874	0.82	0.911	0.000958453
Polr2g	5.08365e-08	-0.0913783	0.259	0.362	0.000965386
Klf6	5.08785e-08	0.416418	0.573	0.514	0.000966182
Hk2	5.10727e-08	0.318079	0.437	0.418	0.00096987
Nampt	5.17695e-08	-0.0288918	0.144	0.219	0.000983103
Nr3c1	5.20342e-08	0.18805	0.185	0.175	0.000988129
Ost4	5.23467e-08	-0.285054	0.582	0.691	0.000994063
Cdkn2d	5.29401e-08	-0.0823801	0.057	0.127	0.00100533
Gng5	5.31483e-08	-0.1923	0.866	0.891	0.00100929
Slc37a1	5.34364e-08	0.253801	0.444	0.441	0.00101476
Srprb	5.47931e-08	-0.145659	0.144	0.249	0.00104052
Rpl22	5.50847e-08	0.028181	0.827	0.891	0.00104606
Deptor	5.52158e-08	0.216752	0.456	0.401	0.00104855
Dnlz	5.52266e-08	-0.00206036	0.272	0.352	0.00104875
Orai3	5.6946e-08	0.0371707	0.123	0.175	0.0010814
Mocs2	5.81932e-08	-0.184365	0.249	0.371	0.00110509
Tjp3	5.83159e-08	0.105749	0.302	0.358	0.00110742
Erp44	5.91927e-08	-0.17764	0.325	0.455	0.00112407
Cdv3	5.92087e-08	-0.00318559	0.448	0.541	0.00112437
Copz1	5.92458e-08	-0.187822	0.377	0.511	0.00112508
B3galt5	6.03295e-08	-0.315559	0.531	0.642	0.00114566
Pink1	6.05732e-08	0.175612	0.29	0.322	0.00115028
Prdx2	6.06666e-08	-0.256687	0.668	0.75	0.00115206
Cideb	6.0967e-08	0.0847345	0.072	0.109	0.00115776
Papss2	6.10753e-08	0.274081	0.249	0.197	0.00115982
Chmp4c	6.31276e-08	0.279391	0.346	0.363	0.00119879
Cars	6.40463e-08	0.012022	0.088	0.13	0.00121624
Ppp1r37	6.49445e-08	0.0279928	0.306	0.373	0.0012333
Fuca2	6.53355e-08	0.0739866	0.235	0.274	0.00124072
Acsl1	6.61107e-08	0.236463	0.249	0.198	0.00125544
Ivns1abp	6.74217e-08	0.272831	0.652	0.635	0.00128034
Hdac3	6.95835e-08	-0.00851282	0.128	0.2	0.00132139
Nipsnap3b	7.15649e-08	-0.0272893	0.189	0.265	0.00135902
Atp8a2	7.19524e-08	-0.0454907	0.124	0.203	0.00136638
Ccndbp1	7.26802e-08	-0.00522005	0.148	0.217	0.0013802
Plcb4	7.36792e-08	0.0320287	0.28	0.34	0.00139917
Prkab1	7.45366e-08	0.166913	0.246	0.227	0.00141545
Foxp1	7.51051e-08	0.280359	0.654	0.628	0.00142625
Ap2a2	7.51261e-08	0.0101679	0.152	0.217	0.00142664
Slirp	7.59696e-08	-0.195857	0.301	0.429	0.00144266
Bfar	7.87358e-08	0.187512	0.317	0.325	0.00149519
Kctd14	7.97669e-08	-0.135808	0.357	0.477	0.00151477
Atp13a3	7.99551e-08	0.220794	0.476	0.458	0.00151835
Acat1	8.08781e-08	0.150465	0.398	0.41	0.00153588
Tm9sf1	8.11395e-08	-0.10145	0.25	0.358	0.00154084
Spcs1	8.15856e-08	-0.271668	0.606	0.707	0.00154931
Tor3a	8.21954e-08	0.0209586	0.234	0.3	0.00156089
Mob4	8.30649e-08	0.0010797	0.386	0.486	0.0015774
Nus1	8.31853e-08	-0.076104	0.315	0.425	0.00157969
Atf3	8.40612e-08	0.407488	0.49	0.483	0.00159632
Tnrc6a	8.43716e-08	0.225234	0.271	0.29	0.00160222
Rps13	8.607e-08	-0.0112817	0.853	0.924	0.00163447
Cacybp	8.72588e-08	-0.0464647	0.276	0.368	0.00165705
Igbp1	8.7739e-08	0.225053	0.322	0.29	0.00166616
Csk	9.05076e-08	0.0735054	0.185	0.25	0.00171874
Itgb4	9.12368e-08	0.194885	0.27	0.312	0.00173259
Capn9	9.16513e-08	0.181733	0.167	0.201	0.00174046
Nanp	9.18613e-08	-0.1967	0.193	0.306	0.00174445
Psmc4	9.31172e-08	-0.111521	0.292	0.407	0.0017683
Tmem126a	9.41915e-08	-0.246611	0.325	0.455	0.0017887
Gm5617	9.44512e-08	-0.123836	0.238	0.347	0.00179363
Dyrk2	9.45968e-08	0.178392	0.391	0.413	0.00179639
Trappc3	9.47517e-08	-0.0270894	0.177	0.255	0.00179934
B4galnt2	9.75162e-08	0.0394234	0.325	0.394	0.00185183
Nsmce4a	9.79969e-08	0.128202	0.294	0.32	0.00186096
Psme1	9.80217e-08	0.20507	0.571	0.57	0.00186143
Prkar1a	9.93049e-08	-0.172599	0.289	0.407	0.0018858
Cebpb	1.00674e-07	-0.0462904	0.118	0.2	0.0019118
Ubl5	1.02749e-07	-0.232847	0.726	0.8	0.0019512
Dcun1d5	1.02944e-07	-0.135003	0.223	0.332	0.0019549
Gramd3	1.03133e-07	-0.0818568	0.183	0.275	0.00195849
Fam83f	1.05109e-07	0.0538928	0.098	0.142	0.00199602
Otud5	1.05663e-07	0.172438	0.163	0.191	0.00200654
Mrpl43	1.0686e-07	-0.261233	0.456	0.588	0.00202928
B4galt1	1.06988e-07	-0.0165609	0.108	0.18	0.0020317
Uggt1	1.08838e-07	-0.210746	0.276	0.402	0.00206683
Rps27	1.09944e-07	0.166633	0.883	0.916	0.00208784
Tmem248	1.10613e-07	0.00998347	0.335	0.421	0.00210055
Ndufa1	1.11593e-07	-0.220658	0.643	0.761	0.00211914
Srsf2	1.11947e-07	0.184834	0.512	0.544	0.00212587
Atp6v1g1	1.14334e-07	-0.205975	0.607	0.727	0.00217121
Ppp1r1b	1.14959e-07	0.243198	0.532	0.477	0.00218306
Ern2	1.15722e-07	0.326341	0.617	0.582	0.00219756
Tuba1a	1.16007e-07	-0.46186	0.073	0.158	0.00220297
Rps4x	1.16336e-07	0.0303045	0.831	0.901	0.00220923
Ywhaq	1.17017e-07	-0.229508	0.511	0.638	0.00222215
Rabac1	1.18138e-07	-0.284895	0.618	0.683	0.00224343
Rpl39	1.224e-07	-0.0273923	0.823	0.904	0.00232438
Gadd45g	1.2262e-07	-0.369883	0.155	0.263	0.00232856
Tinagl1	1.22719e-07	-0.0756607	0.177	0.275	0.00233044
Churc1	1.2278e-07	-0.190325	0.382	0.513	0.0023316
Morn2	1.23219e-07	-0.163586	0.086	0.174	0.00233994
Stx12	1.26809e-07	-0.0526198	0.158	0.244	0.00240811
Dhcr24	1.27428e-07	0.00203909	0.249	0.327	0.00241986
Ebag9	1.28599e-07	0.0785245	0.204	0.243	0.0024421
Calml4	1.28629e-07	-0.278838	0.602	0.715	0.00244266
Ociad2	1.29275e-07	0.0803057	0.512	0.577	0.00245493
Malsu1	1.3006e-07	-0.225171	0.27	0.395	0.00246984
0610040J01Rik	1.31487e-07	0.00997804	0.262	0.334	0.00249693
Eif4e2	1.32504e-07	-0.267362	0.372	0.503	0.00251626
Nfix	1.35044e-07	0.216949	0.359	0.305	0.00256449
Rab22a	1.36622e-07	-0.0297457	0.214	0.292	0.00259446
Sult1a1	1.3663e-07	0.367673	0.284	0.193	0.00259461
Atp5a1	1.37465e-07	0.0987913	0.816	0.856	0.00261046
Cat	1.37594e-07	0.21102	0.219	0.173	0.00261291
Ctsz	1.39259e-07	-0.200397	0.398	0.527	0.00264452
Rmc1	1.39523e-07	0.0176685	0.06	0.108	0.00264954
Timm10b	1.41847e-07	-0.2548	0.556	0.67	0.00269367
Ube2a	1.41849e-07	-0.143673	0.392	0.518	0.0026937
Abhd14b	1.42809e-07	0.193458	0.34	0.319	0.00271194
Tnfsf13os	1.43872e-07	-0.202376	0.198	0.313	0.00273213
Sf3b1	1.4402e-07	0.076626	0.479	0.544	0.00273493
Rps3a1	1.44704e-07	0.117938	0.879	0.928	0.00274792
Atg4d	1.46229e-07	-0.0411489	0.282	0.376	0.00277688
Mrps25	1.48217e-07	-0.080695	0.164	0.262	0.00281464
Actr2	1.49522e-07	-0.0138082	0.405	0.51	0.00283942
Rpl11	1.50736e-07	-0.19353	0.873	0.942	0.00286248
Fdft1	1.51994e-07	-0.134211	0.367	0.491	0.00288636
Cryzl1	1.52873e-07	0.140313	0.165	0.179	0.00290305
Mrps14	1.53584e-07	-0.23603	0.495	0.625	0.00291655
Gltp	1.54848e-07	-0.0844978	0.17	0.262	0.00294055
Mmadhc	1.56844e-07	-0.00441041	0.243	0.319	0.00297848
Snrpe	1.58912e-07	-0.198915	0.512	0.642	0.00301774
Akirin1	1.60497e-07	-0.117536	0.192	0.296	0.00304783
Hepacam2	1.60589e-07	0.262564	0.797	0.775	0.00304958
Tmem222	1.6091e-07	-0.140619	0.182	0.285	0.00305567
Pafah1b2	1.61078e-07	-0.187885	0.142	0.244	0.00305887
Eif4e	1.61345e-07	0.0847558	0.249	0.293	0.00306393
Vamp3	1.61634e-07	-0.0200733	0.256	0.348	0.00306943
Urah	1.62025e-07	-0.105097	0.211	0.313	0.00307685
Arhgef16	1.63835e-07	0.12207	0.29	0.346	0.00311122
Ciapin1	1.64447e-07	-0.0234074	0.117	0.188	0.00312285
Gabarapl2	1.64911e-07	-0.171324	0.525	0.654	0.00313166
Eif2b2	1.67993e-07	-0.154018	0.219	0.332	0.00319018
Ufl1	1.68445e-07	-0.00662998	0.224	0.293	0.00319876
Tmc5	1.74467e-07	-0.0270125	0.209	0.296	0.00331314
Man1a	1.75104e-07	0.107735	0.276	0.339	0.00332523
Clip1	1.80788e-07	0.0737727	0.214	0.278	0.00343317
Gabarap	1.81792e-07	-0.181322	0.832	0.848	0.00345223
Inava	1.82001e-07	0.254636	0.245	0.218	0.00345621
Snapc1	1.82633e-07	-0.0646879	0.076	0.147	0.00346819
Rpl36al	1.83101e-07	-0.245938	0.827	0.883	0.0034771
Capza1	1.83465e-07	0.0967008	0.269	0.307	0.003484
Rnasek	1.83947e-07	-0.248266	0.672	0.744	0.00349316
A430005L14Rik	1.83993e-07	0.00967197	0.162	0.21	0.00349402
Eif3e	1.84307e-07	0.143843	0.576	0.603	0.00349999
Car2	1.8517e-07	0.272171	0.608	0.615	0.00351638
Eif2s3y	1.85942e-07	0.105069	0.244	0.27	0.00353104
Tfg	1.86021e-07	-0.0934956	0.301	0.414	0.00353255
Htatip2	1.88179e-07	-0.076665	0.192	0.283	0.00357352
Papss1	1.8907e-07	-0.19528	0.33	0.457	0.00359045
Srsf6	1.92702e-07	0.0545475	0.337	0.406	0.00365941
Cenpb	1.92935e-07	-0.0912967	0.403	0.514	0.00366384
Chmp1a	1.95053e-07	0.136311	0.384	0.424	0.00370406
Arrdc1	1.95741e-07	-0.00621288	0.231	0.315	0.00371711
Impad1	1.95993e-07	0.251679	0.539	0.505	0.0037219
Sgsm1	2.00439e-07	0.00635728	0.087	0.139	0.00380634
Psmd6	2.01435e-07	-0.0995599	0.262	0.368	0.00382524
Fermt1	2.02835e-07	0.209935	0.535	0.53	0.00385183
Wasf2	2.03301e-07	0.084232	0.409	0.467	0.00386068
Grn	2.04375e-07	0.178667	0.3	0.283	0.00388108
Stk16	2.05021e-07	-0.0038323	0.254	0.341	0.00389335
Nipal2	2.06458e-07	-0.0833041	0.274	0.376	0.00392063
Mtf2	2.07373e-07	0.228308	0.284	0.218	0.00393801
St7l	2.07514e-07	0.123829	0.15	0.147	0.00394068
Trappc2l	2.08999e-07	-0.115314	0.394	0.514	0.00396889
Perp	2.09185e-07	0.080629	0.408	0.479	0.00397243
Tmx1	2.09189e-07	-0.0451838	0.249	0.335	0.00397249
Tsc22d4	2.11126e-07	0.129823	0.392	0.457	0.00400929
Ap3m1	2.12203e-07	-0.0911041	0.198	0.29	0.00402974
Mier1	2.13939e-07	0.0452952	0.363	0.444	0.00406271
Pcsk7	2.15175e-07	-0.0408112	0.341	0.454	0.00408618
Sap18	2.17171e-07	-0.0915684	0.356	0.466	0.00412408
Hpcal1	2.17617e-07	0.151182	0.413	0.439	0.00413256
Rps26	2.18026e-07	-0.00947523	0.852	0.923	0.00414031
Med7	2.19055e-07	-0.0692712	0.09	0.161	0.00415985
Smpd1	2.20456e-07	-0.00704899	0.127	0.188	0.00418645
Cacna1h	2.21075e-07	-0.162442	0.037	0.103	0.00419821
Cdc34	2.21286e-07	-0.0607515	0.29	0.392	0.00420223
mt-Nd4l	2.2145e-07	-0.179457	0.648	0.766	0.00420534
Ctsa	2.22923e-07	-0.0575993	0.29	0.384	0.00423331
Cnpy2	2.24946e-07	-0.253324	0.653	0.739	0.00427173
Rpl37	2.2985e-07	-0.0260142	0.863	0.934	0.00436486
Gas5	2.30404e-07	0.108523	0.709	0.758	0.00437537
Psma2	2.31764e-07	-0.238527	0.527	0.653	0.00440121
Cbx3	2.35167e-07	0.196046	0.437	0.435	0.00446582
Mmp14	2.36359e-07	0.149569	0.154	0.161	0.00448846
Zfp330	2.37728e-07	-0.029375	0.236	0.315	0.00451445
Dnajc15	2.37911e-07	-0.150045	0.318	0.434	0.00451792
Tra2a	2.38055e-07	0.311686	0.383	0.326	0.00452066
Hsbp1	2.38645e-07	-0.179009	0.557	0.682	0.00453187
Clpb	2.39605e-07	-0.115729	0.07	0.146	0.0045501
Pcnp	2.40406e-07	-0.0221052	0.291	0.376	0.00456531
Cc2d1a	2.41888e-07	0.115014	0.123	0.124	0.00459345
Pabpn1	2.44476e-07	-0.130963	0.507	0.629	0.00464259
Commd4	2.45021e-07	-0.0664821	0.239	0.335	0.00465295
Apoo	2.50805e-07	-0.00500249	0.157	0.221	0.00476279
Hagh	2.54593e-07	-0.179117	0.352	0.478	0.00483472
1110008P14Rik	2.57781e-07	-0.194677	0.233	0.349	0.00489526
Eloa	2.60471e-07	0.0116826	0.182	0.249	0.00494635
Mob1a	2.61901e-07	0.186705	0.215	0.213	0.0049735
Nub1	2.64593e-07	0.068747	0.152	0.213	0.00502463
Naa35	2.65135e-07	-0.000370111	0.22	0.299	0.00503491
Poldip2	2.65939e-07	0.0214575	0.218	0.263	0.00505018
Ethe1	2.70184e-07	-0.334619	0.646	0.73	0.0051308
Rpl35a	2.70457e-07	-0.00621189	0.864	0.932	0.00513598
Gm15401	2.71533e-07	-0.0283202	0.057	0.117	0.0051564
Thbs4	2.73191e-07	0.207585	0.158	0.096	0.0051879
Wdr44	2.77325e-07	-0.0805495	0.061	0.129	0.00526641
Vkorc1l1	2.79819e-07	0.0032763	0.154	0.209	0.00531376
Golph3	2.89835e-07	0.0259561	0.456	0.548	0.00550396
Hspa9	2.92655e-07	0.221378	0.48	0.417	0.00555752
Pof1b	2.97761e-07	0.00702053	0.285	0.373	0.00565448
Gnai3	3.00363e-07	-0.00344684	0.316	0.396	0.00570389
Wbp1	3.01745e-07	-0.107844	0.229	0.337	0.00573013
Smim12	3.02143e-07	0.0330597	0.127	0.171	0.00573769
Dnajb6	3.0303e-07	0.0456751	0.427	0.498	0.00575454
Crk	3.04904e-07	0.140825	0.287	0.329	0.00579012
Rpl18a	3.0538e-07	0.127679	0.92	0.96	0.00579916
Cap1	3.05816e-07	-0.00103115	0.173	0.25	0.00580744
C1qbp	3.07101e-07	0.143286	0.377	0.369	0.00583184
Plcl2	3.10369e-07	0.230542	0.245	0.224	0.0058939
Desi2	3.12572e-07	0.0368066	0.236	0.294	0.00593575
Plec	3.14119e-07	0.334293	0.527	0.514	0.00596512
Rab3a	3.15926e-07	-0.0376377	0.092	0.149	0.00599943
Kxd1	3.17108e-07	0.135446	0.345	0.361	0.00602187
Bri3	3.18575e-07	0.151211	0.75	0.781	0.00604975
Dpy30	3.20253e-07	-0.114487	0.363	0.478	0.0060816
Rab11b	3.21769e-07	0.0944663	0.377	0.429	0.0061104
Tpgs1	3.25434e-07	-0.0857151	0.167	0.257	0.00618
Tmem60	3.29331e-07	0.0693914	0.211	0.248	0.006254
Pcyt1a	3.34937e-07	0.0266243	0.126	0.184	0.00636045
Egfr	3.37817e-07	0.0795481	0.144	0.193	0.00641515
Trappc5	3.38438e-07	-0.169298	0.275	0.391	0.00642694
Mrpl24	3.38665e-07	0.0432266	0.437	0.51	0.00643124
H2-Ke6	3.39055e-07	-0.0459132	0.231	0.313	0.00643866
Rnf187	3.51059e-07	0.110891	0.294	0.337	0.0066666
Tmub1	3.5333e-07	0.0400745	0.142	0.186	0.00670973
Il13ra1	3.57077e-07	0.284183	0.35	0.314	0.0067809
Ppil4	3.57283e-07	0.0676723	0.153	0.196	0.00678481
Myo1a	3.60031e-07	0.303383	0.461	0.421	0.00683698
Denr	3.67943e-07	0.0523801	0.41	0.479	0.00698724
Cox7a1	3.71363e-07	0.139339	0.228	0.253	0.00705218
Ttc1	3.73245e-07	0.0280017	0.193	0.246	0.00708792
Polr2i	3.81094e-07	-0.216358	0.321	0.442	0.00723698
Twf2	3.8267e-07	-0.187409	0.154	0.256	0.00726689
Cndp2	3.86804e-07	0.0997264	0.124	0.161	0.00734541
Cyb561	3.87358e-07	0.0565686	0.353	0.418	0.00735592
Zdhhc12	3.8969e-07	-0.105845	0.128	0.215	0.00740021
Rab5a	3.90962e-07	-0.0856991	0.311	0.419	0.00742437
Cct2	3.924e-07	-0.19435	0.454	0.577	0.00745167
Tma7	3.93502e-07	-0.196859	0.667	0.778	0.0074726
Clptm1l	3.94202e-07	-0.0641763	0.374	0.486	0.00748589
Cops6	3.94491e-07	-0.138146	0.366	0.481	0.00749138
Gtf2h5	3.94553e-07	-0.21505	0.376	0.5	0.00749255
Grpel1	3.95262e-07	-0.153059	0.451	0.576	0.00750603
Txndc12	3.95738e-07	-0.0158423	0.214	0.286	0.00751507
Tprgl	3.9839e-07	0.102838	0.285	0.322	0.00756543
Klf4	4.00389e-07	0.353767	0.789	0.733	0.00760339
Tpp1	4.08737e-07	0.203103	0.24	0.201	0.00776192
Vipr1	4.09168e-07	0.0779295	0.216	0.237	0.00777009
1700123O20Rik	4.09997e-07	-0.0994891	0.179	0.275	0.00778584
Scaf11	4.12711e-07	0.143187	0.469	0.498	0.00783737
Entr1	4.13278e-07	-0.035927	0.116	0.179	0.00784814
Atp5g1	4.14175e-07	-0.265943	0.796	0.868	0.00786519
Sra1	4.19723e-07	-0.262123	0.566	0.668	0.00797054
Clcn4	4.20918e-07	-0.0422557	0.287	0.375	0.00799322
Cyth2	4.21446e-07	-0.0524513	0.189	0.274	0.00800325
Mrpl16	4.23126e-07	0.0557283	0.179	0.213	0.00803517
Rpl30	4.24227e-07	-0.131346	0.878	0.948	0.00805606
Atp6v1d	4.2639e-07	-0.0734659	0.231	0.327	0.00809714
Rnf10	4.27392e-07	0.140101	0.481	0.544	0.00811618
Eloc	4.29206e-07	-0.12048	0.357	0.476	0.00815062
Psen2	4.31461e-07	0.0869736	0.107	0.121	0.00819344
Cyb561d2	4.32356e-07	-0.110134	0.127	0.214	0.00821045
Rps7	4.3347e-07	0.0675696	0.856	0.913	0.00823159
Tcf25	4.38934e-07	0.110092	0.601	0.652	0.00833536
Ttr	4.401e-07	0.355812	0.301	0.221	0.00835749
Taz	4.44046e-07	0.16163	0.233	0.227	0.00843243
Gnb1	4.46449e-07	-0.0322204	0.473	0.57	0.00847806
Pin4	4.48143e-07	-0.10879	0.31	0.417	0.00851024
Spats2l	4.48215e-07	0.0811763	0.072	0.111	0.0085116
Kcne3	4.48718e-07	-0.208261	0.383	0.507	0.00852116
Pex11b	4.53123e-07	-0.0753176	0.063	0.133	0.0086048
Bak1	4.5322e-07	0.00869282	0.17	0.244	0.00860665
Uqcc3	4.55329e-07	-0.101661	0.493	0.6	0.00864669
Maf1	4.56065e-07	0.0294988	0.243	0.293	0.00866067
Slc35e1	4.5632e-07	1.67278e-05	0.17	0.231	0.00866552
Elovl6	4.59435e-07	0.0662422	0.158	0.203	0.00872467
Cd44	4.62838e-07	-0.0569279	0.122	0.197	0.0087893
Etnk1	4.63313e-07	0.00733172	0.172	0.235	0.00879831
Pbxip1	4.759e-07	0.239341	0.332	0.269	0.00903735
Sord	4.79116e-07	0.148821	0.35	0.36	0.00909841
Abhd17b	4.79301e-07	-0.128167	0.35	0.463	0.00910193
Chpf	4.82919e-07	-0.0886703	0.042	0.106	0.00917064
Zfpl1	4.86739e-07	-0.0505596	0.172	0.249	0.00924317
Bola3	4.87616e-07	0.0973838	0.362	0.385	0.00925983
Nbas	4.87718e-07	-0.0817266	0.117	0.195	0.00926176
Fermt3	4.89763e-07	-0.11105	0.095	0.173	0.00930061
Tmem126b	4.95616e-07	-0.0131585	0.093	0.147	0.00941174
Avpi1	4.96252e-07	0.00108923	0.16	0.225	0.00942382
Zmat2	4.99483e-07	0.0329828	0.305	0.383	0.00948518
Arhgap1	5.08761e-07	0.019224	0.272	0.337	0.00966137
Muc3a	5.1613e-07	0.127159	0.393	0.43	0.00980132
Emc7	5.16917e-07	-0.108921	0.391	0.506	0.00981625
mt-Co1	5.19965e-07	0.20021	0.986	0.999	0.00987413
Auh	5.20331e-07	0.104669	0.213	0.238	0.00988108
Tmem63a	5.28983e-07	-0.0180848	0.356	0.442	0.0100454
Nudt16	5.3243e-07	-0.0849952	0.109	0.188	0.0101109
Tmed7	5.34049e-07	-0.0211126	0.34	0.42	0.0101416
Slc7a7	5.3842e-07	-0.0785013	0.19	0.278	0.0102246
Slc17a9	5.38744e-07	-0.185037	0.311	0.43	0.0102308
Sult1c2	5.52571e-07	0.176898	0.257	0.242	0.0104933
Rragc	5.5674e-07	0.041674	0.137	0.186	0.0105725
Retreg1	5.72335e-07	0.239576	0.637	0.618	0.0108686
Gigyf2	5.79839e-07	0.142723	0.243	0.252	0.0110111
F8a	5.80511e-07	0.0715421	0.141	0.182	0.0110239
Sema4a	5.87384e-07	0.0443719	0.275	0.35	0.0111544
Tom1l1	5.94168e-07	0.0479154	0.192	0.239	0.0112833
Hadh	5.95964e-07	0.125825	0.506	0.514	0.0113174
Tcf7l2	5.99166e-07	0.368818	0.407	0.328	0.0113782
Qars	6.03152e-07	0.144305	0.35	0.354	0.0114539
Vamp7	6.0846e-07	-0.0222473	0.167	0.243	0.0115547
Rab6a	6.15057e-07	0.0774145	0.41	0.469	0.0116799
Zyx	6.15617e-07	0.179622	0.209	0.211	0.0116906
Slc35a4	6.15761e-07	0.133412	0.198	0.194	0.0116933
C2cd4b	6.18852e-07	-0.288371	0.303	0.424	0.011752
Arpc5l	6.1897e-07	-0.129006	0.333	0.447	0.0117542
Dync1li1	6.22961e-07	0.0936356	0.169	0.209	0.01183
Rassf6	6.23699e-07	0.175428	0.29	0.301	0.011844
Ypel3	6.27972e-07	0.185918	0.539	0.551	0.0119252
Fam20b	6.3107e-07	0.108699	0.34	0.372	0.011984
Atp6v0d1	6.36309e-07	-0.0891233	0.428	0.54	0.0120835
Adipor1	6.38043e-07	0.0730555	0.387	0.436	0.0121164
Cog2	6.41141e-07	-0.101604	0.229	0.324	0.0121753
Brcc3	6.42357e-07	-0.103186	0.144	0.227	0.0121984
Pick1	6.43802e-07	0.0652662	0.187	0.236	0.0122258
Gm26532	6.4749e-07	-0.0306315	0.088	0.144	0.0122958
Ccpg1os	6.53765e-07	-0.0969291	0.08	0.156	0.012415
Cops9	6.56605e-07	-0.181416	0.514	0.636	0.0124689
Trp53inp2	6.58873e-07	0.0285569	0.245	0.321	0.012512
Fus	6.59412e-07	0.226021	0.552	0.523	0.0125222
Mrpl28	6.6195e-07	-0.153699	0.417	0.539	0.0125704
Pdxdc1	6.73328e-07	0.195271	0.761	0.762	0.0127865
Soat1	6.7378e-07	0.013282	0.361	0.439	0.0127951
Ilkap	6.84621e-07	0.0456619	0.294	0.343	0.0130009
Gmnn	6.85377e-07	0.0435817	0.134	0.178	0.0130153
Arcn1	6.86084e-07	-0.105037	0.448	0.562	0.0130287
Hk1	7.04268e-07	-0.0144741	0.189	0.26	0.0133741
Rpl27a	7.07263e-07	-0.0616411	0.876	0.942	0.0134309
Mgat5	7.09723e-07	0.180046	0.435	0.465	0.0134776
Map1lc3a	7.11692e-07	0.237799	0.534	0.541	0.013515
Atg4b	7.12385e-07	0.0734452	0.119	0.144	0.0135282
Myh9	7.13624e-07	0.190078	0.53	0.547	0.0135517
Clptm1	7.16733e-07	0.0875156	0.374	0.411	0.0136108
Ube2q1	7.16949e-07	-0.0362577	0.276	0.366	0.0136149
Rtn3	7.17135e-07	-0.145043	0.489	0.611	0.0136184
Arl6ip4	7.19211e-07	-0.0301486	0.266	0.349	0.0136578
Pfkp	7.19738e-07	0.0349505	0.182	0.246	0.0136678
Ccdc58	7.21412e-07	0.158546	0.195	0.185	0.0136996
Cracr2a	7.21913e-07	0.350083	0.336	0.284	0.0137091
Trabd	7.2261e-07	-0.0569178	0.271	0.363	0.0137224
Sft2d1	7.23288e-07	-0.0537793	0.177	0.258	0.0137352
Fam13a	7.25267e-07	0.264671	0.409	0.368	0.0137728
Rbm5	7.3078e-07	0.224292	0.322	0.324	0.0138775
Stx8	7.35575e-07	-0.053574	0.265	0.363	0.0139686
Borcs7	7.36401e-07	-0.140557	0.133	0.225	0.0139843
Atox1	7.38427e-07	-0.258102	0.622	0.718	0.0140227
Junb	7.47394e-07	0.091577	0.627	0.687	0.014193
Nrbp1	7.50277e-07	-0.00257569	0.224	0.299	0.0142478
Crip1	7.68675e-07	-0.186045	0.896	0.939	0.0145971
Rab37	7.80677e-07	-0.026799	0.053	0.102	0.0148251
Nat9	7.84444e-07	0.0191548	0.183	0.234	0.0148966
2300009A05Rik	7.84877e-07	-0.131358	0.238	0.341	0.0149048
Fcf1	7.88405e-07	-0.0860397	0.244	0.344	0.0149718
Lztfl1	7.88714e-07	-0.175558	0.154	0.252	0.0149777
Stimate	7.90656e-07	-0.00828666	0.071	0.126	0.0150146
Csnk1g2	7.92386e-07	0.182079	0.305	0.341	0.0150474
Gorasp2	7.97335e-07	-0.252124	0.442	0.561	0.0151414
Arfgef1	8.03666e-07	0.0604469	0.429	0.485	0.0152616
Pcmt1	8.05389e-07	0.0857839	0.277	0.323	0.0152943
Grk2	8.06779e-07	0.0432334	0.316	0.38	0.0153207
Wars	8.09263e-07	0.228053	0.443	0.464	0.0153679
Inppl1	8.12526e-07	0.136705	0.175	0.205	0.0154299
Gata6	8.17784e-07	0.260863	0.369	0.327	0.0155297
Pgm2	8.19721e-07	-0.148026	0.234	0.343	0.0155665
Apopt1	8.27046e-07	-0.0452579	0.153	0.231	0.0157056
Lars2	8.31629e-07	0.304948	0.822	0.845	0.0157926
Rnaset2b	8.32106e-07	0.00670032	0.09	0.135	0.0158017
Appl2	8.38485e-07	0.26535	0.57	0.558	0.0159228
Ormdl3	8.46431e-07	-0.0560379	0.159	0.235	0.0160737
Ntpcr	8.47513e-07	-0.105025	0.204	0.295	0.0160943
Rassf4	8.53748e-07	-0.085578	0.109	0.182	0.0162127
Plekhf2	8.61013e-07	0.171434	0.16	0.159	0.0163506
Pstpip2	8.62074e-07	-0.00873479	0.062	0.113	0.0163708
Zc3hav1	8.7087e-07	-0.075817	0.132	0.213	0.0165378
Man2b1	8.81544e-07	0.163968	0.333	0.334	0.0167405
Ascc3	8.92465e-07	0.0687158	0.216	0.276	0.0169479
Fry	8.92711e-07	-0.196431	0.083	0.165	0.0169526
Rnf5	8.95827e-07	0.0296278	0.287	0.343	0.0170118
Rab7	8.95936e-07	-0.0625017	0.392	0.49	0.0170138
Hilpda	9.01572e-07	-0.150534	0.235	0.342	0.0171208
Minpp1	9.02016e-07	0.116539	0.162	0.153	0.0171293
Slc25a33	9.04387e-07	-0.0416074	0.077	0.136	0.0171743
Mrpl53	9.05002e-07	-0.207294	0.418	0.542	0.017186
Ntmt1	9.06e-07	0.00289766	0.169	0.223	0.0172049
H1f0	9.0875e-07	-0.151071	0.458	0.578	0.0172572
Hadha	9.19285e-07	0.12635	0.511	0.532	0.0174572
Marveld3	9.22507e-07	0.0263272	0.229	0.3	0.0175184
Edem2	9.25316e-07	-0.15247	0.206	0.307	0.0175718
Mospd3	9.31213e-07	-0.0316461	0.134	0.195	0.0176837
Abhd17a	9.42199e-07	-0.102095	0.32	0.423	0.0178924
Fbxo9	9.44943e-07	-0.0912492	0.24	0.334	0.0179445
Scamp1	9.48862e-07	0.149761	0.449	0.458	0.0180189
Reep4	9.49844e-07	0.0491201	0.163	0.213	0.0180375
Ano7	9.52513e-07	-0.0622059	0.257	0.353	0.0180882
Commd10	9.56406e-07	-0.0408711	0.083	0.143	0.0181622
Sertad3	9.82983e-07	-0.0198742	0.103	0.154	0.0186668
Cept1	9.83684e-07	0.00957147	0.219	0.271	0.0186802
Krtcap3	9.93779e-07	-0.166078	0.458	0.581	0.0188719
Eif3j1	9.94082e-07	0.0321652	0.259	0.327	0.0188776
Tmco1	1.0018e-06	-0.0844988	0.427	0.531	0.0190241
Ginm1	1.00226e-06	0.00474552	0.346	0.423	0.0190329
Eif3a	1.00439e-06	0.142049	0.616	0.642	0.0190733
Sf3b6	1.00616e-06	-0.101051	0.399	0.502	0.019107
Hist1h4d	1.01463e-06	-0.156561	0.152	0.249	0.0192678
Map2k1	1.01476e-06	-0.011123	0.187	0.251	0.0192703
Gm16136	1.01832e-06	0.05564	0.144	0.16	0.0193378
Gpr180	1.0259e-06	-0.00643046	0.223	0.289	0.0194818
Dynlrb1	1.02664e-06	-0.23306	0.546	0.664	0.0194959
Mllt3	1.03029e-06	0.275026	0.378	0.383	0.0195653
Ppp2cb	1.03212e-06	-0.0185939	0.234	0.31	0.0195999
Clrn3	1.03429e-06	0.0547956	0.208	0.25	0.0196412
Ash1l	1.03569e-06	0.239556	0.449	0.412	0.0196678
Naga	1.03702e-06	0.198459	0.393	0.415	0.019693
Stard4	1.04091e-06	0.135453	0.41	0.44	0.0197669
Serf2	1.0432e-06	-0.225273	0.882	0.913	0.0198104
Tmem39a	1.04618e-06	-0.000439502	0.093	0.143	0.019867
Cog7	1.04836e-06	0.0513115	0.169	0.206	0.0199084
Sorl1	1.05788e-06	0.0684832	0.31	0.374	0.0200891
Pkdcc	1.05864e-06	-0.197078	0.223	0.331	0.0201035
2900026A02Rik	1.05976e-06	0.0428477	0.234	0.288	0.0201248
1600012H06Rik	1.06032e-06	0.058329	0.17	0.216	0.0201356
Nsmce1	1.0653e-06	-0.0880668	0.223	0.314	0.02023
Esd	1.06789e-06	-0.197393	0.568	0.687	0.0202792
Rbm42	1.07036e-06	-0.0577084	0.257	0.35	0.0203262
Cebpg	1.07048e-06	-0.0440114	0.254	0.338	0.0203283
Tpr	1.0781e-06	0.0428475	0.549	0.602	0.0204732
BC004004	1.07854e-06	-0.0511811	0.27	0.353	0.0204815
Txndc9	1.08338e-06	-0.0765663	0.291	0.392	0.0205733
Chrac1	1.0886e-06	-0.0869013	0.341	0.435	0.0206725
Ampd3	1.10381e-06	0.232078	0.28	0.261	0.0209613
Rps27a	1.1112e-06	-0.152853	0.876	0.944	0.0211017
Ndufb3	1.11865e-06	-0.156772	0.575	0.693	0.0212431
Riok3	1.13849e-06	-0.0415064	0.306	0.4	0.0216198
Trim27	1.1398e-06	-0.0295648	0.209	0.288	0.0216448
Ccs	1.13983e-06	0.0828602	0.26	0.306	0.0216453
Dnajc11	1.1505e-06	0.163678	0.163	0.135	0.0218479
Rrp36	1.15175e-06	-0.000640663	0.092	0.142	0.0218718
Mindy2	1.16108e-06	0.0704662	0.167	0.209	0.022049
Zdhhc9	1.16277e-06	0.0464185	0.193	0.229	0.0220811
Wdr26	1.16307e-06	0.0880855	0.389	0.43	0.0220866
Ndufs1	1.1648e-06	0.0108983	0.257	0.33	0.0221196
Cib2	1.16486e-06	-0.0225041	0.056	0.106	0.0221208
Nt5c3	1.1679e-06	0.0100384	0.236	0.31	0.0221784
Ndufab1	1.17364e-06	-0.264448	0.675	0.761	0.0222875
Aph1a	1.17688e-06	0.122419	0.357	0.374	0.0223489
Med29	1.18272e-06	-0.0345717	0.215	0.289	0.0224598
Ssbp3	1.18344e-06	0.16776	0.342	0.376	0.0224735
Kif13b	1.19189e-06	0.262803	0.267	0.278	0.022634
Atp11b	1.19822e-06	0.15634	0.461	0.499	0.0227541
Mettl23	1.19883e-06	-0.140342	0.243	0.35	0.0227657
Magt1	1.20099e-06	-0.11947	0.343	0.448	0.0228068
Prss32	1.21063e-06	0.291469	0.812	0.755	0.0229898
Osbpl9	1.21277e-06	-0.13496	0.131	0.216	0.0230305
Ggh	1.22669e-06	-0.108229	0.187	0.276	0.0232948
Mrps33	1.2343e-06	-0.154472	0.468	0.587	0.0234394
Atp6v1f	1.24382e-06	-0.217059	0.649	0.756	0.0236201
Abhd5	1.26275e-06	-0.0214497	0.117	0.176	0.0239796
Ppcs	1.26717e-06	-0.0710823	0.172	0.252	0.0240635
Eif2b5	1.27956e-06	-0.0901137	0.141	0.22	0.0242989
Pdcd7	1.28023e-06	0.0901959	0.131	0.135	0.0243115
Dazap2	1.28408e-06	0.0945789	0.509	0.562	0.0243847
Id4	1.28706e-06	0.184222	0.08	0.103	0.0244413
Slfn4	1.29118e-06	0.771881	0.116	0.063	0.0245195
Atp6v1b2	1.30112e-06	-0.0718211	0.215	0.303	0.0247084
Gpa33	1.31124e-06	-0.0828159	0.541	0.647	0.0249005
Jagn1	1.31982e-06	-0.121376	0.28	0.386	0.0250634
Tifa	1.32035e-06	-0.132524	0.148	0.241	0.0250735
Tbc1d9b	1.3207e-06	0.0650758	0.195	0.225	0.02508
Raly	1.32481e-06	0.160657	0.348	0.344	0.0251581
Traf7	1.33352e-06	-0.0227694	0.152	0.215	0.0253236
Cul1	1.33403e-06	0.139107	0.336	0.372	0.0253333
Cript	1.34014e-06	-0.15737	0.357	0.473	0.0254493
Zzef1	1.34721e-06	0.0863801	0.229	0.279	0.0255835
Cdk7	1.34743e-06	-0.0494263	0.116	0.178	0.0255877
Imp3	1.34991e-06	-0.120966	0.464	0.577	0.0256348
Dusp11	1.35461e-06	-0.0753065	0.435	0.547	0.0257241
Liph	1.36068e-06	0.0671428	0.252	0.302	0.0258393
Smpd3	1.36946e-06	0.0336764	0.31	0.369	0.026006
Baiap2l1	1.37042e-06	0.154422	0.372	0.414	0.0260243
Efhd2	1.3873e-06	0.0474085	0.323	0.387	0.0263448
Plac8	1.39894e-06	-0.368812	0.699	0.754	0.0265658
Cfap20	1.40251e-06	-0.0902741	0.259	0.36	0.0266337
Srd5a1	1.40441e-06	-0.0703784	0.045	0.101	0.0266698
Lias	1.40746e-06	0.0837943	0.143	0.169	0.0267276
Rflnb	1.40857e-06	0.292807	0.167	0.136	0.0267487
Coasy	1.41226e-06	0.00843274	0.143	0.198	0.0268189
Ube2s	1.41779e-06	-0.198788	0.45	0.572	0.0269238
Ilvbl	1.42062e-06	0.110076	0.226	0.239	0.0269775
Rps3	1.43211e-06	-0.0302098	0.858	0.926	0.0271958
Wdr45	1.43879e-06	0.0501904	0.114	0.161	0.0273226
Wipi1	1.43951e-06	-0.0161197	0.179	0.247	0.0273362
Ints1	1.44601e-06	-0.0196421	0.081	0.136	0.0274598
Cog1	1.45745e-06	0.100635	0.248	0.262	0.027677
Dnajb14	1.45911e-06	0.0349405	0.174	0.22	0.0277084
Pfdn2	1.48999e-06	-0.126461	0.296	0.4	0.0282949
Cryl1	1.49672e-06	0.0237192	0.302	0.366	0.0284227
Spcs3	1.49889e-06	-0.130801	0.252	0.356	0.0284639
Fcsk	1.50229e-06	0.0076076	0.123	0.177	0.0285285
Ddx39	1.50918e-06	-0.0749642	0.19	0.279	0.0286593
Gapvd1	1.5104e-06	0.175392	0.251	0.248	0.0286825
Mcts1	1.51279e-06	0.0182157	0.243	0.302	0.0287279
Cyp2j6	1.52346e-06	0.00215219	0.193	0.258	0.0289304
Cct4	1.52657e-06	0.115078	0.456	0.473	0.0289896
St3gal3	1.52684e-06	-0.0048886	0.182	0.243	0.0289947
Eif1	1.53811e-06	-0.172147	0.884	0.935	0.0292087
Ap1s1	1.5395e-06	-0.135163	0.31	0.418	0.0292352
Irf3	1.56339e-06	0.0608506	0.172	0.212	0.0296888
Homer2	1.57023e-06	-0.0774253	0.144	0.224	0.0298187
Fem1a	1.58177e-06	0.124139	0.137	0.148	0.0300378
Rps14	1.59177e-06	0.110369	0.917	0.957	0.0302278
Gfer	1.59342e-06	-0.0348485	0.387	0.471	0.030259
Stx5a	1.59567e-06	-0.0405354	0.328	0.422	0.0303017
Mcur1	1.59933e-06	-0.0327501	0.27	0.347	0.0303712
Mob2	1.60315e-06	0.0207696	0.299	0.356	0.0304439
Ap3s1	1.60381e-06	-0.123257	0.308	0.41	0.0304563
Arl2bp	1.60487e-06	0.119328	0.299	0.322	0.0304764
Nol7	1.60984e-06	-0.0521081	0.53	0.628	0.0305709
Ten1	1.61653e-06	0.0272491	0.371	0.442	0.0306979
Cyp2d34	1.61979e-06	0.404445	0.144	0.128	0.0307598
Atp1b3	1.62769e-06	-0.0420939	0.195	0.267	0.0309099
Galk1	1.63054e-06	-0.0485374	0.219	0.313	0.030964
Msl2	1.63623e-06	0.168528	0.249	0.243	0.0310719
Mknk2	1.65197e-06	-0.20772	0.432	0.553	0.0313709
Pdlim5	1.65811e-06	0.152824	0.244	0.269	0.0314875
Crnkl1	1.65841e-06	-0.075581	0.092	0.163	0.0314933
Ndufa10	1.67462e-06	0.134412	0.571	0.589	0.031801
4931406C07Rik	1.67569e-06	-0.137826	0.244	0.352	0.0318213
Gnl1	1.68656e-06	0.123329	0.148	0.162	0.0320277
Rpl31	1.69486e-06	0.0553073	0.825	0.872	0.0321854
Syf2	1.70342e-06	0.0647094	0.354	0.414	0.032348
Scyl1	1.71486e-06	-0.0734716	0.189	0.275	0.0325652
Dync1li2	1.71714e-06	0.105065	0.204	0.237	0.0326086
Dnajc4	1.72207e-06	0.0187242	0.239	0.304	0.0327022
Ifrd1	1.73116e-06	0.108414	0.286	0.333	0.0328747
Eps8l3	1.73597e-06	0.264885	0.587	0.542	0.032966
Dlgap4	1.7429e-06	0.101049	0.239	0.263	0.0330976
Zfp688	1.75612e-06	0.0140919	0.075	0.118	0.0333487
Suds3	1.76371e-06	-0.0394802	0.311	0.397	0.0334929
Pex2	1.7647e-06	0.0422713	0.236	0.287	0.0335117
Atp5j2	1.76784e-06	-0.194844	0.811	0.88	0.0335712
Agpat4	1.76947e-06	-0.164989	0.075	0.151	0.0336021
Ndufv3	1.77775e-06	-0.216573	0.721	0.795	0.0337594
Clybl	1.78479e-06	0.0687496	0.26	0.285	0.0338932
Edem1	1.78997e-06	-0.0648235	0.256	0.352	0.0339916
Ildr1	1.79264e-06	0.0584625	0.285	0.345	0.0340422
Stat3	1.799e-06	0.0921867	0.275	0.294	0.034163
Bud23	1.80327e-06	-0.0814782	0.149	0.234	0.0342441
Ergic2	1.81389e-06	0.0579429	0.192	0.25	0.0344459
Tceal8	1.81646e-06	-0.019518	0.26	0.333	0.0344946
Ubxn2a	1.84196e-06	0.0212776	0.289	0.354	0.0349788
Mrpl54	1.84539e-06	-0.19265	0.535	0.653	0.0350439
Bcl7b	1.8539e-06	-0.126569	0.174	0.27	0.0352056
Rps12	1.8541e-06	0.0556934	0.899	0.95	0.0352094
Ssb	1.85535e-06	-0.0659424	0.442	0.54	0.0352331
Rps5	1.85573e-06	0.0723792	0.896	0.943	0.0352403
Cmtm8	1.86452e-06	0.269283	0.195	0.177	0.0354072
Arl2	1.87027e-06	-0.0860457	0.2	0.29	0.0355165
Laptm4a	1.89284e-06	0.0649264	0.57	0.629	0.0359449
Tubb5	1.90219e-06	-0.241172	0.221	0.328	0.0361225
Erbin	1.9056e-06	0.315287	0.544	0.506	0.0361874
Lypla2	1.90806e-06	0.114561	0.32	0.37	0.0362341
Commd1	1.90948e-06	-0.182518	0.371	0.49	0.0362609
4833439L19Rik	1.91186e-06	-0.162233	0.313	0.425	0.0363061
Klhdc2	1.9129e-06	-0.0832979	0.209	0.294	0.036326
Gps1	1.91399e-06	-0.124684	0.275	0.377	0.0363466
Zfp36	1.91711e-06	0.209432	0.52	0.528	0.0364059
Manbal	1.9311e-06	-0.00968688	0.216	0.284	0.0366716
Ubfd1	1.94139e-06	-0.138422	0.118	0.205	0.0368671
Klf3	1.94468e-06	0.218205	0.541	0.511	0.0369294
Slc35a1	1.96946e-06	-0.246627	0.563	0.663	0.0374001
Cycs	1.9766e-06	-0.216162	0.578	0.688	0.0375356
Got1	1.97769e-06	0.025749	0.121	0.158	0.0375564
Rabepk	1.9822e-06	-0.0581678	0.071	0.135	0.0376419
1110059E24Rik	1.99074e-06	-0.112123	0.23	0.327	0.0378042
Parl	1.99383e-06	0.0825151	0.272	0.297	0.0378629
Tmem160	1.99967e-06	0.0294545	0.376	0.438	0.0379737
Bclaf1	2.00113e-06	0.0789386	0.409	0.449	0.0380015
Myo10	2.00993e-06	0.21541	0.337	0.332	0.0381685
Rreb1	2.01283e-06	0.133928	0.275	0.281	0.0382236
Mtus1	2.01379e-06	0.0561218	0.289	0.354	0.038242
Xpnpep1	2.02288e-06	-0.114602	0.139	0.227	0.0384146
Mea1	2.02979e-06	-0.0272374	0.337	0.428	0.0385458
Pnp	2.03621e-06	-0.0779027	0.218	0.311	0.0386675
Cox16	2.04504e-06	-0.168846	0.396	0.512	0.0388354
Pllp	2.05199e-06	0.10409	0.305	0.347	0.0389673
Psme2	2.05393e-06	-0.0741194	0.456	0.568	0.0390041
Ola1	2.06496e-06	-0.192049	0.276	0.388	0.0392136
Cd55	2.06858e-06	-0.0741938	0.071	0.136	0.0392824
Uba5	2.07673e-06	-0.142336	0.208	0.308	0.0394371
Med21	2.07749e-06	-0.133607	0.198	0.294	0.0394515
Slc35c1	2.08192e-06	0.0312032	0.33	0.401	0.0395356
Mppe1	2.08367e-06	0.0354153	0.083	0.109	0.0395689
Aldh1l1	2.09013e-06	0.153373	0.153	0.114	0.0396916
Bet1	2.09165e-06	-0.19655	0.287	0.401	0.0397205
2310009A05Rik	2.10395e-06	-0.0704705	0.335	0.43	0.0399539
Xpa	2.10619e-06	-0.0219773	0.144	0.216	0.0399966
Ralgapa2	2.13052e-06	0.0965252	0.315	0.371	0.0404586
Larp1	2.1578e-06	0.117303	0.376	0.404	0.0409766
Actr1a	2.17735e-06	-0.0537143	0.182	0.263	0.0413479
Hmgn2	2.19412e-06	-0.187906	0.117	0.205	0.0416664
Tecpr1	2.19518e-06	0.133888	0.281	0.28	0.0416865
Dab2ip	2.19666e-06	-0.0284641	0.226	0.299	0.0417145
Rpl24	2.20528e-06	-0.0367589	0.869	0.934	0.0418782
Rbis	2.23385e-06	0.0615176	0.328	0.372	0.0424208
Cd82	2.23962e-06	0.0536533	0.303	0.355	0.0425303
Hyal2	2.26801e-06	-0.0579339	0.111	0.181	0.0430695
Slc38a1	2.26877e-06	0.264897	0.359	0.317	0.0430839
Decr1	2.284e-06	-0.0645071	0.21	0.288	0.0433731
Phgdh	2.28414e-06	-0.1016	0.042	0.104	0.0433758
Hnrnpl	2.28619e-06	-0.0689005	0.318	0.416	0.0434148
Tmem219	2.28984e-06	-0.124793	0.221	0.319	0.043484
Cpt1a	2.2991e-06	0.159522	0.322	0.319	0.0436599
Ppp2r5c	2.31026e-06	0.140585	0.303	0.335	0.0438718
Pyroxd1	2.32242e-06	0.172552	0.192	0.194	0.0441028
Ssu72	2.32964e-06	-0.165008	0.48	0.598	0.0442399
Cops4	2.34284e-06	-0.0173849	0.347	0.43	0.0444906
Ube2r2	2.3657e-06	0.077329	0.438	0.481	0.0449247
Rbx1	2.3728e-06	-0.230238	0.613	0.719	0.0450595
Commd2	2.38359e-06	-0.0302544	0.197	0.267	0.0452645
0610010K14Rik	2.38553e-06	-0.0368759	0.159	0.231	0.0453012
Psmd7	2.38846e-06	0.00361327	0.432	0.507	0.0453569
Pmepa1	2.40179e-06	0.019099	0.194	0.251	0.0456099
Thbs1	2.4029e-06	0.378864	0.442	0.385	0.0456311
Strap	2.41344e-06	0.069013	0.265	0.304	0.0458312
Agpat2	2.41842e-06	-0.0836947	0.244	0.333	0.0459259
Cir1	2.41861e-06	0.089664	0.262	0.299	0.0459293
Zfand2a	2.42402e-06	0.183923	0.108	0.106	0.0460321
Vps36	2.42466e-06	-0.0635708	0.264	0.352	0.0460443
Sil1	2.42704e-06	0.0303531	0.301	0.369	0.0460895
Abcf1	2.4303e-06	0.15847	0.455	0.454	0.0461514
Ndel1	2.4495e-06	0.0597945	0.231	0.268	0.046516
Trappc6b	2.44982e-06	-0.0884764	0.308	0.402	0.0465221
Rps21	2.4524e-06	0.0138937	0.851	0.915	0.0465711
Gstz1	2.45915e-06	-0.0548785	0.128	0.201	0.0466992
F2rl1	2.46808e-06	0.119192	0.26	0.304	0.0468689
Fbxo6	2.47342e-06	0.0401228	0.108	0.143	0.0469703
Psme4	2.47597e-06	-0.0445805	0.337	0.432	0.0470188
Helz	2.48302e-06	0.0846246	0.197	0.216	0.0471526
Pccb	2.48351e-06	0.147483	0.46	0.459	0.0471618
Tor2a	2.4858e-06	-0.0551493	0.229	0.312	0.0472053
Akap9	2.49041e-06	0.228546	0.764	0.763	0.0472929
Tial1	2.495e-06	-0.131717	0.139	0.224	0.04738
Alas1	2.51061e-06	-0.168685	0.152	0.246	0.0476765
Capg	2.51601e-06	-0.06931	0.057	0.117	0.0477791
Urod	2.53062e-06	-0.0478848	0.182	0.25	0.0480564
Ubl4a	2.54637e-06	-0.0523421	0.26	0.349	0.0483556
Samd9l	2.55757e-06	0.121836	0.218	0.252	0.0485683
Safb	2.55905e-06	0.162149	0.22	0.247	0.0485963
Srp68	2.55935e-06	-0.0237396	0.175	0.241	0.0486021
D10Wsu102e	2.5683e-06	0.225925	0.15	0.146	0.0487721
Ube2g1	2.57134e-06	0.0107331	0.158	0.198	0.0488298
Gpaa1	2.57565e-06	-0.0367854	0.167	0.241	0.0489116
Lin37	2.58174e-06	-0.0314135	0.085	0.138	0.0490273
Pold4	2.596e-06	-0.0227683	0.248	0.325	0.049298
Gosr2	2.60054e-06	-0.048227	0.136	0.205	0.0493843
Pdcd6	2.60958e-06	-0.00442865	0.434	0.527	0.0495559
Pnpo	2.62055e-06	0.0762887	0.19	0.229	0.0497643
Cox19	2.6294e-06	-0.0436491	0.241	0.321	0.0499322
Sec22a	2.63849e-06	0.0399559	0.138	0.167	0.050105
4930453N24Rik	2.64971e-06	-0.0614557	0.155	0.237	0.0503181
Rab21	2.65018e-06	-0.0679789	0.279	0.366	0.0503268
Plin3	2.6772e-06	0.121446	0.276	0.297	0.0508401
Actr1b	2.67744e-06	-0.0594947	0.246	0.329	0.0508447
Top1	2.68686e-06	-0.0271181	0.534	0.625	0.0510234
Psmc2	2.69239e-06	-0.194314	0.267	0.376	0.0511286
Ndufaf8	2.69454e-06	0.0190169	0.378	0.441	0.0511693
Rnpep	2.71393e-06	-0.0530686	0.22	0.305	0.0515376
Mif4gd	2.72992e-06	0.117379	0.206	0.214	0.0518412
Cant1	2.73818e-06	0.0622708	0.483	0.544	0.0519981
Ints6	2.74826e-06	0.0740752	0.164	0.199	0.0521894
Sf1	2.75134e-06	0.0631359	0.238	0.291	0.052248
Psmd12	2.76108e-06	-0.168236	0.318	0.43	0.0524329
Prom1	2.76873e-06	-0.113384	0.347	0.455	0.0525782
Ccl6	2.7694e-06	-0.341479	0.74	0.717	0.0525909
Fam32a	2.78052e-06	-0.0526954	0.323	0.415	0.0528021
Dnajc3	2.79624e-06	-0.246022	0.526	0.631	0.0531007
Pcmtd1	2.79833e-06	0.0975266	0.353	0.39	0.0531403
Calu	2.79943e-06	0.00972045	0.24	0.293	0.0531612
Lgals9	2.80382e-06	0.14984	0.299	0.346	0.0532445
Arih1	2.81112e-06	0.0491154	0.203	0.262	0.0533832
Sat1	2.81996e-06	0.17877	0.636	0.673	0.0535511
Dlst	2.82314e-06	0.136778	0.257	0.261	0.0536114
Tmem45b	2.88584e-06	0.146342	0.509	0.535	0.0548021
Tomm7	2.93718e-06	-0.19581	0.658	0.761	0.0557771
Rap1a	2.96759e-06	-0.00975306	0.422	0.504	0.0563545
Pkn2	2.99085e-06	0.0496887	0.422	0.493	0.0567963
Kat6a	2.99117e-06	0.0849858	0.17	0.213	0.0568023
Cops5	3.0109e-06	0.0914632	0.308	0.348	0.0571771
Zfr	3.01455e-06	0.104715	0.239	0.266	0.0572463
Tuft1	3.01994e-06	0.223855	0.102	0.071	0.0573487
Arrdc4	3.03855e-06	0.00592187	0.2	0.255	0.057702
Trappc1	3.04327e-06	-0.0531799	0.272	0.357	0.0577917
Mtif3	3.0485e-06	0.00943936	0.146	0.198	0.0578911
Atp5b	3.05334e-06	0.0499523	0.848	0.899	0.0579829
Fam117a	3.06067e-06	-0.0462668	0.061	0.117	0.0581221
Ckmt1	3.06573e-06	0.255416	0.791	0.783	0.0582182
Tmc4	3.07612e-06	0.104974	0.52	0.56	0.0584154
Mapre1	3.09137e-06	0.135122	0.376	0.373	0.0587051
Grhpr	3.10331e-06	-0.00266714	0.188	0.247	0.0589319
Tbl2	3.1048e-06	-0.0363385	0.063	0.113	0.0589601
Cbr3	3.12699e-06	-0.175517	0.07	0.141	0.0593815
Itga6	3.13164e-06	0.0372288	0.397	0.452	0.0594699
Polr2c	3.13517e-06	-0.129019	0.272	0.374	0.0595369
Spop	3.14507e-06	-0.0517861	0.356	0.447	0.0597248
1700021F05Rik	3.15728e-06	0.0749177	0.189	0.199	0.0599568
Inf2	3.17213e-06	0.0213122	0.091	0.134	0.0602387
Dynlt3	3.1793e-06	-0.0615123	0.264	0.355	0.0603748
Pole3	3.18216e-06	-0.08798	0.184	0.262	0.0604292
Aurkaip1	3.18978e-06	-0.190797	0.53	0.646	0.060574
mt-Co2	3.19446e-06	0.0967478	0.978	0.999	0.0606628
Pbrm1	3.20336e-06	0.172829	0.432	0.412	0.0608319
Ddost	3.24014e-06	-0.226496	0.583	0.675	0.0615303
Bola1	3.24351e-06	-0.0508557	0.31	0.402	0.0615943
Prrc1	3.24467e-06	-0.0254524	0.373	0.454	0.0616163
Tmem120a	3.2619e-06	-0.0196054	0.113	0.168	0.0619435
Atxn7l3	3.26361e-06	-0.0386042	0.093	0.158	0.0619759
Mrpl11	3.30334e-06	-0.143537	0.317	0.428	0.0627303
Hadhb	3.31985e-06	-0.0724048	0.373	0.479	0.0630439
Tex264	3.32166e-06	-0.105994	0.315	0.413	0.0630782
Thumpd3	3.32776e-06	-0.0643552	0.118	0.187	0.0631943
Enpp5	3.3459e-06	0.0988638	0.198	0.21	0.0635387
Ap2a1	3.35781e-06	0.0190903	0.127	0.169	0.0637648
Zbtb7a	3.43553e-06	0.1885	0.617	0.639	0.0652407
Chid1	3.46014e-06	-0.108414	0.138	0.224	0.065708
Rabep1	3.48959e-06	-0.11734	0.165	0.254	0.0662673
Rnf114	3.49951e-06	0.116031	0.169	0.173	0.0664557
Mvb12a	3.50327e-06	-0.0637164	0.358	0.456	0.0665272
Efnb1	3.51525e-06	0.25977	0.246	0.202	0.0667547
Pabpc4	3.51867e-06	0.12163	0.239	0.254	0.0668196
Fbp2	3.54728e-06	-0.0769438	0.496	0.607	0.0673629
Tmem109	3.56449e-06	0.144076	0.254	0.23	0.0676896
Ppp1r15b	3.56784e-06	0.08782	0.296	0.345	0.0677533
Ibtk	3.57199e-06	0.0163047	0.214	0.284	0.0678321
Saraf	3.57472e-06	-0.164323	0.387	0.503	0.067884
Selenos	3.58522e-06	-0.202459	0.678	0.745	0.0680834
Hdgf	3.6025e-06	0.186352	0.468	0.443	0.0684115
Sbno2	3.6078e-06	0.241398	0.133	0.105	0.0685122
Sdf2	3.62298e-06	-0.131107	0.35	0.455	0.0688004
Eny2	3.63705e-06	-0.202069	0.544	0.658	0.0690676
Tpm4	3.66862e-06	-0.079426	0.444	0.555	0.0696672
Cmc1	3.68817e-06	-0.120625	0.358	0.458	0.0700384
Cd38	3.69124e-06	-0.23669	0.29	0.402	0.0700967
Vps51	3.69765e-06	-0.105927	0.088	0.163	0.0702184
Psmd2	3.70112e-06	-0.0010107	0.312	0.377	0.0702842
Serinc3	3.70253e-06	0.252719	0.699	0.673	0.0703111
Dexi	3.70928e-06	0.00579627	0.103	0.148	0.0704393
BC003965	3.7537e-06	0.0777102	0.248	0.281	0.0712828
Dpysl2	3.75631e-06	-0.0854524	0.276	0.371	0.0713323
Sod1	3.77333e-06	0.0641983	0.444	0.497	0.0716555
C1d	3.77796e-06	-0.128603	0.264	0.366	0.0717434
Tmem107	3.79254e-06	-0.09654	0.109	0.186	0.0720203
Tnks1bp1	3.80331e-06	0.150137	0.23	0.232	0.0722249
Lats1	3.80567e-06	-0.100663	0.18	0.273	0.0722696
Mrpl57	3.83726e-06	-0.24249	0.531	0.64	0.0728697
Plekha6	3.85144e-06	0.252478	0.379	0.316	0.0731389
2002-03-01	3.89406e-06	0.0898965	0.514	0.55	0.0739482
Psmd11	3.89612e-06	0.0517577	0.316	0.361	0.0739872
Cblc	3.89876e-06	0.0716354	0.252	0.296	0.0740374
Ftl1-ps1	3.92437e-06	-0.017297	0.102	0.148	0.0745239
Tspan15	3.95386e-06	0.15024	0.297	0.326	0.0750837
Ranbp2	3.99477e-06	0.0763013	0.317	0.362	0.0758607
Slc9a8	4.01659e-06	0.183512	0.165	0.121	0.0762751
Rnasel	4.0279e-06	0.217262	0.471	0.467	0.0764898
Lpgat1	4.06525e-06	0.00362499	0.257	0.319	0.0771991
Pten	4.06671e-06	0.0955084	0.343	0.365	0.0772267
Ccnd3	4.12197e-06	-0.016299	0.233	0.301	0.0782763
Prss23	4.14921e-06	0.18939	0.17	0.115	0.0787936
Mta2	4.17198e-06	-0.00904885	0.155	0.215	0.079226
Taok3	4.18649e-06	0.0658698	0.34	0.385	0.0795015
Prkaa2	4.18947e-06	0.120742	0.46	0.494	0.0795581
Avl9	4.20114e-06	0.0632861	0.22	0.276	0.0797797
Babam2	4.22318e-06	-0.00404513	0.208	0.259	0.0801983
Dhps	4.225e-06	-0.055629	0.218	0.302	0.0802328
Cast	4.24494e-06	0.231225	0.353	0.347	0.0806114
Ktn1	4.25216e-06	0.13324	0.484	0.506	0.0807486
Lpp	4.25224e-06	0.16997	0.449	0.446	0.08075
Naprt	4.29067e-06	0.0644804	0.182	0.205	0.0814799
Pdcd5	4.29755e-06	-0.117151	0.484	0.594	0.0816105
Dcbld1	4.30476e-06	-0.0888762	0.148	0.227	0.0817473
Uxt	4.31444e-06	-0.053287	0.194	0.267	0.0819313
Gatad2a	4.34078e-06	0.0969626	0.183	0.202	0.0824315
Tmed2	4.35669e-06	-0.247456	0.685	0.757	0.0827336
Mxi1	4.41232e-06	0.0465049	0.152	0.197	0.0837899
Atrnl1	4.4395e-06	0.066699	0.133	0.165	0.0843061
Cinp	4.44231e-06	0.0110743	0.071	0.109	0.0843595
Lamtor4	4.45592e-06	-0.127425	0.552	0.663	0.0846179
Ccdc12	4.51304e-06	-0.0121451	0.468	0.56	0.0857027
Dph3	4.53817e-06	-0.222811	0.498	0.61	0.0861799
Eef1b2	4.5427e-06	0.076583	0.813	0.867	0.0862659
Mrpl17	4.54781e-06	-0.202333	0.46	0.574	0.0863629
Sgms2	4.61042e-06	0.0161686	0.284	0.347	0.0875518
Ano1	4.62223e-06	0.0972206	0.201	0.252	0.0877761
Azi2	4.62981e-06	0.00537788	0.359	0.444	0.0879201
Sar1a	4.63442e-06	-0.179009	0.413	0.529	0.0880077
Gak	4.63954e-06	0.0958046	0.28	0.319	0.0881049
Emc3	4.66412e-06	-0.0682683	0.225	0.302	0.0885717
Sash1	4.66675e-06	0.00793662	0.239	0.305	0.0886215
Hexim1	4.67013e-06	0.175285	0.192	0.228	0.0886858
Mrpl14	4.6702e-06	-0.179296	0.515	0.63	0.0886872
Pls1	4.71523e-06	0.127477	0.354	0.413	0.0895423
Stk38l	4.72145e-06	-0.0469256	0.267	0.352	0.0896604
Sfxn1	4.72295e-06	0.0375564	0.335	0.377	0.0896888
Chmp6	4.7246e-06	-0.0750355	0.193	0.277	0.0897202
Psma7	4.74194e-06	-0.237878	0.649	0.748	0.0900495
Sacm1l	4.76423e-06	-0.117892	0.146	0.228	0.0904727
Hbp1	4.78065e-06	0.172955	0.297	0.284	0.0907845
Pde7a	4.79974e-06	0.190034	0.132	0.086	0.091147
Ttc14	4.80651e-06	-0.00367579	0.265	0.339	0.0912757
Ubl7	4.81523e-06	0.00857426	0.116	0.169	0.0914412
Rpl26	4.8309e-06	0.00640621	0.9	0.955	0.0917388
Snu13	4.83211e-06	-0.0670196	0.413	0.509	0.0917619
Tpd52l2	4.87159e-06	-0.048038	0.216	0.293	0.0925114
Gmppa	4.87856e-06	-0.0257758	0.256	0.336	0.0926439
Ppih	4.88172e-06	-0.052019	0.072	0.133	0.0927039
Fnip2	4.8844e-06	0.181101	0.107	0.085	0.0927548
Tmem9	4.89177e-06	0.0511959	0.114	0.147	0.0928946
Oard1	4.90187e-06	-0.0996959	0.243	0.336	0.0930865
Cyhr1	4.92312e-06	0.0405428	0.357	0.418	0.0934901
Cnp	4.9279e-06	-0.000200026	0.155	0.209	0.0935809
Npm3	4.96788e-06	0.161205	0.252	0.216	0.09434
Dlat	4.98493e-06	0.112567	0.231	0.223	0.0946639
M6pr	4.99589e-06	-0.0553998	0.279	0.353	0.0948719
Tatdn1	5.01478e-06	-0.0505093	0.085	0.145	0.0952306
Tnfrsf1a	5.05806e-06	0.0243274	0.19	0.237	0.0960526
Nrbf2	5.06424e-06	-0.0332513	0.2	0.269	0.09617
Synrg	5.12433e-06	0.0431386	0.19	0.243	0.0973111
Amfr	5.13314e-06	-0.0257993	0.245	0.314	0.0974783
Rpl28	5.16182e-06	0.0016998	0.897	0.953	0.0980229
Galnt3	5.17478e-06	-0.123991	0.414	0.523	0.098269
Mal2	5.23292e-06	0.0865458	0.29	0.309	0.0993732
Mrpl42	5.23672e-06	-0.0309716	0.476	0.559	0.0994453
Jtb	5.34812e-06	-0.13638	0.473	0.588	0.101561
Pcbd1	5.35657e-06	-0.233677	0.495	0.597	0.101721
Gsto1	5.35736e-06	0.12013	0.498	0.518	0.101736
Asb8	5.42393e-06	-0.0429587	0.107	0.169	0.103
Dohh	5.4273e-06	-0.113883	0.177	0.262	0.103064
Hprt	5.44015e-06	-0.00235401	0.347	0.42	0.103308
Pex16	5.46403e-06	-0.0764951	0.139	0.213	0.103762
Slc2a10	5.47662e-06	0.0685708	0.093	0.132	0.104001
Mrpl55	5.4791e-06	-0.0478242	0.24	0.314	0.104048
Lpo	5.48073e-06	-0.0852876	0.049	0.11	0.104079
Morc3	5.49974e-06	-0.0210593	0.096	0.149	0.10444
Cyb5b	5.51701e-06	-0.0932487	0.373	0.478	0.104768
Smim11	5.53295e-06	-0.110854	0.374	0.477	0.105071
Chic2	5.53734e-06	-0.111281	0.265	0.361	0.105154
Emc10	5.54415e-06	-0.117554	0.384	0.486	0.105283
Cmtm6	5.55927e-06	0.0601185	0.239	0.274	0.105571
Cct7	5.56794e-06	-0.0582532	0.466	0.562	0.105735
Ei24	5.57681e-06	0.133432	0.328	0.333	0.105904
Irf2	5.61232e-06	0.206213	0.373	0.375	0.106578
Tmem242	5.61339e-06	0.0124873	0.133	0.179	0.106598
Tnfrsf21	5.65262e-06	0.101413	0.179	0.199	0.107343
Foxa3	5.67616e-06	-0.17335	0.488	0.602	0.10779
Shisa2	5.6789e-06	0.0945752	0.168	0.196	0.107842
Iars2	5.67921e-06	0.159566	0.267	0.252	0.107848
Pak2	5.69011e-06	-0.0732775	0.461	0.558	0.108055
Elof1	5.70789e-06	-0.102995	0.47	0.577	0.108393
Tmem159	5.70981e-06	0.0044202	0.274	0.332	0.108429
Cisd3	5.73186e-06	0.110776	0.282	0.313	0.108848
Vldlr	5.73663e-06	0.0389646	0.134	0.176	0.108939
Snrpa1	5.76043e-06	-0.0502743	0.155	0.228	0.109391
Muc13	5.76112e-06	0.219115	0.882	0.84	0.109404
Vma21	5.76433e-06	-0.161004	0.219	0.321	0.109465
Kcnq1ot1	5.77879e-06	0.290859	0.165	0.095	0.109739
Cpsf2	5.82063e-06	0.0146139	0.141	0.186	0.110534
Tmem238l	5.83076e-06	0.0423848	0.073	0.104	0.110726
Txnl1	5.8849e-06	-0.0733258	0.427	0.53	0.111754
Golt1b	5.88836e-06	-0.0525316	0.157	0.235	0.11182
Mrps7	5.90788e-06	-0.114407	0.296	0.391	0.112191
Eif4h	5.91108e-06	0.0472107	0.46	0.515	0.112252
Derl2	5.92446e-06	-0.0455143	0.239	0.321	0.112505
Ak6	5.94345e-06	-0.107157	0.139	0.221	0.112866
Glo1	6.00513e-06	-0.100953	0.308	0.404	0.114037
Glod4	6.04006e-06	0.00397948	0.243	0.297	0.114701
F11r	6.06611e-06	0.0412338	0.392	0.459	0.115195
Sumo3	6.07704e-06	0.110688	0.354	0.363	0.115403
Parp12	6.17675e-06	0.227489	0.153	0.155	0.117297
A4gnt	6.1807e-06	-0.118794	0.108	0.183	0.117372
Gas2l1	6.18531e-06	0.0427029	0.086	0.122	0.117459
Anxa3	6.2166e-06	0.229277	0.409	0.421	0.118053
Cetn2	6.2432e-06	-0.02087	0.162	0.223	0.118558
Pura	6.25476e-06	0.204165	0.546	0.525	0.118778
Emp2	6.26652e-06	0.187004	0.24	0.169	0.119001
Scamp3	6.27875e-06	-0.0847238	0.15	0.226	0.119233
D8Ertd738e	6.28197e-06	-0.130262	0.642	0.747	0.119295
Fblim1	6.30927e-06	0.0477012	0.25	0.299	0.119813
Ppp2r2d	6.34089e-06	0.0178423	0.23	0.284	0.120413
Dnajc22	6.35048e-06	-0.0964481	0.107	0.179	0.120596
Tmem98	6.3786e-06	0.0461703	0.281	0.321	0.12113
Map7	6.41122e-06	0.224602	0.461	0.454	0.121749
Etfb	6.42566e-06	-0.236968	0.734	0.801	0.122023
Cnnm4	6.42805e-06	0.163245	0.229	0.233	0.122069
Pacsin2	6.46988e-06	0.0496747	0.234	0.275	0.122863
Ndufb11	6.47856e-06	-0.168677	0.71	0.808	0.123028
Mfap3l	6.48976e-06	-0.0519305	0.05	0.1	0.12324
Pcif1	6.49418e-06	0.000747549	0.218	0.288	0.123324
Aco2	6.51064e-06	0.113623	0.59	0.621	0.123637
Msi2	6.56167e-06	0.244872	0.389	0.361	0.124606
Sdcbp	6.56408e-06	-0.066266	0.509	0.613	0.124652
Snf8	6.57936e-06	-0.0495759	0.403	0.503	0.124942
Thoc6	6.59507e-06	-0.0666454	0.049	0.104	0.12524
Ccn1	6.61811e-06	0.266997	0.235	0.168	0.125678
Mpv17l2	6.61816e-06	-0.0592177	0.299	0.388	0.125679
Ttc39b	6.62625e-06	-0.0478546	0.124	0.19	0.125832
Sel1l3	6.65079e-06	0.208019	0.461	0.461	0.126299
Vps37a	6.65525e-06	-0.0244758	0.131	0.195	0.126383
Kcnh3	6.68748e-06	-0.155454	0.199	0.294	0.126995
Thap4	6.68897e-06	0.121535	0.234	0.244	0.127023
Btg3	6.69704e-06	-0.138214	0.184	0.277	0.127177
Blcap	6.71014e-06	0.078522	0.187	0.19	0.127426
Mapk1ip1l	6.76888e-06	-0.0240059	0.21	0.273	0.128541
Snap23	6.8425e-06	-0.0954795	0.178	0.259	0.129939
Lsm8	6.84952e-06	0.0231165	0.188	0.241	0.130072
Vasp	6.877e-06	-0.00308664	0.402	0.482	0.130594
Ank3	6.89719e-06	0.240714	0.228	0.221	0.130978
Hnrnpd	6.93274e-06	0.175304	0.465	0.444	0.131653
Fkbp8	6.94286e-06	0.0316986	0.461	0.526	0.131845
Ube2v1	6.97447e-06	0.0739264	0.412	0.452	0.132445
Gnai2	6.98565e-06	-0.073616	0.527	0.638	0.132657
Svbp	7.01832e-06	-0.0103005	0.29	0.371	0.133278
Slc25a10	7.02336e-06	0.00490139	0.185	0.234	0.133374
Rnf113a2	7.04954e-06	-0.0882876	0.086	0.151	0.133871
Gpr137	7.06339e-06	-0.0117145	0.075	0.127	0.134134
Fam221a	7.06575e-06	-0.0924371	0.08	0.145	0.134179
Ube2b	7.07611e-06	-0.121037	0.514	0.617	0.134375
Mfn1	7.09665e-06	0.101042	0.172	0.202	0.134765
Irak1	7.14048e-06	0.0972168	0.178	0.187	0.135598
Mtss1	7.15889e-06	0.275902	0.244	0.241	0.135947
Aplp2	7.16745e-06	0.154938	0.536	0.537	0.13611
4933434E20Rik	7.29484e-06	-0.00418967	0.192	0.252	0.138529
Ganab	7.31983e-06	-0.0121022	0.31	0.384	0.139004
Bcl2	7.33655e-06	0.165776	0.206	0.16	0.139321
Rars	7.33803e-06	-0.0711168	0.197	0.277	0.139349
Irf1	7.35168e-06	0.0754874	0.192	0.232	0.139608
Atg5	7.38818e-06	-0.00647703	0.262	0.321	0.140302
2510039O18Rik	7.57523e-06	0.0273277	0.243	0.285	0.143854
Jkamp	7.6025e-06	0.0080685	0.141	0.191	0.144372
Gid8	7.63923e-06	0.0359331	0.239	0.283	0.145069
Specc1	7.63958e-06	-0.0188259	0.078	0.124	0.145076
Sh3bgrl2	7.69906e-06	-0.0355889	0.322	0.4	0.146205
Hivep2	7.71257e-06	-0.0612332	0.057	0.109	0.146462
Hbs1l	7.76128e-06	-0.0075331	0.16	0.216	0.147387
Mxd4	7.77381e-06	0.126968	0.562	0.596	0.147625
Spryd3	7.77844e-06	0.000101877	0.114	0.161	0.147713
Tmem29	7.78674e-06	-0.137549	0.067	0.135	0.14787
Cdc42ep3	7.81308e-06	0.295221	0.279	0.237	0.14837
Aimp1	7.81916e-06	0.00132712	0.471	0.545	0.148486
Cdc123	7.83404e-06	-0.0259066	0.287	0.366	0.148768
Get4	7.85862e-06	0.0103035	0.183	0.236	0.149235
1110038B12Rik	7.89863e-06	0.0755078	0.531	0.577	0.149995
Amd1	7.90685e-06	0.0648468	0.16	0.179	0.150151
Mpdu1	7.93532e-06	-0.0308159	0.326	0.403	0.150692
Ppp1cb	8.08262e-06	-0.0114234	0.516	0.602	0.153489
Rab3ip	8.0836e-06	-0.0746182	0.198	0.281	0.153508
Rtf2	8.12271e-06	-0.00745655	0.249	0.32	0.15425
Mlycd	8.12375e-06	-0.0664781	0.221	0.3	0.15427
Ap3d1	8.14618e-06	0.158551	0.285	0.294	0.154696
Il10rb	8.16729e-06	-0.0162372	0.233	0.301	0.155097
Ern1	8.1947e-06	0.0840794	0.111	0.111	0.155617
Tmem256	8.20188e-06	-0.161418	0.415	0.528	0.155754
Heatr5a	8.21433e-06	-0.059952	0.134	0.206	0.15599
Gatad1	8.21898e-06	0.00626763	0.322	0.393	0.156078
Tbc1d24	8.26573e-06	0.121803	0.113	0.071	0.156966
Ick	8.28105e-06	0.19555	0.382	0.394	0.157257
Mybbp1a	8.28347e-06	0.195038	0.201	0.152	0.157303
Akt1	8.304e-06	-0.0314946	0.31	0.384	0.157693
0610009B22Rik	8.32814e-06	-0.0958943	0.169	0.255	0.158151
Rab5if	8.35764e-06	-0.161605	0.489	0.6	0.158711
Phf5a	8.36844e-06	-0.147442	0.359	0.468	0.158917
Ube2k	8.39094e-06	-0.0155048	0.364	0.448	0.159344
Smim4	8.39523e-06	-0.039881	0.255	0.329	0.159425
Ndufa4	8.41718e-06	-0.256486	0.766	0.84	0.159842
Gpn3	8.4473e-06	-0.0338953	0.078	0.13	0.160414
Uso1	8.53953e-06	-0.0350893	0.34	0.424	0.162166
Psmb2	8.54872e-06	-0.250299	0.499	0.605	0.16234
Zfand3	8.64788e-06	0.116554	0.21	0.247	0.164223
Psmd13	8.66647e-06	-0.027264	0.325	0.4	0.164576
Bcat2	8.67495e-06	-0.0285855	0.238	0.306	0.164737
Psmb4	8.69348e-06	-0.240113	0.588	0.688	0.165089
Smg1	8.6939e-06	0.245673	0.28	0.264	0.165097
Larp4b	8.74566e-06	0.166059	0.534	0.535	0.16608
Snx15	8.75454e-06	-0.122596	0.124	0.204	0.166249
Ifngr2	8.82491e-06	0.0743498	0.261	0.301	0.167585
Zfp800	8.84625e-06	-0.00681111	0.133	0.186	0.16799
Polr3k	8.86645e-06	-0.0991813	0.236	0.327	0.168374
Sugp1	8.90926e-06	0.0851787	0.102	0.117	0.169187
Cox7a2	8.9641e-06	-0.14713	0.811	0.889	0.170228
Baz1a	8.96534e-06	-0.051405	0.095	0.152	0.170252
Anapc16	8.9997e-06	-0.0725671	0.318	0.404	0.170904
Cfb	9.00696e-06	0.0574855	0.23	0.263	0.171042
Nfe2l2	9.03379e-06	0.159183	0.402	0.401	0.171552
Styk1	9.05085e-06	0.170169	0.341	0.345	0.171876
Gtf2b	9.06803e-06	-0.0731146	0.159	0.235	0.172202
Cdk2ap2	9.08634e-06	-0.0253041	0.352	0.438	0.17255
Cdc27	9.10274e-06	-0.0851652	0.05	0.105	0.172861
Sdc1	9.18244e-06	0.0424098	0.228	0.272	0.174374
Fbxl15	9.19015e-06	-0.0225136	0.077	0.132	0.174521
Ptcd2	9.21088e-06	-0.0283774	0.213	0.279	0.174915
Ubald2	9.27018e-06	0.133885	0.48	0.496	0.176041
Acy3	9.31481e-06	0.0244981	0.085	0.113	0.176888
Abraxas2	9.32823e-06	0.02809	0.131	0.171	0.177143
Mogs	9.33096e-06	-0.032433	0.209	0.271	0.177195
Ccdc115	9.33393e-06	-0.0847338	0.136	0.207	0.177251
Chordc1	9.36105e-06	-0.0543295	0.138	0.201	0.177766
Vta1	9.37037e-06	-0.0106852	0.197	0.253	0.177943
Nae1	9.41649e-06	0.0317845	0.122	0.165	0.178819
Stub1	9.45472e-06	-0.0393337	0.464	0.56	0.179545
Prpf40a	9.458e-06	0.127343	0.432	0.452	0.179607
Cldn2	9.46921e-06	0.250554	0.371	0.313	0.17982
Bcl10	9.47404e-06	0.0478495	0.361	0.417	0.179912
Elovl7	9.47853e-06	0.117488	0.25	0.26	0.179997
Nudt14	9.53873e-06	-0.106226	0.25	0.343	0.18114
Dnajc5	9.60825e-06	0.223137	0.315	0.273	0.182461
Immp1l	9.61349e-06	-0.039033	0.295	0.372	0.18256
Clk3	9.67138e-06	0.0291637	0.148	0.206	0.18366
Lrpap1	9.68755e-06	-0.0581547	0.302	0.382	0.183967
Acsl5	9.7034e-06	0.0630188	0.183	0.216	0.184268
Tcp1	9.70379e-06	0.122918	0.517	0.519	0.184275
Prelid3b	9.70711e-06	-0.00267042	0.408	0.481	0.184338
Herc4	9.71095e-06	0.034594	0.086	0.119	0.184411
Stxbp6	9.73009e-06	0.0292069	0.157	0.201	0.184774
Sgsm3	9.73623e-06	0.0482956	0.413	0.467	0.184891
Vmac	9.74214e-06	0.0281684	0.134	0.172	0.185003
Sec22b	9.78987e-06	-0.0914858	0.272	0.369	0.18591
Fam129b	9.79398e-06	0.0449932	0.144	0.174	0.185988
Dnajc13	9.84605e-06	0.00427111	0.134	0.184	0.186977
Dynlt1f	9.91178e-06	-0.150318	0.109	0.19	0.188225
Akirin2	9.95792e-06	-0.16437	0.162	0.249	0.189101
Hopx	9.98256e-06	-0.205624	0.272	0.378	0.189569
Uqcc2	1.00192e-05	-0.225259	0.404	0.516	0.190264
Chchd4	1.00204e-05	0.000173948	0.152	0.203	0.190288
Myl6	1.00236e-05	-0.158377	0.91	0.931	0.190348
Cuedc1	1.00518e-05	0.203686	0.163	0.135	0.190883
1110032A03Rik	1.0159e-05	-0.0210247	0.246	0.306	0.19292
Dmbt1	1.01843e-05	0.00154974	0.254	0.322	0.1934
Alad	1.02026e-05	-0.102291	0.188	0.271	0.193748
Pbdc1	1.02127e-05	-0.125516	0.123	0.201	0.193939
Stx7	1.02273e-05	0.021705	0.255	0.31	0.194217
Nras	1.02475e-05	0.0526369	0.236	0.282	0.1946
Smarcad1	1.02509e-05	-0.0932765	0.129	0.205	0.194665
Dnajc10	1.02563e-05	-0.240581	0.458	0.569	0.194766
Impdh2	1.02748e-05	0.136094	0.379	0.382	0.195119
Aga	1.02928e-05	-0.109347	0.219	0.303	0.195461
H2afv	1.03056e-05	-0.0920401	0.5	0.597	0.195702
Ubac2	1.0311e-05	-0.0190802	0.167	0.225	0.195805
Sdc4	1.03314e-05	0.191112	0.614	0.588	0.196193
Pfkfb4	1.04587e-05	-0.0791868	0.067	0.128	0.19861
Lactb	1.04598e-05	-0.0990583	0.078	0.147	0.198631
C330007P06Rik	1.04911e-05	0.0607054	0.136	0.164	0.199225
Slc4a7	1.05087e-05	0.203471	0.612	0.605	0.19956
Drg1	1.06128e-05	0.0579672	0.193	0.241	0.201537
Cyb5r4	1.06643e-05	-0.038317	0.175	0.241	0.202515
Pet100	1.06905e-05	-0.0581171	0.381	0.469	0.203012
Adipor2	1.06968e-05	0.167142	0.445	0.463	0.203132
Znrd1	1.07248e-05	-0.0362791	0.264	0.333	0.203665
Llgl2	1.07272e-05	0.0567353	0.296	0.345	0.20371
Sgta	1.07708e-05	-0.0603085	0.265	0.345	0.204537
Wasl	1.08e-05	0.123846	0.357	0.381	0.205093
Spire2	1.08284e-05	0.0454522	0.08	0.123	0.205632
Tpst2	1.08468e-05	-0.105094	0.066	0.131	0.205981
Ythdc1	1.08661e-05	0.0554212	0.321	0.366	0.206347
Pigc	1.08957e-05	-0.0369392	0.088	0.142	0.206909
Lamtor1	1.10247e-05	-0.190893	0.41	0.522	0.20936
Ppp6r3	1.10345e-05	0.158001	0.28	0.277	0.209545
Zfp524	1.10842e-05	0.0841708	0.183	0.199	0.210489
Golga4	1.10985e-05	0.25814	0.611	0.605	0.21076
Tmem70	1.11387e-05	-0.0863241	0.194	0.274	0.211525
Dera	1.12188e-05	-0.0285992	0.175	0.237	0.213045
Dag1	1.1226e-05	0.139556	0.407	0.411	0.213181
Abhd6	1.12398e-05	-0.0212327	0.157	0.212	0.213443
Ran	1.1265e-05	-0.249706	0.465	0.574	0.213921
Spsb2	1.12871e-05	-0.0954261	0.183	0.261	0.214341
Erlec1	1.13948e-05	-0.0815512	0.447	0.554	0.216387
Actn1	1.14846e-05	0.058212	0.456	0.5	0.218092
1110004F10Rik	1.15389e-05	-0.152934	0.297	0.401	0.219124
Dhx32	1.15915e-05	0.0813253	0.372	0.413	0.220123
Tsc2	1.16036e-05	0.0531584	0.132	0.147	0.220353
Rorc	1.1663e-05	0.142952	0.104	0.088	0.221481
Lurap1l	1.17102e-05	0.0679836	0.271	0.309	0.222377
Arel1	1.17156e-05	0.0335986	0.087	0.128	0.22248
Kmt2c	1.17643e-05	0.180015	0.341	0.364	0.223404
Syvn1	1.18257e-05	0.0308976	0.139	0.177	0.22457
Fip1l1	1.19476e-05	0.172224	0.246	0.242	0.226884
Cadps2	1.19584e-05	0.175609	0.197	0.19	0.22709
Pex7	1.20099e-05	-0.142421	0.264	0.364	0.228069
Anxa7	1.20344e-05	-0.0487839	0.308	0.38	0.228533
Dmac1	1.20759e-05	-0.0864405	0.185	0.265	0.22932
Golga5	1.21169e-05	-0.0211406	0.228	0.296	0.2301
Phlda1	1.21519e-05	0.351167	0.351	0.298	0.230764
Ext2	1.22007e-05	-0.0261055	0.129	0.184	0.231692
2310022B05Rik	1.22601e-05	0.0164391	0.103	0.146	0.23282
Synj2bp	1.22872e-05	0.0758839	0.274	0.315	0.233334
Napa	1.23184e-05	-0.0525512	0.363	0.451	0.233927
Rab18	1.23192e-05	-0.123829	0.353	0.455	0.233941
Rpl23	1.23259e-05	0.0828439	0.908	0.956	0.234069
Kpna4	1.23346e-05	0.117109	0.203	0.225	0.234234
B2m	1.23377e-05	0.267579	0.672	0.659	0.234292
Mrpl1	1.24055e-05	-0.0105197	0.104	0.157	0.23558
Thrap3	1.24127e-05	0.0719604	0.352	0.39	0.235717
Mtpn	1.24204e-05	-0.0814147	0.272	0.365	0.235864
Aspscr1	1.24517e-05	-0.0532542	0.215	0.294	0.236458
Agpat1	1.24524e-05	0.00590189	0.113	0.173	0.236471
Acot8	1.24572e-05	0.00997662	0.2	0.267	0.236563
Slc6a8	1.25812e-05	0.24021	0.211	0.205	0.238917
Gatd1	1.26468e-05	0.0633227	0.231	0.259	0.240163
2900097C17Rik	1.26599e-05	0.00615518	0.357	0.423	0.240411
Lap3	1.27344e-05	-0.101567	0.356	0.447	0.241827
Mrps23	1.27437e-05	-0.0533653	0.292	0.371	0.242003
Naa60	1.27535e-05	-0.00208643	0.102	0.15	0.242189
Herpud2	1.27882e-05	0.0162598	0.134	0.174	0.242848
Ddb1	1.28083e-05	0.0766554	0.473	0.519	0.243229
Nbeal1	1.28603e-05	0.180886	0.265	0.249	0.244218
Slc7a4	1.28869e-05	0.00403105	0.203	0.263	0.244721
Pxk	1.28913e-05	0.000886652	0.234	0.299	0.244805
Morf4l1	1.29097e-05	-0.217212	0.632	0.73	0.245155
Cacnb3	1.29135e-05	-0.154084	0.096	0.172	0.245227
Shoc2	1.29678e-05	0.029992	0.174	0.223	0.246259
Akr1e1	1.29762e-05	-0.0174937	0.134	0.186	0.246418
Tomm5	1.29807e-05	0.0274922	0.567	0.619	0.246504
Aup1	1.29827e-05	0.0516849	0.433	0.507	0.246541
Arfrp1	1.30549e-05	0.0248467	0.194	0.23	0.247913
Pafah1b1	1.30671e-05	-0.178061	0.524	0.634	0.248145
Crcp	1.31366e-05	0.00690766	0.08	0.123	0.249464
Snrpd1	1.31566e-05	-0.0264675	0.311	0.382	0.249844
Tox	1.31723e-05	0.150881	0.265	0.24	0.250141
Eef1akmt4	1.31875e-05	-0.0231946	0.118	0.168	0.250431
Tmem51	1.32324e-05	-0.105289	0.119	0.194	0.251283
Tmem8	1.32377e-05	0.11871	0.286	0.312	0.251383
Triobp	1.32812e-05	0.00363995	0.153	0.212	0.252209
Prkcsh	1.33522e-05	-0.189902	0.418	0.529	0.253559
Med19	1.33604e-05	-0.0429888	0.209	0.275	0.253713
Sema3b	1.34071e-05	-0.0445367	0.165	0.243	0.254601
Psmb1	1.35109e-05	-0.185182	0.697	0.785	0.256571
Ncstn	1.36247e-05	0.0559114	0.267	0.305	0.258733
Ppm1b	1.37655e-05	0.0863652	0.223	0.25	0.261406
Cflar	1.37951e-05	0.00495865	0.179	0.233	0.261969
Nabp2	1.37972e-05	-0.0559785	0.204	0.279	0.262009
N4bp1	1.38338e-05	0.00494763	0.231	0.294	0.262703
Tmem106c	1.38339e-05	-0.000317577	0.129	0.172	0.262706
Atp5l	1.39312e-05	-0.161129	0.802	0.88	0.264553
Tmed4	1.39828e-05	-0.12432	0.312	0.412	0.265534
Puf60	1.40788e-05	-0.0751926	0.335	0.423	0.267356
Abcd3	1.41543e-05	0.0444922	0.351	0.401	0.268789
Wapl	1.41927e-05	-0.129871	0.333	0.438	0.269519
Acot13	1.41979e-05	0.0555836	0.429	0.478	0.269618
Magi3	1.42044e-05	0.15945	0.223	0.225	0.269742
Hacd2	1.42238e-05	-0.00830527	0.259	0.315	0.270109
Fam114a1	1.42795e-05	-0.0449567	0.307	0.395	0.271168
Gm15848	1.43059e-05	0.0152868	0.157	0.197	0.27167
Dram2	1.43215e-05	0.114707	0.47	0.49	0.271966
Cited4	1.43347e-05	0.0803677	0.187	0.218	0.272216
Pin1	1.45302e-05	-0.124306	0.274	0.367	0.275929
Klf13	1.46267e-05	0.199183	0.376	0.341	0.277761
Ccdc34	1.46468e-05	-0.225098	0.197	0.291	0.278143
Pradc1	1.47047e-05	-0.00383249	0.097	0.144	0.279243
Pts	1.47182e-05	-0.00353654	0.327	0.404	0.279498
Nktr	1.47234e-05	0.139171	0.423	0.438	0.279597
Ica1	1.47354e-05	-0.110127	0.234	0.324	0.279825
Ahcyl2	1.47778e-05	0.192046	0.371	0.325	0.28063
Ubxn1	1.47994e-05	-0.0097091	0.624	0.712	0.281041
Kmt2e	1.48467e-05	0.148152	0.383	0.395	0.281938
Msra	1.49017e-05	0.000725491	0.182	0.229	0.282983
Polr2d	1.49107e-05	-0.0923275	0.072	0.137	0.283154
Gm3336	1.50742e-05	-0.170356	0.131	0.214	0.286259
Slc31a2	1.50983e-05	-0.0375804	0.063	0.11	0.286716
Snx20	1.51551e-05	0.0402476	0.108	0.137	0.287795
Mrpl2	1.52272e-05	0.0278782	0.297	0.343	0.289165
Nudt18	1.5237e-05	0.00554575	0.092	0.132	0.289351
Dvl3	1.53137e-05	0.108628	0.119	0.123	0.290808
Bud31	1.53837e-05	-0.0358096	0.27	0.346	0.292137
Pmpcb	1.54388e-05	-0.142706	0.246	0.343	0.293183
Tmem42	1.5491e-05	-0.0792688	0.219	0.303	0.294175
Fsd1l	1.55198e-05	-0.0932409	0.05	0.106	0.294722
Crb3	1.55751e-05	-0.0617488	0.4	0.502	0.295771
Yipf4	1.56172e-05	-0.0762114	0.32	0.406	0.296571
Sprr2a3	1.56828e-05	-0.314742	0.149	0.232	0.297817
Trim28	1.57096e-05	0.0720263	0.265	0.29	0.298326
Alg5	1.58172e-05	-0.14035	0.413	0.52	0.300369
Nckap1	1.58839e-05	0.0274755	0.366	0.426	0.301635
Elf3	1.58956e-05	0.209209	0.649	0.65	0.301857
Tpt1	1.59641e-05	0.0586391	0.942	0.981	0.303159
Cdc25a	1.59953e-05	0.007705	0.162	0.221	0.303751
Abo	1.60911e-05	-0.11698	0.093	0.166	0.305569
Mrps18c	1.61439e-05	-0.0493862	0.364	0.456	0.306572
Pdcd4	1.61558e-05	0.118581	0.571	0.604	0.306799
Prss8	1.61839e-05	0.0927961	0.28	0.32	0.307332
Rabl6	1.62396e-05	0.0531575	0.246	0.3	0.30839
Zfp652	1.63942e-05	-0.050253	0.235	0.307	0.311326
Bach1	1.65041e-05	0.144426	0.272	0.26	0.313414
Supt4a	1.65165e-05	-0.0806602	0.407	0.505	0.313647
Klc1	1.65211e-05	0.0883913	0.163	0.174	0.313736
Exph5	1.66256e-05	0.106607	0.239	0.246	0.315721
Gm11808	1.66273e-05	-0.133554	0.393	0.493	0.315753
Txndc15	1.66383e-05	-0.0537752	0.234	0.308	0.315962
Nudcd1	1.66746e-05	-0.0529204	0.158	0.226	0.31665
Slc39a13	1.66778e-05	-0.0640628	0.062	0.116	0.316711
Arf4	1.68079e-05	-0.241271	0.714	0.773	0.319182
Acbd6	1.68262e-05	0.00582154	0.276	0.335	0.31953
Per3	1.68422e-05	0.167078	0.142	0.082	0.319834
Usp53	1.6859e-05	0.232358	0.281	0.254	0.320153
Bag3	1.69431e-05	0.0561063	0.198	0.236	0.32175
Fam83e	1.69696e-05	0.18661	0.547	0.571	0.322252
Ddx3x	1.70616e-05	0.143624	0.493	0.517	0.324001
Arpc5	1.71069e-05	-0.0514916	0.631	0.728	0.324861
Chrm1	1.71192e-05	-0.0247998	0.112	0.161	0.325094
Sirt2	1.7146e-05	-0.0580891	0.17	0.241	0.325602
Snrpc	1.72012e-05	-0.180685	0.287	0.391	0.326652
Pcdh1	1.72061e-05	0.161667	0.255	0.278	0.326743
Vapb	1.72138e-05	-0.0476586	0.317	0.4	0.326891
Fam210b	1.72457e-05	-0.0318306	0.131	0.187	0.327497
Snd1	1.74817e-05	-0.0962298	0.149	0.227	0.331978
Gfi1	1.75822e-05	-0.0180456	0.072	0.121	0.333885
Snx3	1.75912e-05	-0.0879713	0.434	0.528	0.334057
Pdk3	1.77522e-05	-0.0959674	0.077	0.141	0.337114
Dus1l	1.78329e-05	0.0195179	0.129	0.163	0.338647
Ak3	1.78653e-05	0.0209627	0.361	0.417	0.339261
Ube3a	1.78714e-05	0.0387323	0.337	0.385	0.339377
Morf4l2	1.78747e-05	-0.16186	0.369	0.478	0.339441
Vat1	1.79497e-05	-0.121094	0.107	0.182	0.340865
Ube2f	1.80401e-05	0.015857	0.149	0.201	0.342582
Smim14	1.806e-05	-0.247001	0.749	0.782	0.342959
Bin3	1.81317e-05	0.0766863	0.119	0.123	0.344321
Por	1.81372e-05	0.0292337	0.27	0.331	0.344425
2310061I04Rik	1.8138e-05	0.0648737	0.251	0.285	0.344441
App	1.82989e-05	0.199417	0.685	0.682	0.347495
Dpm3	1.86197e-05	0.00801729	0.422	0.479	0.353589
Ppargc1b	1.8637e-05	0.139296	0.215	0.178	0.353916
Mul1	1.86594e-05	0.100529	0.23	0.24	0.354342
Panx1	1.86832e-05	-0.0720671	0.086	0.149	0.354794
2510002D24Rik	1.86918e-05	0.00181285	0.316	0.377	0.354958
Stim1	1.87547e-05	0.0851458	0.337	0.376	0.356151
Insrr	1.87935e-05	0.138627	0.102	0.054	0.356888
Tor1b	1.88405e-05	-0.0571447	0.155	0.224	0.35778
Myo18a	1.89922e-05	0.206486	0.213	0.198	0.360662
B3gat3	1.9077e-05	0.0228628	0.256	0.315	0.362272
AI413582	1.91319e-05	-0.0788823	0.104	0.167	0.363315
Ppp1r11	1.91336e-05	-0.00278321	0.333	0.416	0.363347
Plpp1	1.91396e-05	-0.0324727	0.327	0.401	0.363461
Entpd8	1.9145e-05	0.155446	0.285	0.299	0.363564
Tulp4	1.92061e-05	0.126554	0.373	0.403	0.364724
Babam1	1.92305e-05	-0.0391126	0.226	0.298	0.365187
Slc30a9	1.9319e-05	-0.0388013	0.142	0.206	0.366868
Tlr3	1.9319e-05	-0.0555293	0.093	0.15	0.366868
Rbm7	1.93448e-05	0.00330411	0.22	0.267	0.367358
Vps4b	1.93508e-05	0.12175	0.42	0.445	0.367471
Acsf3	1.93707e-05	0.0250691	0.114	0.147	0.367849
Ppia	1.94022e-05	-0.200947	0.838	0.909	0.368449
Golga2	1.9432e-05	-0.00944476	0.193	0.251	0.369013
Wdr18	1.9533e-05	0.00639073	0.158	0.209	0.370931
Cdc37	1.95385e-05	0.0660333	0.46	0.514	0.371035
Psmc1	1.96932e-05	-0.0390076	0.235	0.309	0.373975
Tusc3	1.97623e-05	-0.14458	0.174	0.26	0.375286
Sf3b4	1.98195e-05	0.013573	0.128	0.17	0.376372
Ctss	1.98324e-05	0.201552	0.199	0.138	0.376617
Triap1	1.99154e-05	-0.119235	0.226	0.314	0.378194
Cdx2	1.99315e-05	-0.151466	0.384	0.491	0.378499
Pdk2	1.99365e-05	0.0874564	0.129	0.127	0.378594
Rilpl2	1.9944e-05	-0.128123	0.081	0.15	0.378737
Gpr89	1.9959e-05	-0.0218246	0.155	0.212	0.379021
Mgat1	2.00036e-05	0.0108218	0.185	0.225	0.379868
Pnrc2	2.00362e-05	0.0916077	0.267	0.289	0.380487
Psmc5	2.01866e-05	0.0800665	0.338	0.395	0.383343
Slc38a10	2.01997e-05	-0.0514153	0.249	0.332	0.383592
Lamtor5	2.03043e-05	-0.114697	0.419	0.519	0.385578
Acsl3	2.03194e-05	0.123017	0.403	0.433	0.385865
Cep19	2.03335e-05	-0.0453985	0.108	0.174	0.386133
Kif2a	2.03863e-05	-0.0965173	0.152	0.228	0.387135
Arfgap2	2.05709e-05	0.0230497	0.2	0.246	0.390641
Pip5k1b	2.06553e-05	-0.210028	0.224	0.321	0.392245
Hmgb3	2.07369e-05	0.0705852	0.183	0.224	0.393794
Arf3	2.08259e-05	0.0606272	0.281	0.321	0.395484
AW209491	2.08414e-05	0.00470674	0.072	0.114	0.395778
Rictor	2.08447e-05	0.198705	0.154	0.139	0.39584
Scand1	2.09028e-05	-0.187158	0.711	0.793	0.396944
Lztr1	2.09292e-05	0.0162741	0.106	0.135	0.397445
Ccnd2	2.0933e-05	0.226899	0.312	0.291	0.397518
Pnpla8	2.0943e-05	0.0516102	0.262	0.302	0.397708
Ptma	2.09856e-05	-0.214644	0.812	0.889	0.398517
Timm22	2.1084e-05	-0.0391176	0.185	0.251	0.400385
mt-Nd1	2.11324e-05	0.102249	0.953	0.981	0.401303
Ccnh	2.11374e-05	-0.0291887	0.096	0.149	0.401399
Eif3l	2.11686e-05	0.16727	0.466	0.452	0.401991
Cr1l	2.11991e-05	0.0454595	0.327	0.382	0.402571
Snhg1	2.1202e-05	-0.174353	0.378	0.481	0.402626
Tmem11	2.13214e-05	-0.000849495	0.238	0.288	0.404894
Washc3	2.13229e-05	-0.069754	0.23	0.312	0.404923
Zc3h14	2.13437e-05	0.0224946	0.198	0.249	0.405316
Nkiras2	2.13535e-05	-0.0156618	0.193	0.26	0.405503
Chmp3	2.14168e-05	0.0375588	0.453	0.512	0.406704
Mrpl33	2.14235e-05	-0.054706	0.474	0.566	0.406833
Sft2d2	2.14586e-05	0.000203562	0.272	0.339	0.407499
Ybx3	2.14927e-05	0.163221	0.665	0.659	0.408147
Bloc1s2	2.15309e-05	-0.0356605	0.194	0.26	0.408871
Tspan31	2.15717e-05	-0.0703004	0.189	0.263	0.409646
Ehf	2.17513e-05	-0.241809	0.682	0.769	0.413056
Nudt4	2.17766e-05	0.331381	0.34	0.304	0.413538
Gm10734	2.19157e-05	-0.0808295	0.062	0.118	0.41618
Rab8a	2.19537e-05	-0.0331188	0.327	0.412	0.4169
Raph1	2.20114e-05	0.167407	0.249	0.249	0.417997
Rpl10	2.20847e-05	-0.0398024	0.828	0.896	0.419389
Sec16a	2.20949e-05	-0.00925919	0.272	0.339	0.419583
Katna1	2.21476e-05	-0.0574504	0.154	0.225	0.420583
Dnajb12	2.22013e-05	-0.108782	0.104	0.173	0.421603
Mrpl35	2.22431e-05	-0.0151735	0.27	0.348	0.422397
Smim22	2.22441e-05	-0.148456	0.646	0.745	0.422416
Slc9a3r1	2.22819e-05	-0.00270467	0.248	0.318	0.423134
Suco	2.2317e-05	-0.248856	0.21	0.303	0.423799
Psmc3	2.23513e-05	-0.120573	0.388	0.487	0.424451
Itga3	2.23606e-05	0.0367734	0.139	0.178	0.424628
Clps	2.24675e-05	-0.544259	0.376	0.436	0.426657
Skiv2l	2.25182e-05	0.000636557	0.132	0.197	0.427621
Isg20	2.25235e-05	-0.212077	0.276	0.378	0.427721
[truncated: 4,747 more rows]

## Sheet: DEG_absorptive_GF
	p_val	avg_log2FC	pct.1	pct.2	p_val_adj
mt-Co3	0	-3.07146	0.161	0.999	0
mt-Cytb	0	-2.04688	0.191	0.993	0
mt-Atp6	0	-2.15723	0.208	1	0
mt-Nd2	0	-0.880841	0.227	0.963	0
mt-Co1	0	-1.30992	0.319	0.999	0
mt-Co2	0	-1.24338	0.328	0.999	0
mt-Nd3	0	0.360622	0.232	0.85	0
mt-Nd4	0	0.479949	0.473	0.987	0
mt-Nd1	4.65044e-297	-0.0920625	0.448	0.978	9.05999e-293
Rps14	1.13942e-256	-1.84942	0.335	0.931	2.21981e-252
Rpl41	1.19015e-256	-1.31181	0.429	0.972	2.31866e-252
Cyp2c55	1.52397e-233	-2.67802	0.636	0.883	2.969e-229
mt-Nd4l	8.64985e-228	1.94973	0.918	0.802	1.68516e-223
Nme7	2.73211e-178	2.98511	0.703	0.21	5.32269e-174
Rpl18	4.70281e-177	-1.34338	0.463	0.929	9.16201e-173
Dmbt1	5.63319e-167	-1.83581	0.386	0.859	1.09746e-162
Rpl28	5.97485e-167	-1.12108	0.386	0.89	1.16402e-162
mt-Nd5	2.67546e-159	0.7645	0.596	0.892	5.21232e-155
Zg16	7.52526e-158	2.29445	0.19	0.448	1.46607e-153
Rpl18a	1.86221e-155	-1.33733	0.383	0.871	3.62796e-151
Muc2	1.05186e-147	0.606505	0.097	0.437	2.04924e-143
Reg3b	7.10628e-147	-4.60437	0.082	0.568	1.38444e-142
Selenom	1.53999e-145	-3.76659	0.051	0.515	3.00022e-141
Fau	2.51491e-142	-0.638613	0.638	0.981	4.89954e-138
Zfp36	2.19687e-134	-2.92339	0.128	0.59	4.27994e-130
Mptx1	1.01732e-128	0.887993	0.194	0.523	1.98194e-124
Ubb	1.06375e-127	-1.23414	0.695	0.951	2.07239e-123
Atf3	1.56154e-122	-2.62477	0.213	0.631	3.04219e-118
Ftl1	6.66499e-120	-1.06591	0.685	0.961	1.29847e-115
Crip1	3.42558e-119	0.683594	0.722	0.966	6.67371e-115
AY036118	1.32055e-118	1.80922	0.963	0.798	2.5727e-114
H2afj	2.62928e-118	-1.58962	0.406	0.806	5.12237e-114
Gm10076	5.69734e-118	-2.58654	0.208	0.582	1.10996e-113
Cox8a	8.72353e-118	-0.0123614	0.645	0.948	1.69952e-113
S100g	2.18958e-117	-5.98039	0.042	0.419	4.26573e-113
Mgst3	2.28202e-116	-0.337883	0.536	0.906	4.44584e-112
Ier2	2.7166e-116	-2.51987	0.189	0.6	5.29249e-112
Rplp1	2.96029e-115	-0.45746	0.47	0.872	5.76723e-111
Tspan8	1.61918e-114	0.935246	0.861	0.786	3.15449e-110
Tmsb10	1.08989e-113	-1.28585	0.375	0.807	2.12333e-109
Fos	3.10278e-108	-1.50918	0.588	0.8	6.04484e-104
Btg2	7.48119e-108	-1.70881	0.573	0.782	1.45749e-103
Ubc	1.17689e-105	-1.22101	0.623	0.919	2.29282e-101
Klk1	1.28675e-105	0.643496	0.212	0.504	2.50684e-101
Atp5mpl	1.7578e-105	0.70475	0.654	0.755	3.42454e-101
Agr2	2.96261e-105	1.43231	0.213	0.386	5.77176e-101
Ckmt1	7.7195e-104	1.18095	0.809	0.858	1.50391e-99
Cox7a2	2.39851e-101	0.700113	0.759	0.851	4.67278e-97
Rpl32	8.0449e-101	-0.768427	0.377	0.788	1.56731e-96
Krt18	3.99582e-100	-2.06025	0.21	0.627	7.78465e-96
Guca2a	1.58328e-99	0.544183	0.723	0.956	3.08455e-95
Reg3g	2.24888e-98	-5.85443	0.055	0.395	4.38126e-94
Rpl37a	5.33297e-97	-0.63867	0.416	0.81	1.03897e-92
Rps16	5.53394e-97	-0.889985	0.49	0.867	1.07812e-92
Rplp0	6.17252e-97	-0.584553	0.493	0.867	1.20253e-92
Rpl36	7.89584e-97	-0.820781	0.376	0.782	1.53827e-92
Oit1	9.40476e-93	-0.347928	0.325	0.698	1.83223e-88
Arl4a	1.30454e-92	-1.66068	0.442	0.681	2.54151e-88
Retreg1	2.28371e-92	1.78483	0.653	0.259	4.44913e-88
Rps5	3.02819e-92	-0.964139	0.421	0.813	5.89951e-88
Rpl13	7.37372e-89	-0.727023	0.521	0.876	1.43655e-84
Ppargc1a	1.00311e-87	2.04137	0.545	0.176	1.95426e-83
Cox6c	6.3552e-87	0.78336	0.842	0.895	1.23812e-82
Jun	9.53792e-87	-1.27539	0.61	0.87	1.85818e-82
Abcb1a	8.40973e-85	-1.3785	0.711	0.841	1.63838e-80
Fhl1	2.19199e-84	1.89915	0.573	0.206	4.27043e-80
Pdcd4	8.38338e-84	1.91806	0.597	0.246	1.63325e-79
Ndufa6	8.43837e-84	0.67128	0.795	0.834	1.64396e-79
Rpl15	9.27887e-84	-0.992222	0.39	0.772	1.80771e-79
Rps26	9.88339e-84	-0.0919131	0.468	0.796	1.92548e-79
Hmgb1	8.12121e-83	1.28589	0.792	0.496	1.58218e-78
Sult1b1	1.46626e-81	1.05153	0.825	0.675	2.85657e-77
Serf2	4.73604e-81	-0.625659	0.577	0.898	9.22675e-77
S100a6	6.25366e-81	0.418536	0.815	0.974	1.21834e-76
Rps15	1.06491e-80	-1.01268	0.382	0.759	2.07467e-76
Phgr1	1.39964e-79	0.156033	0.84	1	2.72677e-75
Spink1	8.26608e-79	3.19693	0.373	0.128	1.6104e-74
Cox7b	8.72394e-79	0.713369	0.835	0.861	1.6996e-74
Slc30a10	9.33969e-79	-4.13471	0.024	0.305	1.81956e-74
Fth1	3.80299e-78	-0.965703	0.919	0.998	7.40898e-74
Rps20	1.01284e-77	-0.431321	0.552	0.874	1.97321e-73
Lgals4	1.09701e-77	0.469452	0.893	0.995	2.13719e-73
Hsp90aa1	1.80565e-77	1.47235	0.721	0.442	3.51776e-73
Hist1h1e	4.65348e-77	-3.02882	0.134	0.455	9.06591e-73
Selenbp1	9.67219e-77	1.16608	0.784	0.746	1.88434e-72
Ifitm2	1.93976e-76	-3.67365	0.012	0.269	3.77904e-72
Tpt1	5.98976e-75	-0.106522	0.772	0.98	1.16692e-70
Cox7c	8.87186e-75	0.720562	0.867	0.92	1.72842e-70
Rpl11	2.79087e-74	-0.687784	0.485	0.828	5.43717e-70
Elob	3.74127e-74	-0.923399	0.574	0.871	7.28873e-70
Foxp1	8.25014e-74	1.60337	0.627	0.282	1.60729e-69
Nbeal1	2.62061e-73	1.45325	0.721	0.376	5.10548e-69
Prdx6	4.04563e-73	0.576509	0.64	0.886	7.88171e-69
Cox6b1	5.29984e-73	0.196114	0.744	0.935	1.03252e-68
Tcim	1.71442e-72	-2.23835	0.176	0.489	3.34003e-68
Uqcrb	4.90945e-72	0.733962	0.8	0.828	9.56459e-68
Arhgap5	5.73636e-72	1.25783	0.816	0.548	1.11756e-67
Ces2a	1.22037e-71	-2.37331	0.314	0.593	2.37753e-67
Hpgd	1.53456e-71	1.02989	0.872	0.663	2.98962e-67
Fam13b	3.67824e-70	1.83561	0.494	0.166	7.16595e-66
Rpl8	5.64366e-70	-0.762417	0.479	0.815	1.0995e-65
Cox4i1	1.52774e-69	-0.102267	0.754	0.969	2.97635e-65
Tmsb4x	8.77573e-69	-0.593563	0.684	0.926	1.70969e-64
Zcchc7	1.49997e-68	1.57111	0.517	0.186	2.92224e-64
Mapk13	4.34363e-68	-1.33211	0.478	0.723	8.46226e-64
Pglyrp1	1.77413e-67	-1.43198	0.361	0.689	3.45636e-63
Vmp1	2.53754e-67	-2.34225	0.124	0.438	4.94363e-63
Atp1b1	2.90823e-67	0.756001	0.932	0.922	5.66581e-63
Akap9	3.98687e-66	1.34296	0.762	0.476	7.76723e-62
Krt8	4.5474e-66	-0.0276299	0.788	0.981	8.85925e-62
Magt1	1.79993e-65	1.57932	0.599	0.276	3.50662e-61
Tff3	2.14263e-65	0.419538	0.042	0.233	4.17427e-61
Cox17	4.23775e-65	0.876726	0.789	0.681	8.25599e-61
Cox6a1	1.03311e-64	-0.178564	0.593	0.864	2.0127e-60
Duox2	4.83719e-64	-4.04345	0.053	0.297	9.42381e-60
Gm42941	1.53235e-63	2.66282	0.259	0.039	2.98532e-59
Atp5l	1.74348e-63	0.589767	0.734	0.803	3.39664e-59
Atp5j2	2.40518e-62	0.205071	0.687	0.873	4.68577e-58
Slc25a5	2.47679e-62	0.773624	0.882	0.879	4.82529e-58
Cox5b	3.13016e-62	0.326962	0.707	0.873	6.09818e-58
4931406C07Rik	3.35767e-62	-1.18411	0.502	0.611	6.5414e-58
Rpsa	3.37142e-62	-0.619408	0.413	0.74	6.56821e-58
Eif4ebp3	6.89669e-62	0.851613	0.741	0.646	1.34361e-57
Cyba	2.62874e-61	-1.51163	0.344	0.566	5.12132e-57
Rbm25	5.35272e-61	1.37358	0.671	0.372	1.04282e-56
Rpl21	1.87046e-60	-0.427878	0.464	0.774	3.64403e-56
Phip	1.89145e-60	1.91543	0.422	0.134	3.68493e-56
Rpl13a	3.9671e-60	-0.751778	0.485	0.798	7.72871e-56
Gm26532	1.0504e-59	-4.44564	0.019	0.241	2.04638e-55
Rps12	2.66774e-59	-0.0555788	0.563	0.822	5.1973e-55
Rps23	3.24212e-59	-0.583463	0.476	0.787	6.31629e-55
Pam	5.4426e-59	1.78986	0.512	0.229	1.06033e-54
Duoxa2	6.01085e-59	-5.68038	0.016	0.221	1.17103e-54
Fkbp5	6.1391e-59	1.50933	0.622	0.328	1.19602e-54
4632427E13Rik	7.78964e-59	2.20013	0.355	0.094	1.51758e-54
Cir1	3.59284e-58	1.12004	0.545	0.23	6.99957e-54
Fam133b	6.41352e-58	1.41916	0.381	0.114	1.24948e-53
Rps15a	9.10078e-58	-0.516547	0.387	0.701	1.77301e-53
Slc4a4	1.72109e-57	1.66405	0.552	0.265	3.35303e-53
Fchsd2	3.09171e-57	1.84157	0.45	0.164	6.02327e-53
1810065E05Rik	4.01125e-57	-0.869732	0.62	0.87	7.81472e-53
Ulk4	4.46695e-57	2.55149	0.201	0.022	8.70252e-53
Xrn1	4.80256e-57	1.74087	0.473	0.181	9.35635e-53
Scand1	5.20824e-57	-1.26775	0.392	0.684	1.01467e-52
Apob	5.72528e-57	1.82007	0.484	0.191	1.1154e-52
Myl6	6.24971e-57	-0.305719	0.738	0.953	1.21757e-52
Bsg	8.97636e-57	-0.740921	0.663	0.88	1.74877e-52
Cldn3	3.24248e-56	-0.663214	0.739	0.942	6.317e-52
Rps18	9.30662e-56	-0.354171	0.494	0.78	1.81312e-51
Phlpp2	1.4708e-55	1.7542	0.378	0.114	2.86541e-51
Spink4	4.82342e-55	-0.384283	0.082	0.29	9.39698e-51
Ndufb1-ps	5.72294e-55	0.973523	0.742	0.636	1.11494e-50
2200002D01Rik	3.04624e-54	0.00583743	0.833	0.985	5.93469e-50
B3galt5	3.11364e-54	-1.84897	0.29	0.535	6.06599e-50
Hmgb2	5.86538e-54	1.49399	0.604	0.331	1.14269e-49
Ndufv3	6.58166e-54	-0.645733	0.453	0.756	1.28224e-49
Prap1	8.30785e-54	-1.99914	0.263	0.473	1.61854e-49
Rps10	9.50498e-54	-0.574583	0.588	0.86	1.85176e-49
Hsd11b2	1.00859e-53	1.68022	0.423	0.308	1.96493e-49
Iyd	1.49443e-53	2.10997	0.294	0.068	2.91144e-49
Tfcp2l1	3.46529e-53	1.26252	0.713	0.508	6.75107e-49
Fxyd4	5.06421e-53	4.10159	0.227	0.048	9.86609e-49
Uba52	6.90127e-53	1.28346	0.525	0.391	1.34451e-48
Spint2	1.24193e-52	0.561701	0.931	0.937	2.41954e-48
Atp5md	2.30882e-52	0.0960165	0.489	0.691	4.49805e-48
Ash1l	4.39767e-52	1.3583	0.589	0.293	8.56755e-48
Dync1i2	5.74411e-52	1.30671	0.646	0.362	1.11907e-47
Junb	6.68241e-52	-1.23111	0.395	0.672	1.30187e-47
Tppp3	7.64131e-52	2.32502	0.324	0.092	1.48868e-47
Rpl17	1.11707e-51	-0.236398	0.644	0.89	2.17627e-47
Dstn	3.23582e-51	0.567497	0.952	0.959	6.30402e-47
Gstp1	6.51785e-51	-2.0072	0.201	0.356	1.26981e-46
Ctsz	6.70436e-51	-1.78274	0.339	0.562	1.30614e-46
Gprin3	1.97327e-50	0.945604	0.382	0.137	3.84432e-46
Rpl26	3.48133e-50	-0.199876	0.577	0.834	6.78232e-46
Asxl2	6.76105e-50	1.66004	0.381	0.127	1.31719e-45
Cr1l	8.84762e-50	1.41382	0.519	0.234	1.72369e-45
Sc5d	1.51393e-49	1.29931	0.511	0.224	2.94943e-45
2010106E10Rik	8.09093e-49	5.19812	0.123	0.004	1.57627e-44
Tle4	8.30823e-49	1.53013	0.55	0.273	1.61861e-44
Anxa1	9.43863e-49	1.23959	0.614	0.377	1.83883e-44
Btbd3	1.91863e-48	2.23746	0.243	0.049	3.73787e-44
Uqcr11	3.12599e-48	-0.0326138	0.557	0.778	6.09005e-44
Pbx1	5.12248e-48	1.50724	0.5	0.223	9.97961e-44
Lypd8	6.26201e-48	0.0764721	0.892	0.998	1.21996e-43
Egr1	6.45103e-48	-1.056	0.421	0.648	1.25679e-43
Ccar1	6.98365e-48	1.52855	0.538	0.259	1.36055e-43
Arfgef3	7.38242e-48	3.4723	0.185	0.024	1.43824e-43
Cfl2	1.01004e-47	1.69937	0.411	0.154	1.96775e-43
Ankrd12	1.43202e-47	1.28124	0.557	0.27	2.78987e-43
Uqcr10	2.06551e-47	0.0961835	0.639	0.831	4.02402e-43
Rhoa	7.1113e-47	0.778764	0.746	0.598	1.38542e-42
Ggh	1.00735e-46	1.27995	0.692	0.5	1.96252e-42
Rpl10a	1.06076e-46	-0.507205	0.413	0.698	2.06658e-42
Gpx2	1.07426e-46	-1.73545	0.117	0.374	2.09288e-42
Eif1	1.36995e-46	-0.628949	0.763	0.913	2.66893e-42
Dusp1	1.98528e-46	-1.43626	0.258	0.52	3.86771e-42
Rps24	2.01754e-46	-0.138196	0.582	0.822	3.93056e-42
Gt(ROSA)26Sor	3.92946e-46	-3.31255	0.035	0.234	7.65537e-42
Herc1	6.61987e-46	1.63075	0.404	0.155	1.28968e-41
Gm43813	9.0202e-46	2.48433	0.19	0.028	1.75732e-41
Rps11	9.08746e-46	-0.316964	0.593	0.843	1.77042e-41
Ly6m	1.10305e-45	-1.92839	0.264	0.31	2.14896e-41
Uqcrh	1.81309e-45	0.217942	0.721	0.864	3.53226e-41
Mpzl2	2.51631e-45	1.55779	0.449	0.188	4.90227e-41
Amd1	3.04846e-45	1.98027	0.253	0.058	5.93901e-41
Zbtb16	3.43574e-45	4.71672	0.102	0.002	6.69351e-41
B230206H07Rik	4.71616e-45	3.81094	0.135	0.009	9.18802e-41
Tshz1	5.94721e-45	1.25073	0.452	0.188	1.15863e-40
Rpl35a	6.99523e-45	0.0793004	0.599	0.808	1.36281e-40
Rpl34	7.5345e-45	0.0398091	0.594	0.809	1.46787e-40
Lias	9.82269e-45	1.481	0.429	0.173	1.91366e-40
Sfn	1.45326e-44	-0.939719	0.452	0.705	2.83125e-40
Rpl14	2.72051e-44	-0.591466	0.398	0.682	5.30009e-40
Rps2	5.11306e-44	-0.242694	0.44	0.695	9.96126e-40
Etfb	5.65136e-44	-0.883913	0.545	0.734	1.101e-39
P4hb	5.79651e-44	-1.28655	0.324	0.571	1.12928e-39
Appl2	5.84965e-44	-0.966289	0.027	0.179	1.13963e-39
Arrdc3	6.56138e-44	1.58026	0.259	0.065	1.27829e-39
Selenoi	8.72495e-44	1.20701	0.47	0.206	1.69979e-39
Sec62	9.25674e-44	1.15628	0.618	0.384	1.8034e-39
Elovl7	9.71561e-44	1.31115	0.527	0.266	1.8928e-39
Areg	1.83974e-43	-1.63863	0.34	0.464	3.58418e-39
Ube2r2	1.8512e-43	1.18685	0.597	0.344	3.60651e-39
Resf1	1.91037e-43	1.13983	0.478	0.213	3.72178e-39
H3f3b	2.23665e-43	-0.662974	0.815	0.925	4.35744e-39
Larp4b	2.2599e-43	1.25993	0.62	0.352	4.40275e-39
Ndufa5	3.90004e-43	0.65719	0.623	0.606	7.59806e-39
Gm42702	4.24375e-43	2.28821	0.197	0.034	8.26767e-39
Serpinb6a	5.10839e-43	0.550478	0.815	0.812	9.95217e-39
Ndufc1	6.67309e-43	0.611925	0.659	0.663	1.30005e-38
Birc6	9.26781e-43	1.23401	0.571	0.306	1.80555e-38
Rhbdl2	9.58398e-43	1.17493	0.393	0.152	1.86715e-38
Hypk	1.09287e-42	1.68921	0.386	0.155	2.12912e-38
Rpl23	1.43885e-42	0.0231742	0.644	0.849	2.80318e-38
Akr1c13	1.72232e-42	0.948608	0.699	0.509	3.35543e-38
Phyh	3.06738e-42	0.966554	0.689	0.492	5.97586e-38
Gprc5a	3.17663e-42	-1.85351	0.293	0.464	6.18871e-38
Bfar	3.93195e-42	1.22772	0.538	0.27	7.66022e-38
Rps8	4.1809e-42	0.0704203	0.617	0.815	8.14524e-38
Atp5h	4.89502e-42	-0.0967845	0.663	0.864	9.53647e-38
Cyp4f14	5.07943e-42	1.23908	0.587	0.357	9.89575e-38
Thbs4	6.49782e-42	1.87608	0.342	0.122	1.26591e-37
Deptor	8.85347e-42	1.33833	0.498	0.238	1.72483e-37
Ndufa1	1.08311e-41	0.50191	0.801	0.817	2.11012e-37
Atp12a	1.33657e-41	0.737608	0.253	0.086	2.6039e-37
Myo15b	1.55378e-41	-0.743532	0.54	0.791	3.02708e-37
Jund	1.89442e-41	-0.662273	0.767	0.876	3.6907e-37
Cobl	1.99557e-41	1.15868	0.536	0.268	3.88777e-37
R3hdm1	2.41001e-41	1.57899	0.362	0.132	4.69518e-37
Nipbl	2.54742e-41	1.26736	0.562	0.301	4.96288e-37
Aldob	2.88778e-41	1.35824	0.568	0.339	5.62598e-37
Tnrc6b	2.96531e-41	1.16957	0.509	0.245	5.77703e-37
Rbm47	3.32385e-41	0.968779	0.707	0.461	6.47552e-37
Atp5e	5.36476e-41	-0.199651	0.653	0.873	1.04516e-36
Glod5	5.45e-41	1.15799	0.525	0.343	1.06177e-36
Blvrb	5.66245e-41	-1.45596	0.325	0.477	1.10316e-36
Retnlb	5.87932e-41	-0.119193	0.046	0.199	1.14541e-36
Elf3	6.87704e-41	-0.997191	0.512	0.724	1.33978e-36
Rps19	8.86592e-41	-0.638686	0.454	0.722	1.72726e-36
Vps13a	9.84469e-41	1.7535	0.376	0.148	1.91794e-36
Atp5g1	1.10266e-40	-0.588943	0.474	0.739	2.14821e-36
Rps29	1.2969e-40	0.450413	0.772	0.884	2.52662e-36
Pbrm1	1.30264e-40	1.34526	0.525	0.267	2.5378e-36
Cyp2c68	1.47966e-40	2.33408	0.261	0.073	2.88268e-36
Amn1	1.57148e-40	1.32547	0.31	0.102	3.06156e-36
Phykpl	1.67887e-40	2.13118	0.247	0.062	3.27077e-36
Sprr2a3	2.02526e-40	-1.30369	0.464	0.708	3.94561e-36
Atrx	2.57713e-40	1.57135	0.465	0.223	5.02076e-36
Gdpd1	2.77821e-40	1.12248	0.609	0.356	5.4125e-36
Trim2	3.23935e-40	1.164	0.644	0.409	6.31091e-36
Slc26a3	3.98853e-40	1.48969	0.674	0.543	7.77045e-36
Crebrf	4.48751e-40	1.20274	0.455	0.204	8.74258e-36
Hsbp1l1	6.50162e-40	1.42334	0.215	0.05	1.26665e-35
Rpl37	7.54452e-40	0.20889	0.669	0.842	1.46982e-35
Ccdc152	7.6186e-40	2.0246	0.166	0.027	1.48426e-35
Atp5d	7.90532e-40	-0.284003	0.664	0.88	1.54012e-35
Tmcc1	8.25536e-40	1.38654	0.375	0.144	1.60831e-35
Oaz1	9.17224e-40	-0.714638	0.55	0.769	1.78694e-35
Ace2	9.89744e-40	3.12001	0.114	0.007	1.92822e-35
Akr1c12	2.00596e-39	0.902609	0.705	0.5	3.90802e-35
Cbx3	2.82597e-39	1.5063	0.382	0.151	5.50556e-35
Ccdc85c	3.11698e-39	1.457	0.292	0.09	6.07251e-35
Prrc2c	3.52921e-39	0.988567	0.653	0.388	6.87562e-35
Atp1a1	3.53116e-39	0.704508	0.826	0.807	6.87941e-35
Bloc1s1	3.90581e-39	1.4884	0.237	0.063	7.6093e-35
Bri3	4.04565e-39	-0.836887	0.583	0.746	7.88174e-35
Dcun1d1	4.43316e-39	1.38078	0.357	0.134	8.63668e-35
Rpl19	4.88547e-39	-0.322394	0.701	0.905	9.51787e-35
Nrip1	5.27409e-39	1.09355	0.587	0.324	1.0275e-34
Ethe1	5.28958e-39	-0.147318	0.711	0.908	1.03052e-34
Car1	5.34711e-39	-0.546913	0.648	0.87	1.04172e-34
Gapdh	7.0016e-39	-0.114057	0.733	0.922	1.36405e-34
Hbegf	7.4888e-39	-0.99205	0.566	0.615	1.45897e-34
Atp5k	8.24051e-39	0.508892	0.669	0.736	1.60542e-34
Atf4	8.33041e-39	-1.65501	0.172	0.401	1.62293e-34
Ppp1cb	1.18542e-38	0.986333	0.716	0.468	2.30944e-34
Nmt1	2.30764e-38	1.15323	0.437	0.194	4.49574e-34
Cbr3	2.39585e-38	-1.45871	0.273	0.334	4.6676e-34
Btg1	3.11478e-38	0.698314	0.866	0.693	6.06822e-34
Atp6v1h	4.92616e-38	1.45615	0.326	0.115	9.59714e-34
U2surp	5.31511e-38	1.10442	0.577	0.32	1.03549e-33
Pnrc1	6.20775e-38	-1.33722	0.435	0.595	1.20939e-33
Misp	7.1199e-38	-0.915934	0.625	0.798	1.3871e-33
Actg1	7.45013e-38	-0.283981	0.809	0.961	1.45143e-33
Lnpep	7.79729e-38	1.14422	0.505	0.252	1.51907e-33
Nupr1	7.85779e-38	-0.932953	0.055	0.219	1.53085e-33
Swt1	9.87796e-38	1.36336	0.403	0.171	1.92442e-33
Flacc1	1.27658e-37	2.83995	0.12	0.01	2.48703e-33
Rapgef6	1.37313e-37	1.19125	0.361	0.14	2.67513e-33
Rps28	1.43227e-37	-0.0488394	0.538	0.769	2.79036e-33
Atxn1	1.55102e-37	0.943305	0.474	0.228	3.02169e-33
Slc26a2	1.67422e-37	0.973529	0.877	0.762	3.26171e-33
Vamp7	2.13323e-37	1.29327	0.357	0.139	4.15596e-33
Dek	2.82347e-37	0.999416	0.533	0.278	5.50069e-33
Thoc2	3.19991e-37	1.23712	0.485	0.24	6.23406e-33
Ubxn2a	3.44987e-37	0.811795	0.632	0.369	6.72104e-33
Ncor1	3.96782e-37	0.946014	0.706	0.468	7.7301e-33
Ccdc25	4.04173e-37	1.08882	0.53	0.276	7.8741e-33
Gm1123	4.20336e-37	2.97126	0.17	0.036	8.18898e-33
Rb1cc1	4.71168e-37	0.987666	0.624	0.366	9.17929e-33
Mettl7a1	5.12492e-37	1.02517	0.578	0.322	9.98437e-33
Hint1	5.32596e-37	0.0389227	0.695	0.864	1.0376e-32
Rnaset2a	5.42799e-37	0.865051	0.313	0.116	1.05748e-32
Eef2	6.71931e-37	-0.485617	0.479	0.731	1.30906e-32
Mau2	7.29532e-37	1.42758	0.36	0.141	1.42127e-32
Mkln1	8.04422e-37	1.21498	0.453	0.211	1.56718e-32
Prss32	9.27505e-37	0.432369	0.764	0.813	1.80697e-32
Csnk2a1	9.50701e-37	0.867659	0.743	0.511	1.85215e-32
Pan3	1.16612e-36	1.53378	0.336	0.126	2.27184e-32
Lrif1	1.23045e-36	1.18982	0.339	0.128	2.39717e-32
Bola2	1.40915e-36	-1.62327	0.269	0.459	2.7453e-32
Fam126b	1.50931e-36	1.85396	0.251	0.071	2.94044e-32
Usp34	1.69808e-36	1.08759	0.556	0.304	3.3082e-32
Slc10a5	1.78234e-36	1.77675	0.256	0.074	3.47236e-32
2610001J05Rik	2.5638e-36	1.38131	0.359	0.141	4.99479e-32
Rack1	2.61254e-36	-0.518329	0.424	0.678	5.08974e-32
Gpr89	2.68688e-36	1.49889	0.357	0.141	5.23458e-32
Ankhd1	3.02228e-36	1.14528	0.413	0.182	5.88802e-32
2610528A11Rik	3.18214e-36	-0.316521	0.754	0.931	6.19944e-32
Dip2b	3.19819e-36	1.39573	0.279	0.09	6.23072e-32
Krt7	3.23487e-36	-1.63346	0.154	0.371	6.30217e-32
Hsp90ab1	3.74421e-36	0.709329	0.875	0.719	7.29447e-32
Sh3bgrl	3.92657e-36	0.965743	0.597	0.345	7.64975e-32
Cspp1	4.16739e-36	1.42681	0.326	0.119	8.11891e-32
Cideb	4.1854e-36	0.9724	0.538	0.287	8.15399e-32
Pex19	4.20061e-36	1.26297	0.371	0.151	8.18363e-32
Atg5	4.55736e-36	0.889636	0.46	0.223	8.87865e-32
Csde1	4.62235e-36	1.0337	0.641	0.398	9.00526e-32
Lrrc19	6.65303e-36	1.05249	0.392	0.168	1.29614e-31
Lmbrd1	6.69381e-36	0.77764	0.484	0.244	1.30409e-31
Agap1	8.59609e-36	1.44225	0.301	0.104	1.67469e-31
Dnajb14	1.04533e-35	1.4092	0.331	0.123	2.03652e-31
Strbp	1.05001e-35	1.10727	0.619	0.378	2.04564e-31
Myl12b	1.24015e-35	0.561355	0.847	0.817	2.41607e-31
Glrx	1.30629e-35	0.954222	0.654	0.457	2.54492e-31
1110038B12Rik	1.31358e-35	-1.31576	0.299	0.512	2.55912e-31
Rpl24	1.38132e-35	-0.228456	0.62	0.837	2.69108e-31
Prkx	1.44686e-35	1.0107	0.319	0.122	2.81877e-31
Ufsp2	1.58032e-35	1.41573	0.364	0.147	3.07878e-31
2610037D02Rik	1.73317e-35	2.71873	0.154	0.024	3.37657e-31
Sptssb	2.13523e-35	-1.14683	0.368	0.494	4.15986e-31
Cdc123	2.13965e-35	1.22647	0.455	0.219	4.16847e-31
Psmb8	5.09183e-35	-2.26693	0.165	0.3	9.91991e-31
Ehf	5.27737e-35	0.937171	0.694	0.475	1.02814e-30
Dnajc3	5.98593e-35	1.05714	0.592	0.347	1.16618e-30
Hnf4g	6.82703e-35	1.25234	0.321	0.12	1.33004e-30
Trpm7	7.49274e-35	1.41561	0.418	0.191	1.45974e-30
Foxn3	7.51742e-35	1.05619	0.543	0.296	1.46454e-30
Hspa1a	7.74105e-35	-7.72632	0	0.105	1.50811e-30
Dnajb1	7.76975e-35	-2.37694	0.124	0.301	1.5137e-30
Hexb	7.97368e-35	1.57437	0.356	0.148	1.55343e-30
Ssb	8.52044e-35	1.14644	0.569	0.328	1.65995e-30
Gpbp1l1	9.73449e-35	0.86818	0.577	0.325	1.89647e-30
Rab27b	1.6366e-34	1.83864	0.258	0.079	3.18842e-30
Brd8	1.66826e-34	1.35306	0.299	0.105	3.25011e-30
Ubn2	1.701e-34	1.43395	0.422	0.2	3.31388e-30
Phpt1	1.73873e-34	2.16209	0.179	0.036	3.3874e-30
Smim22	1.83423e-34	0.636408	0.68	0.695	3.57344e-30
Neat1	1.84403e-34	-0.140805	0.695	0.886	3.59255e-30
Nfia	2.26663e-34	1.95819	0.258	0.08	4.41586e-30
Cyp4b1	2.34765e-34	2.24153	0.303	0.132	4.57368e-30
Lgals3	2.44373e-34	0.143935	0.877	0.986	4.76088e-30
Uqcrq	2.47033e-34	-0.0480751	0.648	0.835	4.8127e-30
Zfp467	2.77082e-34	1.20168	0.458	0.226	5.39811e-30
Iqgap1	3.35432e-34	0.982779	0.691	0.476	6.53488e-30
N4bp2l2	4.38247e-34	1.03721	0.439	0.208	8.53792e-30
Sft2d1	5.46412e-34	1.24043	0.277	0.093	1.06452e-29
Tmf1	5.71428e-34	0.775649	0.573	0.325	1.11326e-29
Acy3	5.78267e-34	1.57125	0.266	0.085	1.12658e-29
Plp2	5.93931e-34	1.16677	0.442	0.3	1.1571e-29
Top2a	6.63541e-34	3.15208	0.149	0.024	1.29271e-29
Slc15a1	7.66515e-34	0.863573	0.28	0.11	1.49332e-29
Smim24	7.6758e-34	0.861855	0.635	0.55	1.4954e-29
Tcf7l2	8.45504e-34	0.810784	0.804	0.59	1.64721e-29
Eps8l3	8.4912e-34	-1.11426	0.645	0.759	1.65426e-29
Fabp2	8.90813e-34	0.613563	0.635	0.767	1.73548e-29
Ccdc90b	9.4379e-34	1.02234	0.347	0.145	1.83869e-29
Tcf4	9.60208e-34	1.69436	0.325	0.125	1.87068e-29
Srek1ip1	1.03464e-33	1.09002	0.481	0.247	2.01568e-29
Slc39a1	1.05087e-33	1.09711	0.396	0.175	2.04731e-29
Slc38a1	1.22955e-33	1.53124	0.27	0.089	2.3954e-29
Slc5a1	1.32106e-33	1.4309	0.493	0.281	2.5737e-29
Ankrd17	1.55568e-33	0.978809	0.52	0.278	3.03078e-29
Bmp2	1.63572e-33	0.527832	0.266	0.108	3.1867e-29
Bclaf1	1.81999e-33	1.28634	0.474	0.248	3.5457e-29
Itpripl2	1.95065e-33	2.89191	0.14	0.02	3.80025e-29
Nsd1	2.44069e-33	1.17285	0.501	0.265	4.75495e-29
Dennd5b	2.55924e-33	1.70264	0.227	0.063	4.9859e-29
Macrod2	2.9058e-33	1.29312	0.277	0.096	5.66107e-29
Cemip2	3.21492e-33	0.847007	0.292	0.111	6.26331e-29
Sult1d1	3.36054e-33	0.610661	0.88	0.773	6.547e-29
Tsc22d3	3.72931e-33	1.19827	0.319	0.122	7.26543e-29
Gsk3b	4.29457e-33	0.806388	0.664	0.42	8.36667e-29
Relb	4.33117e-33	0.793185	0.429	0.207	8.43798e-29
Clcn3	5.92694e-33	1.0061	0.565	0.324	1.15469e-28
Muc13	5.95439e-33	-0.750176	0.814	0.934	1.16003e-28
Trpm6	6.09364e-33	0.784867	0.398	0.184	1.18716e-28
Slc17a5	7.2997e-33	1.73625	0.321	0.126	1.42213e-28
Hsp90b1	7.97447e-33	0.789729	0.772	0.591	1.55359e-28
Gcc2	8.50839e-33	0.955267	0.663	0.426	1.6576e-28
Rhob	9.23346e-33	-1.24183	0.298	0.524	1.79886e-28
Thrb	1.04945e-32	1.98193	0.262	0.086	2.04454e-28
Rnf152	1.05225e-32	1.79293	0.244	0.074	2.04999e-28
Snhg1	1.05242e-32	-1.91774	0.019	0.144	2.05033e-28
Hoxb13	1.18229e-32	1.42385	0.387	0.178	2.30334e-28
Filip1l	1.19498e-32	1.15772	0.479	0.247	2.32806e-28
Arntl	1.22289e-32	1.27875	0.254	0.083	2.38244e-28
Bmp3	1.33048e-32	1.30438	0.455	0.233	2.59205e-28
Mthfsl	1.39299e-32	1.07388	0.298	0.113	2.71382e-28
Calml4	1.39934e-32	0.564509	0.754	0.695	2.72619e-28
S100a1	1.59901e-32	-0.348062	0.398	0.629	3.11519e-28
Lpp	2.09067e-32	1.0758	0.543	0.31	4.07305e-28
Peli1	2.23635e-32	1.08449	0.476	0.246	4.35686e-28
D17H6S53E	2.29859e-32	1.08069	0.211	0.062	4.47811e-28
Slc7a9	2.5903e-32	2.47559	0.156	0.028	5.04642e-28
Sema4b	2.59851e-32	0.607741	0.367	0.172	5.06242e-28
Fosb	2.71428e-32	-1.08759	0.186	0.413	5.28796e-28
Itch	2.82866e-32	1.02156	0.48	0.248	5.51079e-28
Acyp2	3.27462e-32	0.608675	0.263	0.1	6.37961e-28
BC005561	3.52403e-32	1.32975	0.329	0.13	6.86552e-28
Tnrc6a	4.73394e-32	1.27643	0.432	0.211	9.22266e-28
Id2	4.9691e-32	1.60012	0.316	0.124	9.68079e-28
Ube3a	5.43608e-32	1.09774	0.506	0.275	1.05906e-27
Ubl3	5.44572e-32	0.809481	0.586	0.343	1.06094e-27
Cldn8	5.47897e-32	1.33688	0.337	0.137	1.06741e-27
Tmem33	6.22741e-32	1.00986	0.424	0.203	1.21322e-27
Rpl10	6.33252e-32	-0.609599	0.475	0.709	1.2337e-27
Upf3b	6.38626e-32	1.60367	0.35	0.149	1.24417e-27
Rabgap1l	7.66883e-32	1.6196	0.304	0.115	1.49404e-27
Rnaset2b	8.81311e-32	0.762305	0.27	0.101	1.71697e-27
Cdk12	8.97347e-32	0.850741	0.521	0.285	1.74821e-27
Tnfaip8	1.1576e-31	1.67883	0.222	0.063	2.25523e-27
Sephs2	1.25595e-31	0.969015	0.433	0.211	2.44685e-27
Krt19	1.33524e-31	0.386397	0.747	0.858	2.60131e-27
Cutal	1.37929e-31	0.961666	0.494	0.265	2.68714e-27
Adk	1.73203e-31	0.884202	0.667	0.461	3.37434e-27
Rpl39	1.78337e-31	0.551714	0.609	0.686	3.47435e-27
Ralgps2	1.79864e-31	0.764051	0.551	0.313	3.5041e-27
Tmem126b	2.31132e-31	1.22556	0.28	0.102	4.50291e-27
Tomm7	2.39652e-31	0.512309	0.608	0.618	4.66891e-27
Prpf40a	2.40063e-31	1.00028	0.582	0.347	4.67691e-27
Cpeb4	2.42972e-31	0.963103	0.52	0.286	4.73359e-27
Pck1	2.43616e-31	1.17785	0.403	0.188	4.74613e-27
Nfib	2.43729e-31	1.7593	0.335	0.143	4.74833e-27
Gchfr	2.43794e-31	-2.66503	0.127	0.269	4.7496e-27
Agpat1	2.68605e-31	1.17496	0.34	0.141	5.23296e-27
Sprr1a	2.79467e-31	-3.98694	0.046	0.184	5.44458e-27
Rpl35	2.79912e-31	-0.977569	0.406	0.581	5.45325e-27
Mrps6	2.89517e-31	0.9687	0.578	0.395	5.64037e-27
Esf1	3.07211e-31	1.36572	0.342	0.143	5.98509e-27
Carhsp1	3.23198e-31	-1.10642	0.408	0.541	6.29653e-27
C530008M17Rik	3.63016e-31	1.2841	0.387	0.177	7.07228e-27
Klhl9	3.78127e-31	1.09834	0.367	0.164	7.36667e-27
Sox6	3.78518e-31	1.98915	0.241	0.078	7.37428e-27
Fam102b	3.81769e-31	0.586115	0.357	0.167	7.43762e-27
Klf9	3.89336e-31	1.00154	0.561	0.329	7.58505e-27
Themis3	4.30638e-31	0.447345	0.457	0.248	8.38969e-27
Rps3	4.48826e-31	-0.407368	0.56	0.78	8.74402e-27
Rps21	4.59265e-31	-0.00163392	0.49	0.692	8.94741e-27
Eid1	4.685e-31	1.89629	0.238	0.074	9.12733e-27
Nat2	4.87672e-31	0.781308	0.355	0.16	9.50084e-27
Rps27	5.02658e-31	0.0323198	0.632	0.82	9.79279e-27
Sfxn1	5.18386e-31	1.54782	0.378	0.175	1.00992e-26
Ppp3ca	5.57442e-31	0.986192	0.5	0.269	1.08601e-26
Prlr	6.01359e-31	1.67028	0.264	0.09	1.17157e-26
Ranbp2	6.12681e-31	1.18394	0.435	0.216	1.19362e-26
Fxyd3	6.40746e-31	-2.82435	0.009	0.123	1.2483e-26
Klf5	6.61308e-31	0.711225	0.814	0.651	1.28836e-26
B4galt1	6.80358e-31	1.198	0.421	0.204	1.32547e-26
Rpl9	7.21675e-31	0.133359	0.695	0.849	1.40597e-26
Xpr1	7.24549e-31	1.30298	0.44	0.223	1.41157e-26
Lmo4	7.25069e-31	1.29736	0.427	0.212	1.41258e-26
Aprt	7.39434e-31	-0.885373	0.463	0.624	1.44057e-26
Fubp1	7.5821e-31	1.60411	0.34	0.144	1.47715e-26
Calm1	7.68977e-31	0.460981	0.952	0.94	1.49812e-26
Pde4d	7.69635e-31	2.02674	0.19	0.047	1.4994e-26
Ly96	9.77631e-31	1.04854	0.22	0.07	1.90462e-26
mt-Atp8	1.04052e-30	0.735515	0.655	0.74	2.02713e-26
Shoc2	1.06717e-30	0.800633	0.454	0.233	2.07905e-26
Nemf	1.11169e-30	1.26904	0.36	0.157	2.16579e-26
Kif21a	1.12264e-30	0.868569	0.412	0.199	2.18712e-26
Trim8	1.22518e-30	1.26714	0.241	0.08	2.3869e-26
Tram1	1.25809e-30	1.04466	0.454	0.232	2.45101e-26
Zfp950	1.44994e-30	1.67066	0.285	0.105	2.82478e-26
Clca4a	1.50208e-30	-1.30049	0.346	0.351	2.92635e-26
Oip5os1	1.5071e-30	0.903805	0.586	0.353	2.93612e-26
Sorbs1	1.57665e-30	0.756513	0.244	0.09	3.07162e-26
Kdsr	1.69447e-30	1.28198	0.273	0.101	3.30116e-26
Galnt5	2.38555e-30	2.82664	0.109	0.012	4.64752e-26
Xrn2	2.44873e-30	1.04116	0.506	0.278	4.77061e-26
Rpl38	2.58628e-30	-0.290941	0.516	0.741	5.03859e-26
Styx	2.60222e-30	1.87415	0.175	0.04	5.06964e-26
Gm42937	2.93078e-30	1.64569	0.16	0.035	5.70975e-26
Ndufs5	3.12847e-30	0.574589	0.7	0.644	6.09488e-26
Rsrc2	3.17306e-30	0.919136	0.629	0.406	6.18176e-26
Ifrd1	3.2134e-30	-1.71025	0.303	0.466	6.26034e-26
Bcl7b	3.87661e-30	0.791979	0.392	0.188	7.55241e-26
Son	5.56187e-30	0.782525	0.783	0.624	1.08356e-25
Wsb2	5.82368e-30	0.861608	0.491	0.265	1.13457e-25
Zmpste24	6.23563e-30	1.08224	0.319	0.131	1.21483e-25
Pcdh17	6.53916e-30	1.86511	0.161	0.035	1.27396e-25
Rps4x	6.9111e-30	-0.0867268	0.515	0.71	1.34642e-25
Gm47283	6.99147e-30	-7.23006	0	0.09	1.36208e-25
Hectd1	7.146e-30	0.991649	0.538	0.309	1.39218e-25
Clock	8.42324e-30	1.29217	0.414	0.204	1.64101e-25
Tusc3	8.49139e-30	1.06663	0.301	0.119	1.65429e-25
Cnot6l	9.28024e-30	1.4875	0.334	0.142	1.80798e-25
Zkscan1	1.10955e-29	0.883137	0.324	0.14	2.16163e-25
Clip1	1.1577e-29	1.4894	0.274	0.099	2.25542e-25
Otub1	1.61969e-29	0.898284	0.457	0.237	3.15549e-25
Atg4a	1.72222e-29	1.65481	0.175	0.043	3.35524e-25
Marf1	1.87487e-29	1.2958	0.294	0.113	3.65263e-25
Abhd2	1.88973e-29	0.905065	0.655	0.449	3.68157e-25
Mnat1	1.92808e-29	1.71882	0.216	0.064	3.75629e-25
Nck1	2.05738e-29	1.18075	0.377	0.174	4.00819e-25
Ebp	2.10682e-29	0.999032	0.541	0.369	4.10451e-25
Cldn4	2.13816e-29	-2.89536	0.067	0.209	4.16556e-25
Tmem243	2.4605e-29	0.941959	0.371	0.171	4.79355e-25
Cpq	2.46731e-29	1.1332	0.375	0.172	4.80681e-25
Hist1h2bc	2.47442e-29	-0.956271	0.764	0.879	4.82066e-25
Cycs	2.48037e-29	0.36229	0.754	0.788	4.83226e-25
Sp3	2.51836e-29	0.874132	0.491	0.268	4.90626e-25
Irak4	2.54195e-29	1.21071	0.28	0.106	4.95223e-25
Cwf19l2	2.74158e-29	1.49541	0.287	0.108	5.34114e-25
Lsm8	2.89561e-29	1.14426	0.448	0.233	5.64122e-25
Ccdc6	2.95572e-29	0.859664	0.413	0.204	5.75833e-25
Ceacam20	3.13434e-29	0.474712	0.638	0.411	6.10632e-25
Agmo	3.20284e-29	3.22828	0.12	0.017	6.23977e-25
Strn3	3.70079e-29	1.01099	0.423	0.211	7.20989e-25
Tgfbi	3.92506e-29	2.0506	0.15	0.03	7.6468e-25
Ints6	4.03949e-29	1.43405	0.287	0.109	7.86974e-25
Trim40	4.05399e-29	-3.10689	0.047	0.182	7.89798e-25
Cldn23	4.53086e-29	-1.69977	0.203	0.377	8.82703e-25
Kif5b	4.63416e-29	0.810811	0.758	0.555	9.02827e-25
Mafb	4.82533e-29	1.19384	0.289	0.114	9.40071e-25
Cisd3	4.89588e-29	0.701005	0.535	0.476	9.53816e-25
Tfrc	4.91543e-29	1.28533	0.462	0.256	9.57624e-25
Mga	5.23252e-29	1.68749	0.256	0.089	1.0194e-24
Tmem19	5.43392e-29	0.897764	0.342	0.153	1.05864e-24
Hspa4l	5.49463e-29	1.07766	0.288	0.113	1.07046e-24
Lgals3bp	6.19799e-29	-1.79057	0.155	0.333	1.20749e-24
Plxnb2	6.7104e-29	-1.22262	0.252	0.458	1.30732e-24
Twistnb	6.81955e-29	1.64582	0.292	0.113	1.32858e-24
Kdm5a	7.48694e-29	1.17843	0.36	0.162	1.45861e-24
Abhd18	7.86834e-29	1.62565	0.207	0.06	1.53291e-24
3830406C13Rik	8.1083e-29	1.00468	0.412	0.203	1.57966e-24
Rep15	8.49612e-29	2.23688	0.166	0.038	1.65521e-24
Uty	8.63397e-29	1.5968	0.213	0.064	1.68207e-24
Tcf12	9.48059e-29	1.10716	0.337	0.148	1.84701e-24
Mt1	1.07178e-28	0.718009	0.473	0.543	2.08804e-24
Ppig	1.22654e-28	0.937535	0.597	0.377	2.38954e-24
Pds5a	1.24778e-28	1.64301	0.335	0.152	2.43093e-24
Zdhhc20	1.27233e-28	0.980605	0.411	0.203	2.47876e-24
Decr2	1.33797e-28	1.05153	0.347	0.154	2.60662e-24
Btbd7	1.36661e-28	0.704196	0.484	0.267	2.66243e-24
Fcho2	1.37093e-28	0.814754	0.53	0.304	2.67085e-24
Ktn1	1.45298e-28	1.17728	0.464	0.256	2.8307e-24
Phf14	1.4953e-28	0.950484	0.419	0.212	2.91314e-24
Git2	1.62011e-28	1.3741	0.231	0.076	3.1563e-24
Timmdc1	1.65629e-28	1.44035	0.186	0.051	3.22679e-24
Tmem59	2.14637e-28	0.510216	0.805	0.768	4.18157e-24
Nop58	2.23689e-28	1.31772	0.392	0.192	4.35792e-24
Wwp1	2.52183e-28	1.17883	0.431	0.221	4.91302e-24
Dusp3	2.55185e-28	1.07613	0.251	0.096	4.97152e-24
Smc2	2.57064e-28	2.6721	0.154	0.033	5.00812e-24
Hcst	2.91199e-28	2.01051	0.132	0.024	5.67314e-24
Fbxo32	3.01473e-28	0.375358	0.437	0.262	5.8733e-24
D430042O09Rik	3.07568e-28	0.932158	0.206	0.067	5.99204e-24
Irf2bp2	3.15181e-28	1.30384	0.355	0.161	6.14035e-24
Cox5a	3.16383e-28	0.163876	0.741	0.854	6.16378e-24
Fam3a	3.17331e-28	0.763942	0.279	0.114	6.18224e-24
Mllt10	3.23988e-28	1.4004	0.397	0.199	6.31193e-24
Slc8b1	3.25319e-28	1.5559	0.205	0.06	6.33786e-24
Lrat	3.34123e-28	2.05091	0.202	0.058	6.50938e-24
Prpf4b	3.35183e-28	0.967301	0.566	0.342	6.53003e-24
Rtf1	4.58575e-28	0.666371	0.514	0.295	8.93395e-24
Msi2	4.68969e-28	1.19379	0.339	0.149	9.13646e-24
Capsl	4.85064e-28	2.45808	0.118	0.018	9.45002e-24
Cndp2	5.04955e-28	1.11435	0.478	0.268	9.83754e-24
Prkce	5.05248e-28	0.813948	0.301	0.127	9.84324e-24
Chd7	5.45239e-28	0.976674	0.444	0.232	1.06223e-23
Pde7a	5.54118e-28	1.54116	0.294	0.119	1.07953e-23
Pcmtd1	5.91048e-28	1.05875	0.431	0.221	1.15148e-23
Pcgf5	6.27336e-28	1.18683	0.287	0.114	1.22218e-23
Irf2	6.95037e-28	0.550011	0.634	0.407	1.35407e-23
Tcea1	7.21332e-28	0.897971	0.512	0.292	1.4053e-23
Eif5b	7.68281e-28	0.885331	0.618	0.408	1.49677e-23
Dleu2	8.00825e-28	0.929289	0.216	0.074	1.56017e-23
Cdk2ap1	8.6836e-28	1.50543	0.239	0.081	1.69174e-23
Gpr107	9.69731e-28	0.94547	0.365	0.17	1.88923e-23
Nkap	9.75555e-28	0.7819	0.28	0.116	1.90058e-23
Nucks1	1.04606e-27	0.934869	0.506	0.288	2.03793e-23
Muc3	1.09051e-27	0.200032	0.818	0.933	2.12453e-23
Cfap97	1.14012e-27	1.42599	0.248	0.088	2.22118e-23
Uvssa	1.14698e-27	1.99639	0.191	0.053	2.23455e-23
Naga	1.27638e-27	0.443962	0.455	0.255	2.48664e-23
Sec22a	1.29489e-27	1.09516	0.298	0.123	2.5227e-23
Tmem41b	1.47023e-27	1.28116	0.329	0.143	2.8643e-23
Rnf6	1.7597e-27	1.08164	0.434	0.226	3.42825e-23
Kdm2a	1.83948e-27	0.939816	0.427	0.22	3.58367e-23
Actr2	1.8461e-27	0.592605	0.72	0.499	3.59657e-23
Gpatch8	1.85982e-27	0.949677	0.468	0.254	3.6233e-23
Rplp2	1.9198e-27	-0.212326	0.573	0.771	3.74015e-23
Ankra2	2.03345e-27	1.06809	0.308	0.13	3.96157e-23
Nprl2	2.08492e-27	1.65478	0.187	0.051	4.06183e-23
Sltm	2.1617e-27	0.973705	0.519	0.301	4.21142e-23
Entpd7	2.18447e-27	1.84806	0.16	0.037	4.25579e-23
Castor2	2.37449e-27	2.35481	0.115	0.017	4.62598e-23
Fam149b	2.37513e-27	0.938893	0.266	0.105	4.62722e-23
Ncoa7	2.51789e-27	-1.4214	0.275	0.426	4.90535e-23
Nfkbia	2.84632e-27	-1.45207	0.509	0.506	5.5452e-23
Prxl2c	2.84789e-27	1.19877	0.288	0.116	5.54826e-23
Ptges3	2.86775e-27	0.832259	0.551	0.33	5.58695e-23
Smc4	2.94699e-27	1.41549	0.297	0.12	5.74133e-23
Ppa1	3.07242e-27	0.921365	0.491	0.451	5.9857e-23
Ckmt2	3.22567e-27	2.36155	0.12	0.019	6.28424e-23
Crebbp	3.43955e-27	0.763454	0.442	0.234	6.70094e-23
S100a10	3.65121e-27	0.0669922	0.813	0.939	7.1133e-23
Gatad2b	3.65784e-27	1.14392	0.339	0.151	7.1262e-23
Tbck	3.92898e-27	1.4352	0.225	0.074	7.65444e-23
Tmem30a	3.94685e-27	1.0231	0.536	0.325	7.68925e-23
Sowahc	4.0666e-27	0.878384	0.283	0.116	7.92254e-23
Sbno1	4.8619e-27	1.14849	0.475	0.266	9.47195e-23
Nabp1	5.03285e-27	1.5138	0.171	0.044	9.805e-23
Suox	5.11418e-27	1.8128	0.159	0.037	9.96345e-23
Tgif1	5.11813e-27	1.4582	0.259	0.096	9.97115e-23
Ano9	5.14092e-27	-2.05546	0.021	0.139	1.00155e-22
Fhit	5.80054e-27	1.5455	0.22	0.072	1.13006e-22
Mertk	6.09265e-27	0.920578	0.297	0.127	1.18697e-22
Ganc	6.11522e-27	1.62037	0.199	0.059	1.19137e-22
Saa1	6.46085e-27	0.647621	0.577	0.622	1.2587e-22
Srcap	7.33699e-27	1.14626	0.299	0.124	1.42939e-22
Dctpp1	7.37198e-27	-1.98424	0.135	0.259	1.43621e-22
Ep300	7.59285e-27	1.16001	0.365	0.172	1.47924e-22
Saa2	7.6147e-27	0.852023	0.226	0.087	1.4835e-22
Chic2	8.13448e-27	0.386747	0.395	0.217	1.58476e-22
Cnep1r1	8.48328e-27	1.34061	0.232	0.08	1.65271e-22
Samd8	9.39968e-27	1.32646	0.29	0.117	1.83125e-22
Slc5a3	9.60411e-27	1.27607	0.346	0.159	1.87107e-22
Zfp277	1.01246e-26	1.09229	0.242	0.09	1.97247e-22
Zyg11b	1.05313e-26	1.47038	0.294	0.121	2.05171e-22
Mthfs	1.3098e-26	1.32085	0.186	0.055	2.55175e-22
Atp6v1a	1.37543e-26	0.929038	0.412	0.211	2.67961e-22
Ccnc	1.44135e-26	1.09381	0.187	0.059	2.80803e-22
Ndufb9	1.45493e-26	-0.194697	0.682	0.858	2.8345e-22
Tet2	1.49171e-26	0.612296	0.335	0.16	2.90615e-22
Bod1l	1.50445e-26	0.780352	0.457	0.25	2.93098e-22
Scd2	1.52156e-26	1.40916	0.435	0.3	2.9643e-22
Malt1	1.57777e-26	1.43609	0.216	0.071	3.07382e-22
Scfd1	1.61981e-26	1.02256	0.37	0.178	3.15571e-22
Fxr1	1.62727e-26	0.985105	0.31	0.134	3.17024e-22
Fbxl8	1.70725e-26	0.813104	0.207	0.075	3.32606e-22
Zfp644	1.71877e-26	1.04412	0.412	0.211	3.34851e-22
D630011A20Rik	1.88894e-26	2.54482	0.113	0.017	3.68004e-22
Slc25a3	2.15219e-26	0.346642	0.78	0.831	4.19289e-22
Cers4	2.15999e-26	1.3638	0.357	0.174	4.2081e-22
Chp2	2.26728e-26	0.576862	0.65	0.432	4.41711e-22
Sf3b6	2.28693e-26	0.838601	0.607	0.404	4.45539e-22
Akr1c14	2.56502e-26	1.14188	0.421	0.22	4.99717e-22
Adtrp	2.58093e-26	0.897652	0.525	0.314	5.02817e-22
Pard3b	3.18684e-26	0.913327	0.3	0.128	6.2086e-22
Arid4b	3.31814e-26	0.773744	0.509	0.295	6.4644e-22
Ube2v2	3.34408e-26	1.06146	0.325	0.145	6.51493e-22
Snrnp48	3.42748e-26	1.09474	0.329	0.148	6.67741e-22
Ywhaz	3.56268e-26	0.613662	0.824	0.679	6.94081e-22
Cd74	3.63521e-26	-5.37127	0.001	0.088	7.08212e-22
Sis	3.86624e-26	2.72544	0.123	0.021	7.5322e-22
Lztfl1	4.22565e-26	1.20544	0.249	0.094	8.23242e-22
D330023K18Rik	4.23507e-26	0.888468	0.191	0.064	8.25077e-22
Lrrc31	4.29764e-26	1.06977	0.172	0.051	8.37266e-22
Braf	4.89848e-26	1.38781	0.225	0.076	9.54322e-22
Rpl27a	5.27628e-26	-0.190117	0.578	0.768	1.02792e-21
Fam45a	5.36101e-26	1.11439	0.222	0.078	1.04443e-21
Ndufb3	6.1862e-26	0.653856	0.649	0.548	1.2052e-21
Por	6.31618e-26	-1.02696	0.45	0.473	1.23052e-21
Sumo3	6.66552e-26	1.10021	0.404	0.208	1.29858e-21
Man1a	6.84502e-26	0.719295	0.334	0.161	1.33355e-21
Bche	7.02694e-26	1.31951	0.301	0.128	1.36899e-21
Ifit1bl1	7.18671e-26	-1.23455	0.292	0.295	1.40011e-21
Tox	7.2063e-26	1.81987	0.159	0.039	1.40393e-21
Atp2b1	7.69163e-26	-0.474679	0.824	0.788	1.49848e-21
Ccdc32	7.97905e-26	0.781088	0.447	0.243	1.55448e-21
Hspa8	8.06337e-26	0.386345	0.649	0.727	1.57091e-21
Ankrd44	8.1935e-26	1.29404	0.202	0.064	1.59626e-21
Angel2	8.92869e-26	1.20101	0.371	0.181	1.73949e-21
Synj2bp	8.9516e-26	0.963889	0.502	0.292	1.74395e-21
Serinc1	9.33349e-26	0.729105	0.437	0.237	1.81835e-21
Luc7l2	9.61336e-26	1.08279	0.568	0.382	1.87288e-21
Pigc	1.0121e-25	0.884025	0.195	0.065	1.97177e-21
Isca1	1.07664e-25	1.01694	0.241	0.092	2.0975e-21
Ergic2	1.07956e-25	1.15577	0.34	0.157	2.10319e-21
Rfk	1.08187e-25	0.74719	0.831	0.758	2.10769e-21
Ibtk	1.13197e-25	1.29909	0.325	0.146	2.2053e-21
Usp9x	1.13604e-25	0.884625	0.529	0.316	2.21323e-21
Slc10a2	1.18325e-25	1.36596	0.506	0.317	2.3052e-21
Ptpn9	1.21427e-25	1.04824	0.258	0.102	2.36565e-21
Rab10	1.24656e-25	0.781678	0.645	0.449	2.42854e-21
Tmem38b	1.31573e-25	0.64367	0.171	0.055	2.56331e-21
Spats2l	1.38067e-25	0.340276	0.171	0.067	2.68983e-21
Cryzl1	1.39916e-25	1.12612	0.372	0.182	2.72585e-21
Pakap.1	1.42308e-25	1.46704	0.237	0.085	2.77244e-21
Ramac	1.62362e-25	0.811927	0.453	0.249	3.16314e-21
Gm42699	1.62373e-25	3.00158	0.081	0.006	3.16336e-21
Gm42701	1.74314e-25	2.9146	0.091	0.009	3.39598e-21
Rpl7	1.84328e-25	-0.232875	0.586	0.78	3.59108e-21
Spopl	1.88277e-25	1.90499	0.228	0.081	3.66802e-21
Galnt7	2.04374e-25	1.04253	0.537	0.34	3.98162e-21
Macf1	2.06017e-25	0.941213	0.448	0.244	4.01363e-21
Papss1	2.11635e-25	0.951181	0.495	0.287	4.12306e-21
Map3k2	2.2476e-25	1.066	0.364	0.176	4.37878e-21
Tmem140	2.28567e-25	-0.892665	0.237	0.191	4.45293e-21
Dnajc2	2.38888e-25	1.07378	0.39	0.196	4.65401e-21
Casp14	2.67996e-25	3.55522	0.087	0.008	5.2211e-21
Zfp148	2.92229e-25	1.04596	0.391	0.198	5.69321e-21
Oxct1	2.94151e-25	0.821737	0.584	0.374	5.73066e-21
Tasor	3.20127e-25	1.50775	0.325	0.15	6.23671e-21
Slc51a	4.0805e-25	1.15028	0.383	0.344	7.94962e-21
Sertad2	4.19382e-25	0.860784	0.409	0.214	8.1704e-21
Ern2	4.20016e-25	2.2186	0.17	0.046	8.18275e-21
Celf1	4.58274e-25	1.05894	0.454	0.252	8.92809e-21
Mllt3	4.69925e-25	1.38451	0.253	0.096	9.15508e-21
Trim12c	4.74431e-25	0.66301	0.331	0.161	9.24286e-21
Fahd1	5.031e-25	0.921425	0.545	0.371	9.80139e-21
Ctss	5.04658e-25	0.665852	0.797	0.647	9.83174e-21
Svip	5.35139e-25	1.24655	0.315	0.14	1.04256e-20
Dnajc1	5.37345e-25	0.990719	0.297	0.128	1.04686e-20
Krit1	5.38726e-25	1.34217	0.316	0.142	1.04955e-20
B3gat2	5.51156e-25	2.07841	0.098	0.014	1.07376e-20
Yipf4	5.67985e-25	0.898131	0.45	0.248	1.10655e-20
Plce1	5.69316e-25	0.816781	0.346	0.166	1.10914e-20
Bsdc1	5.78871e-25	0.782991	0.346	0.168	1.12776e-20
Maf	5.97589e-25	0.747608	0.199	0.074	1.16422e-20
Il10rb	6.15765e-25	0.83168	0.437	0.237	1.19963e-20
Cox16	6.7006e-25	0.956274	0.516	0.324	1.30541e-20
Errfi1	7.1383e-25	-1.01131	0.414	0.563	1.39068e-20
Top1	7.36196e-25	0.677582	0.702	0.502	1.43426e-20
Fbxo25	7.90845e-25	0.866039	0.484	0.278	1.54072e-20
Ids	7.95646e-25	1.37783	0.246	0.093	1.55008e-20
Tspan13	7.99062e-25	2.42495	0.172	0.061	1.55673e-20
Dgkh	8.1864e-25	1.23987	0.443	0.254	1.59487e-20
Dctn4	8.27202e-25	1.2293	0.356	0.172	1.61155e-20
D1Ertd622e	8.41615e-25	0.683683	0.491	0.286	1.63963e-20
St13	8.46531e-25	0.944175	0.493	0.291	1.64921e-20
Hepacam2	8.62996e-25	2.18534	0.156	0.039	1.68129e-20
Mpp5	8.91743e-25	0.442574	0.44	0.257	1.73729e-20
Rc3h1	9.10049e-25	0.749817	0.408	0.216	1.77296e-20
Upf2	9.56041e-25	0.731014	0.323	0.153	1.86256e-20
Wdr20	9.64661e-25	1.32842	0.233	0.084	1.87935e-20
N4bp2	9.87323e-25	1.73639	0.171	0.047	1.9235e-20
Slc13a1	1.00819e-24	1.07917	0.321	0.147	1.96417e-20
Agfg2	1.01455e-24	0.69248	0.228	0.088	1.97654e-20
Mtm1	1.04026e-24	0.81695	0.515	0.306	2.02663e-20
Rpl6	1.06627e-24	0.480882	0.669	0.737	2.07732e-20
Rbm34	1.12898e-24	0.991325	0.212	0.079	2.19948e-20
Aff1	1.12959e-24	0.838389	0.361	0.178	2.20067e-20
Mef2a	1.17201e-24	1.31328	0.279	0.115	2.28332e-20
Sel1l3	1.23045e-24	1.07279	0.326	0.15	2.39717e-20
AI987944	1.27741e-24	1.2291	0.174	0.053	2.48866e-20
Gca	1.28199e-24	1.4989	0.2	0.064	2.49757e-20
Timm13	1.35209e-24	-0.740977	0.438	0.626	2.63414e-20
Mrps24	1.35875e-24	-0.894453	0.398	0.557	2.64711e-20
Atp5b	1.36389e-24	0.257961	0.778	0.857	2.65714e-20
Khdrbs3	1.3736e-24	1.50424	0.192	0.06	2.67605e-20
Rpf1	1.42283e-24	1.27682	0.254	0.099	2.77195e-20
Nsrp1	1.43014e-24	0.859051	0.386	0.197	2.7862e-20
Zfp280d	1.45607e-24	1.84151	0.197	0.063	2.83671e-20
Smc3	1.56468e-24	1.09575	0.403	0.211	3.04832e-20
Ccz1	1.56687e-24	1.06715	0.422	0.226	3.05257e-20
BC004004	1.57169e-24	0.931114	0.427	0.23	3.06196e-20
Akr1e1	1.57226e-24	0.859733	0.381	0.195	3.06307e-20
Cd9	1.59425e-24	0.574708	0.629	0.616	3.10592e-20
Dnase2a	1.62378e-24	0.937796	0.301	0.136	3.16345e-20
Gm37529	1.98208e-24	3.38499	0.081	0.007	3.86148e-20
Ceacam18	2.20044e-24	0.540594	0.151	0.046	4.2869e-20
Hmgcs1	2.27214e-24	1.04635	0.561	0.383	4.42658e-20
Cdipt	2.29963e-24	0.958582	0.442	0.244	4.48014e-20
Trp53inp1	2.42661e-24	1.22493	0.316	0.143	4.72752e-20
Acat1	2.45671e-24	0.966007	0.515	0.322	4.78616e-20
Atp5a1	2.49991e-24	0.441963	0.764	0.759	4.87032e-20
Nmi	2.50442e-24	0.357659	0.373	0.205	4.8791e-20
Fbxo6	2.63348e-24	1.40666	0.249	0.096	5.13055e-20
Gm16310	2.66751e-24	2.47296	0.103	0.015	5.19685e-20
C330007P06Rik	2.69413e-24	1.82007	0.23	0.083	5.2487e-20
Alas1	2.73498e-24	-0.833307	0.421	0.467	5.3283e-20
E530011L22Rik	2.76311e-24	3.2239	0.084	0.008	5.38309e-20
Chmp5	2.77045e-24	0.685578	0.658	0.472	5.39739e-20
Gcnt1	2.86973e-24	0.890306	0.22	0.086	5.59082e-20
Fam122a	2.90625e-24	0.584192	0.206	0.079	5.66196e-20
Atpif1	2.9249e-24	-0.424402	0.588	0.78	5.69829e-20
Zfp292	3.07737e-24	1.05303	0.465	0.266	5.99534e-20
Cnot4	3.33483e-24	0.860054	0.314	0.146	6.49691e-20
Galnt1	3.35525e-24	0.971437	0.396	0.205	6.5367e-20
Mat2b	3.40322e-24	0.751831	0.556	0.347	6.63016e-20
Acsf2	3.40958e-24	-1.62184	0.181	0.298	6.64254e-20
Cpm	3.52822e-24	0.759631	0.251	0.105	6.87367e-20
Rab5b	3.9869e-24	0.955875	0.284	0.124	7.76728e-20
Tpm2	4.12987e-24	-4.15644	0.016	0.114	8.04581e-20
Cadps2	4.37834e-24	1.24432	0.3	0.132	8.52989e-20
Muc3a	4.52491e-24	-1.02566	0.201	0.396	8.81543e-20
Efcab14	4.55613e-24	1.1289	0.35	0.169	8.87625e-20
Hnrnph1	4.56991e-24	-0.181483	0.087	0.209	8.90311e-20
Vps36	4.93898e-24	0.821394	0.491	0.288	9.62211e-20
Nans	4.94027e-24	-0.667435	0.277	0.478	9.62464e-20
Atp5o	5.01283e-24	0.00491305	0.67	0.807	9.766e-20
Mindy3	5.14142e-24	0.994762	0.288	0.126	1.00165e-19
Ang4	5.24143e-24	-3.86234	0.014	0.117	1.02114e-19
Ndufa3	5.31385e-24	-0.32242	0.445	0.645	1.03525e-19
Knl1	5.50035e-24	4.02064	0.079	0.007	1.07158e-19
Emsy	5.70609e-24	1.21733	0.254	0.101	1.11166e-19
Pdlim1	6.08586e-24	0.611437	0.7	0.594	1.18565e-19
Aqp8	6.54343e-24	-1.79447	0.227	0.342	1.27479e-19
Mrtfb	6.71177e-24	1.36126	0.199	0.066	1.30759e-19
Cdc42se2	6.75422e-24	0.935142	0.304	0.138	1.31586e-19
Tpbg	6.9579e-24	2.06118	0.11	0.019	1.35554e-19
Sipa1l3	7.16643e-24	0.714759	0.37	0.189	1.39616e-19
Rbm26	7.26005e-24	1.1366	0.3	0.133	1.4144e-19
Wbp4	7.45594e-24	0.825646	0.413	0.223	1.45257e-19
Yme1l1	7.46917e-24	0.792423	0.484	0.282	1.45514e-19
2410006H16Rik	7.62748e-24	-2.17203	0.061	0.202	1.48599e-19
Itm2b	7.7852e-24	0.461952	0.909	0.929	1.51671e-19
Tmem87a	8.1554e-24	1.06077	0.18	0.06	1.58884e-19
Rpl30	8.23747e-24	0.165788	0.664	0.783	1.60482e-19
Efr3a	8.30511e-24	0.813628	0.413	0.222	1.618e-19
Dcxr	8.53175e-24	-1.17162	0.304	0.413	1.66216e-19
Sirt5	9.0705e-24	1.4111	0.175	0.054	1.76711e-19
Eci3	9.20262e-24	1.11114	0.254	0.103	1.79286e-19
Nr1h3	9.30472e-24	1.55283	0.181	0.055	1.81275e-19
Ppp2r5c	1.00141e-23	0.725354	0.594	0.388	1.95095e-19
Ndufv2	1.01246e-23	0.47309	0.608	0.596	1.97247e-19
Zcchc9	1.03128e-23	1.18952	0.314	0.143	2.00914e-19
Tm7sf2	1.09744e-23	1.00597	0.187	0.062	2.13804e-19
Fgd4	1.13846e-23	0.936274	0.45	0.254	2.21795e-19
Dbi	1.15568e-23	0.230032	0.742	0.842	2.25149e-19
Srr	1.2504e-23	0.740246	0.228	0.091	2.43602e-19
Ggact	1.30037e-23	0.889494	0.309	0.143	2.53338e-19
Pik3r1	1.31033e-23	0.895764	0.501	0.299	2.55278e-19
Ttc33	1.48166e-23	1.06568	0.243	0.096	2.88658e-19
Uqcrc2	1.48787e-23	0.574332	0.684	0.592	2.89866e-19
Plxna2	1.58291e-23	0.402246	0.29	0.146	3.08382e-19
Gna13	1.62516e-23	0.536153	0.619	0.411	3.16613e-19
Copb1	1.7903e-23	0.80072	0.486	0.286	3.48786e-19
Pik3c2b	1.85478e-23	0.621962	0.345	0.173	3.61349e-19
Zbtb20	1.92903e-23	1.15047	0.264	0.109	3.75813e-19
Aktip	1.96002e-23	0.834837	0.342	0.169	3.8185e-19
Rbm4	2.07446e-23	1.34258	0.239	0.092	4.04146e-19
Mier3	2.14844e-23	1.12053	0.509	0.328	4.18559e-19
Snx15	2.18746e-23	0.812395	0.422	0.23	4.26161e-19
Rnf130	2.20766e-23	0.850164	0.453	0.256	4.30096e-19
Rab24	2.33688e-23	-1.86258	0.163	0.271	4.55272e-19
Nudcd3	2.35514e-23	0.956317	0.321	0.151	4.58828e-19
Gm34455	2.36594e-23	2.101	0.077	0.008	4.60932e-19
Adgrg7	2.42696e-23	0.596128	0.685	0.479	4.7282e-19
Stambp	2.52641e-23	0.657162	0.321	0.161	4.92195e-19
Selenos	2.56471e-23	0.927171	0.56	0.388	4.99656e-19
Arhgef12	2.59583e-23	1.47054	0.274	0.117	5.0572e-19
Cbr4	2.74468e-23	0.669414	0.282	0.134	5.34719e-19
Lmbrd2	2.74565e-23	1.11224	0.313	0.144	5.34907e-19
Pdp2	2.75217e-23	0.993725	0.177	0.057	5.36179e-19
Slco2a1	2.75687e-23	0.139742	0.368	0.232	5.37093e-19
Gm26802	2.96198e-23	3.35905	0.083	0.009	5.77053e-19
Zbtb7a	2.9762e-23	0.722622	0.716	0.525	5.79824e-19
Tmem62	3.0922e-23	1.56244	0.156	0.042	6.02423e-19
Fbxo8	3.41699e-23	0.716879	0.244	0.104	6.65698e-19
Jkamp	3.53811e-23	0.728448	0.269	0.12	6.89295e-19
Hbp1	3.62807e-23	0.450923	0.383	0.214	7.06821e-19
Rabgap1	3.69894e-23	1.74625	0.212	0.075	7.20627e-19
Lcor	3.81712e-23	0.792549	0.34	0.169	7.43651e-19
Hoxb9	3.93549e-23	0.984674	0.392	0.206	7.66713e-19
Tgm3	4.00482e-23	0.35766	0.347	0.193	7.80219e-19
Brd3	4.10191e-23	1.14241	0.337	0.163	7.99135e-19
Hprt	4.30736e-23	0.830585	0.535	0.34	8.3916e-19
H60c	4.34169e-23	3.06181	0.098	0.014	8.45848e-19
Anxa2	4.35475e-23	0.430226	0.743	0.779	8.48392e-19
1110059G10Rik	4.36949e-23	0.926278	0.272	0.12	8.51264e-19
Arrdc4	4.42183e-23	-1.21858	0.349	0.345	8.61461e-19
Mfap1a	4.44091e-23	1.65614	0.206	0.071	8.65179e-19
Arhgef2	4.57302e-23	1.53732	0.248	0.099	8.90915e-19
Nktr	4.78896e-23	1.05091	0.448	0.263	9.32985e-19
Gpn3	4.86256e-23	1.42121	0.17	0.051	9.47325e-19
Ralbp1	4.88729e-23	0.566982	0.682	0.481	9.52142e-19
Zyx	4.8986e-23	-2.04849	0.077	0.216	9.54345e-19
Rorc	4.90289e-23	1.37751	0.241	0.093	9.55182e-19
Pgls	5.14726e-23	-0.886174	0.4	0.547	1.00279e-18
Tmem50a	5.23378e-23	0.994181	0.501	0.319	1.01964e-18
Kmt2e	5.47271e-23	0.93519	0.485	0.288	1.06619e-18
Clrn3	5.62711e-23	0.613561	0.496	0.298	1.09627e-18
Nsf	5.84871e-23	0.59279	0.273	0.128	1.13945e-18
Thap4	5.84888e-23	0.985884	0.443	0.255	1.13948e-18
Nsun6	5.98693e-23	1.67643	0.167	0.048	1.16637e-18
Serpinb1a	5.98861e-23	0.443252	0.809	0.805	1.1667e-18
Morf4l1	6.22487e-23	0.694913	0.684	0.494	1.21273e-18
Atf6	6.27062e-23	1.16091	0.251	0.102	1.22164e-18
Abraxas2	6.31705e-23	0.998823	0.263	0.111	1.23069e-18
Kif20b	6.7622e-23	2.97282	0.093	0.012	1.31741e-18
Upk1a	6.96796e-23	0.792289	0.346	0.171	1.3575e-18
Hpgds	7.22367e-23	1.23791	0.096	0.018	1.40731e-18
Plpp5	8.11551e-23	0.847544	0.383	0.201	1.58106e-18
Deaf1	8.61468e-23	0.817967	0.191	0.07	1.67831e-18
Kalrn	9.01107e-23	0.278244	0.251	0.125	1.75554e-18
Nptn	9.34195e-23	0.415176	0.48	0.292	1.82e-18
Ubap2l	9.47037e-23	0.926519	0.452	0.259	1.84502e-18
Psmc1	9.55723e-23	0.770382	0.45	0.257	1.86194e-18
Cop1	9.58229e-23	0.807913	0.493	0.294	1.86682e-18
Nipsnap2	9.77168e-23	1.0719	0.341	0.167	1.90372e-18
Uri1	9.81835e-23	1.18474	0.295	0.133	1.91281e-18
Fbxw2	1.0506e-22	0.933149	0.299	0.137	2.04678e-18
Malat1	1.07693e-22	0.799225	0.989	0.988	2.09807e-18
Aftph	1.1197e-22	0.734033	0.519	0.318	2.1814e-18
Ccn3	1.19078e-22	3.43992	0.102	0.021	2.31987e-18
Ube2s	1.19795e-22	-1.24843	0.215	0.382	2.33384e-18
Mycbp2	1.2313e-22	1.0431	0.328	0.157	2.39883e-18
Mecp2	1.24198e-22	0.623913	0.216	0.088	2.41962e-18
Cebpz	1.2768e-22	1.39715	0.269	0.114	2.48745e-18
Rbm15	1.33324e-22	1.12759	0.187	0.065	2.59743e-18
Gpatch11	1.33835e-22	1.25509	0.29	0.13	2.60737e-18
Spry2	1.44318e-22	1.89639	0.175	0.053	2.81161e-18
Alyref	1.46884e-22	1.20201	0.311	0.146	2.8616e-18
Tent5a	1.49677e-22	0.558747	0.758	0.565	2.916e-18
Socs2	1.51037e-22	1.0709	0.335	0.163	2.94251e-18
Atp5j	1.56262e-22	-0.0197654	0.686	0.825	3.0443e-18
Pon3	1.57158e-22	0.761396	0.39	0.21	3.06175e-18
Dcaf13	1.57494e-22	1.08928	0.361	0.184	3.0683e-18
Spop	1.57845e-22	0.64913	0.49	0.294	3.07513e-18
Eef1a1	1.62332e-22	0.303993	0.715	0.804	3.16255e-18
Zmynd8	1.65926e-22	1.00371	0.373	0.193	3.23257e-18
Baz2b	1.69125e-22	0.914704	0.473	0.278	3.2949e-18
Smg1	1.73067e-22	0.921693	0.476	0.283	3.37169e-18
Prr15	1.76045e-22	0.318821	0.377	0.216	3.42972e-18
Mysm1	1.78449e-22	1.13413	0.289	0.129	3.47654e-18
Slc41a2	1.84489e-22	2.01879	0.113	0.022	3.59422e-18
Klhl24	1.91612e-22	1.08559	0.288	0.129	3.73298e-18
5033406O09Rik	1.91703e-22	0.982432	0.248	0.104	3.73476e-18
Serpinb5	1.99592e-22	0.872698	0.533	0.356	3.88846e-18
Gata6	2.12661e-22	0.926565	0.401	0.216	4.14307e-18
Mdh1	2.13661e-22	0.512972	0.686	0.635	4.16254e-18
Atp10b	2.23744e-22	0.497657	0.667	0.466	4.35897e-18
Mitd1	2.28183e-22	1.15478	0.306	0.142	4.44545e-18
Sytl1	2.28243e-22	1.08623	0.28	0.123	4.44662e-18
Hook3	2.32908e-22	1.3388	0.243	0.097	4.53752e-18
Skp1a	2.38025e-22	0.719191	0.589	0.392	4.63721e-18
Lyrm2	2.38393e-22	0.934746	0.356	0.181	4.64438e-18
Psap	2.46846e-22	-0.771127	0.442	0.569	4.80905e-18
Acbd5	2.60693e-22	0.693373	0.505	0.307	5.07881e-18
Lrrc8a	2.65658e-22	0.595476	0.248	0.111	5.17555e-18
Dsp	2.68219e-22	-0.751392	0.517	0.671	5.22545e-18
Kansl1	2.69524e-22	0.976472	0.328	0.159	5.25087e-18
Bnip3	2.7163e-22	1.11996	0.163	0.052	5.29189e-18
Slc33a1	2.7757e-22	1.19396	0.244	0.098	5.40762e-18
Il17re	2.84119e-22	1.23116	0.242	0.097	5.53521e-18
Zfhx3	3.02423e-22	1.51302	0.161	0.047	5.89181e-18
Lrig3	3.08712e-22	1.30555	0.301	0.139	6.01432e-18
Kdm3b	3.14444e-22	1.17302	0.221	0.083	6.12599e-18
Nck2	3.17992e-22	0.539865	0.212	0.091	6.19513e-18
Cs	3.20689e-22	0.694054	0.712	0.601	6.24766e-18
Smarca5	3.2191e-22	0.622783	0.588	0.386	6.27146e-18
Fuca1	3.47077e-22	-0.677956	0.65	0.771	6.76175e-18
Gpbp1	3.60472e-22	0.644705	0.459	0.27	7.02272e-18
Ppp1r15a	3.82742e-22	-2.47363	0.082	0.208	7.45658e-18
Mien1	3.83444e-22	-0.855174	0.4	0.569	7.47026e-18
Chchd2	4.03162e-22	-0.0924952	0.783	0.916	7.8544e-18
Atxn7	4.26991e-22	1.10671	0.283	0.126	8.31865e-18
Tnip3	4.35245e-22	-2.26219	0.119	0.165	8.47945e-18
Rsl24d1	4.51795e-22	1.00331	0.216	0.086	8.80188e-18
Chchd10	4.52188e-22	-0.0659265	0.69	0.836	8.80952e-18
Prkg2	4.54048e-22	1.30279	0.418	0.258	8.84576e-18
Slf1	4.55593e-22	1.80074	0.169	0.051	8.87587e-18
Gm36738	4.58457e-22	1.1891	0.242	0.098	8.93167e-18
Mal	4.70568e-22	-0.608159	0.419	0.343	9.1676e-18
Txndc17	4.79754e-22	0.531982	0.727	0.654	9.34658e-18
Aven	5.06542e-22	0.906895	0.301	0.142	9.86846e-18
Cda	5.75231e-22	-1.1457	0.381	0.412	1.12067e-17
Cd38	5.96508e-22	-1.12679	0.417	0.489	1.16212e-17
Nup98	6.09233e-22	1.21173	0.258	0.108	1.18691e-17
Smim31	6.39752e-22	0.720486	0.527	0.331	1.24636e-17
Cry2	6.40814e-22	1.43275	0.186	0.062	1.24843e-17
Esco1	6.42959e-22	0.802666	0.285	0.135	1.25261e-17
Lrp6	6.4566e-22	0.640503	0.531	0.333	1.25787e-17
Cpne3	6.52417e-22	0.679346	0.496	0.301	1.27104e-17
Smc6	6.56611e-22	0.886876	0.448	0.259	1.27921e-17
Ctsl	6.70417e-22	-0.938091	0.502	0.516	1.30611e-17
Reps2	6.80995e-22	0.621227	0.234	0.099	1.32671e-17
Irf6	7.23608e-22	0.74688	0.408	0.228	1.40973e-17
Kcnma1	7.36252e-22	4.24357	0.066	0.004	1.43437e-17
Gm43462	7.65738e-22	2.45663	0.108	0.02	1.49181e-17
Zkscan3	7.77624e-22	1.23037	0.314	0.149	1.51497e-17
Rps27a	7.92382e-22	0.176755	0.654	0.775	1.54372e-17
Rps9	7.99181e-22	-0.254256	0.627	0.8	1.55696e-17
Gng5	8.08938e-22	0.32174	0.82	0.85	1.57597e-17
Hoxa13	8.14706e-22	0.383687	0.191	0.082	1.58721e-17
Eif3j1	8.36579e-22	0.946402	0.365	0.19	1.62982e-17
Mindy2	8.38281e-22	1.04807	0.278	0.123	1.63314e-17
Gm15998	8.4801e-22	0.217974	0.149	0.068	1.65209e-17
Tapbpl	8.92736e-22	0.715318	0.263	0.121	1.73923e-17
Parp4	9.33334e-22	0.406333	0.417	0.245	1.81832e-17
Nt5c3	1.01115e-21	0.802969	0.46	0.27	1.96993e-17
Nadsyn1	1.01135e-21	0.92795	0.232	0.095	1.9703e-17
Atp8b1	1.07e-21	0.602218	0.711	0.519	2.08457e-17
Mical2	1.105e-21	0.863051	0.398	0.217	2.15276e-17
Lsm12	1.11933e-21	-0.456658	0.517	0.47	2.18069e-17
H2-Q2	1.12572e-21	-1.01351	0.412	0.487	2.19314e-17
Zfp871	1.12612e-21	1.33534	0.289	0.132	2.19392e-17
Smim15	1.12818e-21	0.682968	0.571	0.372	2.19793e-17
Sgk1	1.19356e-21	1.08869	0.467	0.336	2.3253e-17
Snx9	1.19777e-21	0.84673	0.427	0.241	2.33349e-17
Wdr61	1.20542e-21	1.04555	0.371	0.195	2.3484e-17
Zfp36l1	1.20653e-21	1.28699	0.344	0.183	2.35055e-17
Snrpb2	1.20996e-21	0.943411	0.287	0.133	2.35725e-17
Thnsl2	1.22007e-21	1.31967	0.184	0.061	2.37693e-17
Sat1	1.22691e-21	-0.530581	0.707	0.727	2.39027e-17
Brd7	1.26016e-21	0.9853	0.362	0.188	2.45505e-17
Usp25	1.27853e-21	0.484684	0.426	0.249	2.49084e-17
Ino80d	1.29957e-21	1.05056	0.311	0.148	2.53182e-17
Slu7	1.3003e-21	0.399802	0.39	0.229	2.53324e-17
Ppip5k1	1.36559e-21	1.36949	0.244	0.101	2.66044e-17
4933434E20Rik	1.36952e-21	0.916507	0.287	0.133	2.6681e-17
Alkbh5	1.51215e-21	0.973886	0.421	0.237	2.94597e-17
Uchl4	1.61229e-21	3.82141	0.069	0.006	3.14106e-17
Kdm7a	1.66424e-21	0.930079	0.485	0.293	3.24228e-17
Gm43258	1.71332e-21	1.53545	0.093	0.017	3.33788e-17
Ccnt2	1.81176e-21	1.07762	0.272	0.12	3.52968e-17
Adprh	1.84236e-21	0.596367	0.27	0.13	3.58929e-17
Dock1	1.88817e-21	1.22631	0.314	0.151	3.67854e-17
Ptbp3	1.90394e-21	0.631066	0.78	0.613	3.70925e-17
Bcl10	1.90954e-21	0.454758	0.48	0.298	3.72016e-17
Atad1	1.9488e-21	1.03486	0.361	0.187	3.79666e-17
Sqstm1	2.08633e-21	-1.34936	0.383	0.5	4.06459e-17
Rab14	2.10686e-21	0.60024	0.705	0.511	4.10458e-17
Eapp	2.26625e-21	0.653655	0.485	0.294	4.41512e-17
Arhgap26	2.27556e-21	0.87327	0.215	0.084	4.43325e-17
1110012L19Rik	2.28088e-21	0.68662	0.232	0.104	4.44361e-17
Odf3b	2.29253e-21	1.49084	0.153	0.044	4.46631e-17
Cyp2d10	2.43086e-21	0.821258	0.273	0.127	4.73579e-17
Cystm1	2.60751e-21	-0.414314	0.836	0.934	5.07996e-17
Irf1	2.67138e-21	-1.4388	0.292	0.379	5.20438e-17
Cdkl1	2.71652e-21	4.08371	0.072	0.007	5.29232e-17
Npas2	2.73493e-21	1.03685	0.169	0.057	5.32819e-17
Ikzf2	2.79634e-21	0.916762	0.21	0.08	5.44784e-17
Mphosph8	2.80095e-21	1.21777	0.288	0.132	5.45681e-17
Golga4	2.82721e-21	0.568187	0.707	0.513	5.50797e-17
Prorsd1	2.88739e-21	0.899296	0.295	0.14	5.62522e-17
Akr1b3	2.97952e-21	1.16117	0.32	0.157	5.8047e-17
Ndufc2	2.99517e-21	0.580442	0.634	0.562	5.83518e-17
Uhrf1bp1l	3.01885e-21	0.879936	0.336	0.17	5.88133e-17
Gm20342	3.04253e-21	2.78262	0.093	0.014	5.92745e-17
Ssr4	3.20576e-21	-0.598514	0.484	0.659	6.24547e-17
Aspa	3.24857e-21	0.99212	0.171	0.057	6.32887e-17
Slc12a2	3.25724e-21	1.72301	0.262	0.133	6.34576e-17
Ms4a8a	3.45368e-21	0.391881	0.842	0.826	6.72847e-17
5430405H02Rik	3.53881e-21	1.65741	0.11	0.024	6.89432e-17
Taok1	3.65234e-21	1.13495	0.433	0.256	7.1155e-17
Tagln2	3.78384e-21	0.526393	0.519	0.535	7.37167e-17
Hmox2	3.99589e-21	0.725639	0.339	0.175	7.7848e-17
Sec22b	4.0625e-21	1.00671	0.28	0.129	7.91457e-17
Pikfyve	4.07377e-21	1.78009	0.175	0.056	7.93651e-17
Ndufa11	4.3293e-21	-0.190239	0.55	0.719	8.43434e-17
Psmd1	4.36239e-21	0.715262	0.463	0.276	8.49881e-17
Cnih1	4.41426e-21	0.969459	0.4	0.223	8.59987e-17
Casp8ap2	4.42133e-21	1.3861	0.243	0.1	8.61364e-17
Creb1	4.63775e-21	1.25784	0.249	0.105	9.03527e-17
Mep1a	4.84269e-21	0.713734	0.667	0.639	9.43453e-17
1110032A03Rik	4.93205e-21	0.824176	0.323	0.16	9.60861e-17
Pnisr	5.01175e-21	1.06731	0.435	0.26	9.7639e-17
Rnd3	5.0357e-21	0.0220192	0.52	0.353	9.81055e-17
Magi1	5.07293e-21	0.636797	0.27	0.127	9.88309e-17
Arid5b	5.78287e-21	1.40486	0.226	0.089	1.12662e-16
Aldh6a1	6.18606e-21	1.42291	0.195	0.069	1.20517e-16
Fam32a	6.24338e-21	0.612283	0.529	0.335	1.21634e-16
Abat	6.39627e-21	0.941453	0.512	0.328	1.24612e-16
Nsa2	6.57006e-21	0.767944	0.599	0.428	1.27998e-16
Pim1	6.97772e-21	0.58085	0.211	0.09	1.3594e-16
Gskip	7.02133e-21	0.269979	0.304	0.165	1.3679e-16
Mier1	7.29018e-21	0.583375	0.805	0.635	1.42027e-16
Col4a3bp	7.36554e-21	0.985085	0.284	0.131	1.43495e-16
Asap1	7.41417e-21	-1.3111	0.232	0.25	1.44443e-16
Amfr	7.80075e-21	0.880011	0.387	0.211	1.51974e-16
Wdr70	7.81504e-21	1.17188	0.161	0.051	1.52253e-16
Ophn1	7.98175e-21	1.67203	0.17	0.054	1.55501e-16
Wnk1	8.75719e-21	0.943216	0.39	0.213	1.70608e-16
Ssbp3	8.92174e-21	0.917788	0.404	0.226	1.73813e-16
Gsn	9.92405e-21	0.593358	0.504	0.313	1.9334e-16
Nfatc3	9.95155e-21	1.68253	0.252	0.114	1.93876e-16
Stub1	9.99319e-21	-0.972649	0.356	0.483	1.94687e-16
Slc35f6	1.06204e-20	0.252333	0.251	0.127	2.06906e-16
Vgll4	1.07843e-20	1.72827	0.171	0.055	2.10099e-16
1110038F14Rik	1.10853e-20	0.702449	0.277	0.134	2.15964e-16
Pdzd3	1.13486e-20	0.998305	0.223	0.092	2.21093e-16
Nhlrc3	1.13814e-20	0.748264	0.308	0.154	2.21732e-16
Wwc2	1.14624e-20	1.20601	0.144	0.042	2.23311e-16
Ndrg1	1.21488e-20	-1.09977	0.391	0.469	2.36683e-16
Fnbp1l	1.2556e-20	0.942957	0.445	0.263	2.44616e-16
Maml3	1.27481e-20	1.32851	0.167	0.054	2.48359e-16
Fut4	1.3036e-20	1.93401	0.161	0.049	2.53968e-16
Vamp4	1.33551e-20	0.889828	0.293	0.14	2.60185e-16
Atp2c1	1.34422e-20	0.752168	0.254	0.116	2.61881e-16
Rnf138	1.38555e-20	0.84603	0.238	0.103	2.69933e-16
Pex3	1.41043e-20	1.27483	0.196	0.071	2.74779e-16
Glg1	1.42879e-20	0.760895	0.437	0.256	2.78357e-16
Vps35	1.46268e-20	0.477574	0.48	0.301	2.8496e-16
Mpst	1.51038e-20	-0.539901	0.551	0.575	2.94253e-16
Cox7a1	1.51356e-20	0.679784	0.433	0.427	2.94872e-16
Stard10	1.56231e-20	-0.565237	0.444	0.636	3.0437e-16
Kat6b	1.61467e-20	1.15598	0.293	0.138	3.1457e-16
Ensa	1.62208e-20	0.908638	0.372	0.2	3.16014e-16
Ffar2	1.6476e-20	3.42998	0.078	0.009	3.20986e-16
Hipk1	1.68285e-20	0.824161	0.468	0.283	3.27852e-16
9130230L23Rik	1.71013e-20	1.66473	0.141	0.04	3.33168e-16
Rnf146	1.71264e-20	0.599886	0.253	0.12	3.33657e-16
Smc1a	1.72139e-20	0.85338	0.398	0.222	3.35361e-16
Ubr2	1.72561e-20	1.37415	0.29	0.142	3.36183e-16
Tfdp2	1.76201e-20	0.975855	0.39	0.214	3.43274e-16
Edem3	1.80592e-20	1.06368	0.253	0.109	3.51829e-16
Eef2k	1.82687e-20	0.720806	0.311	0.157	3.55912e-16
Pdap1	1.87864e-20	0.734337	0.568	0.379	3.65997e-16
Arpc2	2.00472e-20	0.438353	0.818	0.768	3.9056e-16
Hmgn5	2.00823e-20	0.697029	0.447	0.264	3.91243e-16
Scamp3	2.01992e-20	0.657902	0.267	0.129	3.93521e-16
Cpped1	2.0821e-20	1.23299	0.314	0.155	4.05634e-16
Babam2	2.09057e-20	0.801492	0.354	0.187	4.07286e-16
Gm15133	2.15325e-20	1.17986	0.105	0.025	4.19496e-16
Psip1	2.17562e-20	1.49585	0.143	0.041	4.23854e-16
Frg1	2.30747e-20	0.626398	0.608	0.419	4.49542e-16
Foxp2	2.33627e-20	3.70374	0.071	0.007	4.55152e-16
Pura	2.34063e-20	0.584146	0.634	0.442	4.56002e-16
Rpl3	2.35929e-20	-0.464565	0.402	0.595	4.59636e-16
Tspo	2.3707e-20	-0.580313	0.498	0.676	4.61859e-16
Ccser2	2.37295e-20	0.954334	0.275	0.128	4.62297e-16
Zbp1	2.37911e-20	-2.86383	0.041	0.142	4.63499e-16
Eif3a	2.49279e-20	0.71495	0.571	0.379	4.85646e-16
Gch1	2.55074e-20	-1.10219	0.283	0.283	4.96935e-16
Ntn4	2.6545e-20	3.13841	0.079	0.01	5.1715e-16
Pik3ca	2.66052e-20	1.24483	0.247	0.105	5.18323e-16
B230216N24Rik	2.68517e-20	2.42969	0.081	0.011	5.23125e-16
Nr2c2	2.71171e-20	1.24116	0.267	0.119	5.28295e-16
Pdcd10	2.72587e-20	0.707398	0.623	0.438	5.31053e-16
Prom1	2.76187e-20	-0.818864	0.494	0.647	5.38068e-16
S100a11	2.8453e-20	-0.5204	0.31	0.5	5.54321e-16
Lypla1	2.87527e-20	0.815116	0.533	0.35	5.60161e-16
Cyp3a13	2.89462e-20	0.803521	0.663	0.498	5.6393e-16
Cenpx	3.00191e-20	-1.14928	0.241	0.377	5.84832e-16
Crybg3	3.02098e-20	0.979342	0.15	0.05	5.88548e-16
Yes1	3.14874e-20	0.817525	0.297	0.144	6.13437e-16
Tor2a	3.27501e-20	0.573638	0.349	0.195	6.38038e-16
Ppm1a	3.37436e-20	0.54077	0.517	0.331	6.57393e-16
Arpc1a	3.48817e-20	0.746542	0.542	0.361	6.79566e-16
Tfb2m	3.61704e-20	1.14561	0.218	0.088	7.04672e-16
Helz	3.63334e-20	1.3847	0.257	0.114	7.07848e-16
Chd6	3.71337e-20	1.75948	0.184	0.064	7.23439e-16
Sp1	3.8362e-20	0.84184	0.337	0.175	7.47368e-16
Srd5a2	3.90502e-20	0.815507	0.102	0.027	7.60776e-16
6430590A07Rik	3.93393e-20	1.3093	0.159	0.051	7.66409e-16
Atf7ip	3.95327e-20	1.21406	0.254	0.111	7.70176e-16
Ccnt1	3.99503e-20	0.987131	0.293	0.14	7.78311e-16
Thop1	4.29926e-20	0.734596	0.196	0.078	8.37582e-16
Rprd2	4.37336e-20	0.894727	0.268	0.126	8.52017e-16
Kmt2a	4.40688e-20	1.11772	0.355	0.188	8.58548e-16
Gm42659	4.458e-20	2.50457	0.092	0.015	8.68508e-16
Ndufa12	4.66181e-20	0.369853	0.598	0.62	9.08214e-16
Tspan15	4.81686e-20	0.542842	0.624	0.433	9.38421e-16
Gmpr2	4.95747e-20	0.746671	0.158	0.057	9.65814e-16
Myo5c	4.96674e-20	0.979413	0.293	0.139	9.6762e-16
Ddi2	4.99198e-20	1.00938	0.355	0.188	9.72538e-16
Nectin3	5.05666e-20	0.569565	0.488	0.307	9.85139e-16
Syap1	5.08152e-20	-0.141797	0.469	0.336	9.89982e-16
Prkacb	5.11777e-20	0.931375	0.19	0.074	9.97043e-16
Gm53	5.21563e-20	0.742175	0.339	0.18	1.01611e-15
Ppargc1b	5.30045e-20	1.09561	0.376	0.206	1.03263e-15
Psmc6	5.63967e-20	0.790779	0.545	0.357	1.09872e-15
Rc3h2	5.64582e-20	1.13539	0.297	0.142	1.09992e-15
Snrpd3	5.75801e-20	0.864789	0.457	0.275	1.12178e-15
Msmo1	5.90358e-20	0.840904	0.521	0.348	1.15014e-15
Ppp1r14b	6.04356e-20	-1.26909	0.176	0.323	1.17741e-15
Lxn	6.06683e-20	1.01356	0.247	0.109	1.18194e-15
Chpt1	6.24309e-20	1.2273	0.401	0.248	1.21628e-15
Hadha	6.35043e-20	-0.49634	0.515	0.564	1.23719e-15
Noct	6.65872e-20	1.09423	0.345	0.18	1.29725e-15
Slc30a6	6.74071e-20	1.33472	0.196	0.074	1.31322e-15
Skap2	6.96931e-20	0.624631	0.351	0.193	1.35776e-15
Ctse	7.43589e-20	0.696488	0.174	0.069	1.44866e-15
Tmx2	7.49997e-20	1.08051	0.283	0.133	1.46115e-15
Apool	7.54448e-20	0.967582	0.395	0.222	1.46981e-15
Parva	7.65807e-20	1.09066	0.318	0.159	1.49195e-15
Tbc1d8b	7.93439e-20	1.40992	0.211	0.082	1.54578e-15
Ccdc71l	8.01619e-20	-0.923392	0.387	0.485	1.56171e-15
Stxbp6	8.55796e-20	1.31325	0.192	0.072	1.66726e-15
Kdelr2	8.76305e-20	0.735018	0.583	0.414	1.70722e-15
Tubal3	8.80782e-20	1.2225	0.236	0.099	1.71594e-15
Avl9	9.0039e-20	0.596003	0.386	0.218	1.75414e-15
Tbcel	9.14134e-20	1.29072	0.154	0.049	1.78092e-15
Senp6	9.20689e-20	0.675274	0.516	0.329	1.79369e-15
Slc36a4	9.3536e-20	1.93966	0.103	0.021	1.82227e-15
BC005624	9.46715e-20	0.611595	0.38	0.217	1.84439e-15
Pank1	9.46882e-20	1.1915	0.277	0.128	1.84471e-15
Mterf4	9.53638e-20	1.19681	0.17	0.06	1.85788e-15
Arl8a	9.63247e-20	0.772782	0.252	0.114	1.8766e-15
Ttf1	9.82153e-20	1.04796	0.226	0.094	1.91343e-15
Ppp4r2	1.01686e-19	0.944205	0.396	0.223	1.98106e-15
Polr2k	1.07625e-19	0.842859	0.406	0.231	2.09676e-15
Cdc5l	1.09181e-19	0.277533	0.458	0.293	2.12706e-15
Rbbp4	1.09208e-19	1.22258	0.313	0.156	2.12758e-15
Sycn	1.11038e-19	0.686646	0.191	0.28	2.16325e-15
Nmnat3	1.11666e-19	1.88102	0.13	0.034	2.17547e-15
Gm43259	1.13292e-19	1.47282	0.117	0.029	2.20716e-15
Smim10l1	1.13391e-19	0.811989	0.501	0.318	2.20909e-15
Tmem141	1.18905e-19	1.19128	0.215	0.087	2.3165e-15
Med6	1.19247e-19	0.850565	0.175	0.066	2.32316e-15
Sdhc	1.20759e-19	0.640273	0.627	0.488	2.35263e-15
Srd5a3	1.21918e-19	0.34059	0.179	0.075	2.37521e-15
H2-T22	1.24269e-19	0.440696	0.248	0.121	2.42101e-15
Rab13	1.27e-19	1.41621	0.197	0.074	2.47421e-15
Phf20l1	1.30278e-19	0.817471	0.381	0.211	2.53807e-15
Tmco1	1.36578e-19	0.829103	0.491	0.311	2.66081e-15
Ier3	1.41729e-19	-2.51824	0.061	0.168	2.76117e-15
Slc20a1	1.41764e-19	1.09296	0.36	0.283	2.76185e-15
Rxylt1	1.4847e-19	0.910847	0.278	0.133	2.89249e-15
Ccdc28a	1.49291e-19	0.86065	0.284	0.138	2.90848e-15
Ebag9	1.49324e-19	0.821991	0.304	0.153	2.90914e-15
Ano1	1.50999e-19	0.742761	0.2	0.086	2.94176e-15
Pdia3	1.56708e-19	0.668459	0.692	0.522	3.05299e-15
Dtnbp1	1.61225e-19	0.400782	0.241	0.118	3.14098e-15
Tnrc6c	1.66283e-19	0.463817	0.398	0.234	3.23953e-15
Vta1	1.67696e-19	0.340093	0.364	0.219	3.26706e-15
Hnrnpa0	1.70157e-19	-0.73383	0.381	0.437	3.315e-15
Uxs1	1.73499e-19	0.903935	0.221	0.094	3.3801e-15
Sox9	1.73574e-19	1.80749	0.211	0.084	3.38156e-15
Sash1	1.74146e-19	0.279423	0.416	0.26	3.39272e-15
Fam234a	1.74381e-19	-1.0433	0.309	0.428	3.39729e-15
Krcc1	1.76306e-19	0.655137	0.656	0.485	3.43479e-15
Iqcg	1.76554e-19	1.8345	0.099	0.02	3.43962e-15
Rnf215	1.77987e-19	0.779573	0.166	0.062	3.46755e-15
Pfdn5	1.81452e-19	-0.536826	0.583	0.746	3.53504e-15
Tma16	1.83859e-19	1.62825	0.146	0.044	3.58195e-15
Dst	1.85507e-19	0.525264	0.67	0.482	3.61406e-15
Dhcr24	1.87744e-19	1.09128	0.434	0.281	3.65762e-15
Fam83b	1.96596e-19	0.312898	0.283	0.156	3.83009e-15
Hist1h4d	2.0402e-19	-1.96041	0.087	0.214	3.97471e-15
Them4	2.05896e-19	1.24886	0.223	0.092	4.01126e-15
Cenpe	2.13042e-19	1.82235	0.096	0.018	4.15049e-15
Med1	2.33413e-19	0.69787	0.29	0.147	4.54735e-15
Zmiz1	2.35656e-19	0.891145	0.545	0.364	4.59105e-15
Glyr1	2.42887e-19	0.682575	0.355	0.193	4.73193e-15
Tmx3	2.56274e-19	0.924115	0.289	0.14	4.99273e-15
Insr	2.66292e-19	0.98635	0.357	0.193	5.18791e-15
Aldh9a1	2.8033e-19	0.809365	0.299	0.153	5.4614e-15
Fam174a	2.8123e-19	0.491341	0.3	0.161	5.47893e-15
Pard3bos1	2.82255e-19	2.47787	0.065	0.006	5.49888e-15
Ddx6	2.89473e-19	0.746034	0.588	0.401	5.63952e-15
Smim8	2.89923e-19	0.664728	0.396	0.228	5.64828e-15
Tlk1	2.91571e-19	0.757938	0.427	0.251	5.68038e-15
Nkapd1	2.97485e-19	1.15152	0.233	0.1	5.7956e-15
Pcnp	3.01727e-19	0.604348	0.444	0.269	5.87825e-15
Jmjd1c	3.056e-19	0.648859	0.423	0.25	5.9537e-15
Eno1	3.05677e-19	-0.571992	0.486	0.503	5.9552e-15
Rps13	3.09621e-19	-0.23246	0.589	0.759	6.03203e-15
Klf7	3.21872e-19	1.3114	0.201	0.078	6.27071e-15
Trim31	3.26838e-19	-0.583441	0.408	0.361	6.36746e-15
Ino80b	3.32171e-19	0.755848	0.287	0.142	6.47137e-15
Rfesd	3.4174e-19	0.892033	0.234	0.105	6.65779e-15
Arap2	3.6513e-19	0.512888	0.509	0.33	7.11346e-15
Sdhaf4	3.68492e-19	0.862319	0.371	0.204	7.17896e-15
Mgam2-ps	3.84205e-19	0.327548	0.573	0.398	7.48508e-15
Nlk	3.89991e-19	2.00326	0.123	0.031	7.5978e-15
Tmem230	4.14824e-19	0.887795	0.261	0.122	8.0816e-15
Ubfd1	4.20254e-19	1.25136	0.223	0.093	8.18739e-15
Camk2d	4.20258e-19	0.588152	0.588	0.401	8.18748e-15
Ccdc174	4.23042e-19	0.981876	0.316	0.161	8.2417e-15
Ptprh	4.29261e-19	-1.12955	0.321	0.427	8.36286e-15
Tango2	4.31803e-19	0.820319	0.263	0.123	8.41239e-15
Prkaca	4.35815e-19	1.1574	0.241	0.105	8.49054e-15
Setd2	4.39247e-19	0.98456	0.344	0.182	8.55741e-15
Trim15	4.52444e-19	-2.54023	0.068	0.166	8.81452e-15
Rab20	4.58197e-19	0.760825	0.28	0.138	8.92659e-15
Rnf5	4.59408e-19	0.757536	0.408	0.236	8.9502e-15
Smg6	4.63023e-19	0.879057	0.301	0.15	9.02061e-15
Ndufa2	4.65921e-19	0.125644	0.627	0.713	9.07707e-15
Ssr1	4.85069e-19	0.984069	0.408	0.238	9.45011e-15
Sfxn5	4.89113e-19	2.28373	0.092	0.016	9.52889e-15
Fcgbp	4.93251e-19	0.401477	0.124	0.184	9.60952e-15
Sumo1	4.93909e-19	0.701497	0.583	0.416	9.62234e-15
Tnpo1	4.96971e-19	0.672506	0.324	0.169	9.68198e-15
Ciao1	5.00303e-19	0.482685	0.236	0.113	9.7469e-15
Sema3c	5.01076e-19	0.469339	0.592	0.409	9.76197e-15
Park7	5.04195e-19	-0.94604	0.319	0.419	9.82274e-15
Impad1	5.08607e-19	0.962325	0.424	0.252	9.90869e-15
Srpr	5.15428e-19	0.823908	0.481	0.302	1.00416e-14
Itgb6	5.26897e-19	-0.449168	0.236	0.157	1.0265e-14
Gm43260	5.29933e-19	2.10499	0.099	0.02	1.03241e-14
Brd4	5.34933e-19	0.603324	0.422	0.251	1.04216e-14
Pdcl3	5.35009e-19	0.609995	0.473	0.294	1.0423e-14
Rspry1	5.37007e-19	0.972289	0.274	0.129	1.0462e-14
Ttc5	5.39279e-19	1.03791	0.217	0.09	1.05062e-14
Rpl22	5.42731e-19	-0.0767671	0.548	0.702	1.05735e-14
Igbp1	5.4358e-19	0.701513	0.396	0.227	1.059e-14
Vps37a	5.48459e-19	0.743471	0.29	0.144	1.06851e-14
Impa2	5.6248e-19	1.00417	0.212	0.089	1.09582e-14
Neurl3	5.65921e-19	-0.131948	0.485	0.348	1.10253e-14
Gal3st1	5.76773e-19	0.636048	0.457	0.279	1.12367e-14
Wdr83	5.84655e-19	0.70723	0.201	0.086	1.13902e-14
Psmd11	5.86159e-19	0.450909	0.486	0.314	1.14195e-14
Ei24	5.91391e-19	0.90845	0.452	0.276	1.15215e-14
Nxpe4	6.22833e-19	0.767877	0.186	0.078	1.2134e-14
Ppnr	6.42098e-19	1.03553	0.146	0.047	1.25094e-14
Mtfr1	6.5121e-19	0.578505	0.306	0.16	1.26869e-14
Aph1b	6.75574e-19	1.14546	0.135	0.042	1.31615e-14
Dpysl2	6.80983e-19	2.1917	0.103	0.021	1.32669e-14
Dynlt3	7.13679e-19	0.781039	0.4	0.23	1.39039e-14
Fnta	7.25687e-19	0.855286	0.331	0.176	1.41378e-14
Apba3	7.2607e-19	0.917738	0.134	0.042	1.41453e-14
Itfg1	7.4621e-19	0.429415	0.4	0.241	1.45377e-14
Fryl	7.4795e-19	0.964995	0.511	0.342	1.45716e-14
Tspan33	7.55777e-19	1.8919	0.136	0.039	1.4724e-14
Gm31084	7.56867e-19	0.960733	0.118	0.035	1.47453e-14
Raph1	7.73397e-19	0.264766	0.501	0.336	1.50673e-14
Ppp2r3a	8.14488e-19	1.00854	0.23	0.099	1.58679e-14
Crtc3	8.31087e-19	1.46356	0.164	0.054	1.61912e-14
Casp7	8.37482e-19	0.820513	0.498	0.317	1.63158e-14
Spag9	8.58418e-19	-0.884308	0.494	0.504	1.67237e-14
Nufip2	8.6793e-19	0.840544	0.44	0.265	1.6909e-14
Scp2	9.22664e-19	0.540399	0.769	0.702	1.79753e-14
Rbm6	9.27485e-19	1.13387	0.318	0.164	1.80693e-14
Ptprn2	9.30022e-19	4.73492	0.048	0.002	1.81187e-14
Btbd9	9.31196e-19	1.15366	0.27	0.127	1.81416e-14
Tfpi2	9.41643e-19	1.52031	0.109	0.027	1.83451e-14
Frk	9.50975e-19	-0.179283	0.511	0.394	1.85269e-14
2007-09-01	9.51682e-19	0.462714	0.521	0.343	1.85407e-14
Vamp5	9.52484e-19	1.96548	0.102	0.021	1.85563e-14
Gnb1	9.55783e-19	0.570856	0.728	0.599	1.86206e-14
Pparg	9.76553e-19	-0.621277	0.371	0.379	1.90252e-14
Syncrip	9.78987e-19	1.08982	0.339	0.18	1.90726e-14
Ccn1	9.84668e-19	-4.50755	0.001	0.064	1.91833e-14
Slc37a4	9.94105e-19	1.10268	0.19	0.073	1.93671e-14
Cask	9.95056e-19	0.794502	0.273	0.134	1.93857e-14
Gmfb	1.02102e-18	0.654551	0.364	0.205	1.98915e-14
Ap1s3	1.04937e-18	1.02107	0.221	0.093	2.04439e-14
Slc1a1	1.05225e-18	0.932132	0.185	0.073	2.04999e-14
Hipk3	1.07365e-18	1.23453	0.238	0.104	2.09168e-14
Dusp18	1.08128e-18	1.29563	0.136	0.042	2.10655e-14
Slc2a1	1.10165e-18	-0.259916	0.476	0.374	2.14623e-14
Kcne3	1.10331e-18	-2.18624	0.062	0.172	2.14947e-14
Praf2	1.10459e-18	0.952217	0.163	0.058	2.15196e-14
Gtf2a1	1.10583e-18	0.884349	0.212	0.09	2.15438e-14
Napg	1.1307e-18	0.761161	0.342	0.185	2.20284e-14
Pabpn1	1.2048e-18	0.426384	0.574	0.398	2.34719e-14
Gtf2h3	1.22978e-18	1.13847	0.141	0.046	2.39586e-14
Insig1	1.24068e-18	0.705257	0.339	0.182	2.41709e-14
Leprot	1.24332e-18	0.800526	0.442	0.267	2.42223e-14
Cdc42	1.26462e-18	0.483367	0.754	0.659	2.46373e-14
Synrg	1.26541e-18	0.489361	0.274	0.14	2.46527e-14
Emc3	1.26843e-18	0.624511	0.387	0.224	2.47116e-14
Kif1b	1.31496e-18	0.399508	0.393	0.235	2.56181e-14
Pdia4	1.36714e-18	0.717318	0.297	0.151	2.66346e-14
Zfp955b	1.38259e-18	1.60938	0.14	0.042	2.69357e-14
Gm38115	1.52918e-18	2.46087	0.086	0.014	2.97916e-14
Zfp91	1.54236e-18	0.645547	0.636	0.462	3.00482e-14
Srpk2	1.55428e-18	1.2349	0.176	0.064	3.02805e-14
Bloc1s6	1.66784e-18	0.771656	0.275	0.138	3.24928e-14
Sarnp	1.70119e-18	1.0516	0.407	0.24	3.31425e-14
Ube2d3	1.85241e-18	0.572172	0.737	0.609	3.60886e-14
Atp8a1	1.85386e-18	0.944938	0.368	0.206	3.61169e-14
Luc7l3	1.85561e-18	1.03916	0.45	0.287	3.61509e-14
Mdh2	1.86425e-18	0.466028	0.634	0.599	3.63193e-14
Tmtc2	1.89582e-18	0.784139	0.194	0.081	3.69344e-14
Gm49041	1.90802e-18	0.581435	0.226	0.105	3.71721e-14
Eif2s3x	1.92692e-18	1.05396	0.308	0.157	3.75403e-14
Hadhb	1.98155e-18	0.618722	0.628	0.448	3.86045e-14
Cul3	2.00671e-18	0.689234	0.507	0.328	3.90948e-14
Atg3	2.05783e-18	0.762647	0.367	0.207	4.00906e-14
Etl4	2.07232e-18	0.644711	0.525	0.343	4.03729e-14
Hells	2.09281e-18	2.99422	0.082	0.013	4.0772e-14
Ankrd40	2.12382e-18	0.525781	0.368	0.216	4.13762e-14
Tpcn1	2.14524e-18	0.333074	0.344	0.198	4.17936e-14
Ccdc122	2.1786e-18	0.911576	0.146	0.051	4.24435e-14
Ephx2	2.21154e-18	1.17933	0.278	0.134	4.30852e-14
Mettl1	2.24223e-18	2.6343	0.118	0.03	4.36831e-14
Rps3a1	2.27691e-18	0.170441	0.635	0.743	4.43588e-14
Gm43329	2.29849e-18	2.52181	0.048	0.003	4.47793e-14
Ppip5k2	2.3111e-18	1.33819	0.277	0.135	4.50248e-14
Rpa3	2.46881e-18	0.823554	0.251	0.119	4.80973e-14
Trim25	2.49782e-18	-1.33031	0.267	0.385	4.86625e-14
9930021J03Rik	2.55975e-18	0.825923	0.32	0.169	4.98691e-14
Dhrs1	2.76746e-18	0.869544	0.303	0.154	5.39156e-14
S100a14	2.77336e-18	-1.17982	0.293	0.323	5.40306e-14
Srsf9	2.80917e-18	0.88876	0.375	0.211	5.47282e-14
Gpr137b	2.82671e-18	0.464893	0.189	0.091	5.50699e-14
Mansc1	2.83042e-18	0.639815	0.206	0.091	5.51422e-14
Fbxo9	2.8684e-18	0.488606	0.357	0.208	5.58821e-14
Nudt7	2.94724e-18	0.698754	0.268	0.136	5.74181e-14
Galm	2.99069e-18	0.715303	0.339	0.185	5.82646e-14
Nsd3	3.00136e-18	0.603034	0.378	0.218	5.84724e-14
Golim4	3.03653e-18	0.948436	0.455	0.283	5.91576e-14
Nudt5	3.04077e-18	1.79826	0.156	0.051	5.92402e-14
Sco1	3.04461e-18	0.331613	0.273	0.148	5.93152e-14
Erp44	3.06047e-18	0.888936	0.431	0.259	5.96241e-14
Txndc15	3.07322e-18	0.891574	0.305	0.158	5.98725e-14
Upp1	3.07872e-18	-0.720345	0.383	0.296	5.99796e-14
Slc16a1	3.08912e-18	0.735488	0.537	0.357	6.01823e-14
Mcm9	3.19165e-18	2.08134	0.112	0.027	6.21797e-14
H1f0	3.21728e-18	-1.08126	0.298	0.394	6.26791e-14
Smpd1	3.28789e-18	0.847619	0.158	0.058	6.40546e-14
Hars	3.30304e-18	0.899336	0.211	0.092	6.43497e-14
Gspt1	3.34308e-18	0.624047	0.454	0.284	6.513e-14
Tor1aip1	3.43143e-18	0.910901	0.334	0.178	6.6851e-14
Faf1	3.48915e-18	0.578593	0.297	0.158	6.79757e-14
Cacybp	3.53506e-18	0.760606	0.362	0.204	6.887e-14
Trim56	3.55432e-18	0.732665	0.298	0.153	6.92452e-14
Itga6	3.73701e-18	0.997137	0.478	0.31	7.28044e-14
Usp53	3.7446e-18	0.413086	0.552	0.374	7.29523e-14
Zc3h12a	3.78477e-18	-1.95141	0.096	0.211	7.37349e-14
Sap30	3.81226e-18	0.909193	0.177	0.069	7.42705e-14
Akr1b7	3.88352e-18	0.503487	0.151	0.06	7.56587e-14
Atp7a	3.92207e-18	1.08223	0.156	0.056	7.64098e-14
Taf1	3.94266e-18	1.29825	0.253	0.117	7.68108e-14
Hmgcr	3.94277e-18	0.657683	0.502	0.324	7.68131e-14
Slc6a19	4.15214e-18	7.7836	0.035	0	8.0892e-14
Kif13b	4.18121e-18	0.753555	0.524	0.346	8.14583e-14
Epb41l3	4.21775e-18	0.642794	0.383	0.221	8.21703e-14
Heph	4.30036e-18	0.567139	0.453	0.282	8.37796e-14
Elp5	4.3559e-18	0.561455	0.27	0.141	8.48616e-14
Nr2f2	4.36341e-18	1.3026	0.211	0.087	8.50079e-14
4932438A13Rik	4.41062e-18	0.917178	0.356	0.196	8.59278e-14
Gabpb2	4.45497e-18	1.16801	0.269	0.128	8.67917e-14
Pigu	4.55137e-18	0.88987	0.191	0.078	8.86698e-14
Oxr1	4.64355e-18	0.874597	0.211	0.089	9.04656e-14
Ap2a2	4.73938e-18	0.706452	0.439	0.267	9.23327e-14
Slc25a36	4.90007e-18	1.38783	0.196	0.077	9.54631e-14
Arhgap27os2	4.92271e-18	1.08283	0.249	0.114	9.59042e-14
C1galt1c1	5.01782e-18	1.33831	0.283	0.142	9.77573e-14
Gm19276	5.10328e-18	1.39886	0.081	0.015	9.9422e-14
Ttc32	5.16189e-18	1.11412	0.203	0.084	1.00564e-13
Cebpd	5.18875e-18	-1.57124	0.197	0.238	1.01087e-13
Rsf1	5.1898e-18	0.804258	0.354	0.196	1.01108e-13
4732440D04Rik	5.20124e-18	1.92072	0.114	0.028	1.01331e-13
Mrpl1	5.27902e-18	1.06971	0.262	0.125	1.02846e-13
Gm9887	5.35619e-18	1.68303	0.113	0.028	1.04349e-13
Nr4a1	5.69546e-18	-6.0245	0	0.054	1.10959e-13
Ecpas	5.7404e-18	1.06743	0.39	0.229	1.11834e-13
Tmem106b	5.80066e-18	0.876933	0.314	0.163	1.13008e-13
Dera	5.81006e-18	0.567038	0.421	0.259	1.13192e-13
Acsl5	5.90587e-18	0.948191	0.337	0.182	1.15058e-13
Frrs1	6.14186e-18	1.04618	0.321	0.169	1.19656e-13
Ankrd13c	6.17558e-18	0.613	0.341	0.191	1.20313e-13
Zfp160	6.21664e-18	1.77576	0.144	0.045	1.21113e-13
Actr10	6.27523e-18	0.681443	0.421	0.253	1.22254e-13
Rnft1	6.34483e-18	0.729067	0.282	0.143	1.2361e-13
Dhx36	6.46978e-18	0.470352	0.412	0.25	1.26044e-13
Gstm3	6.71445e-18	-2.08284	0.077	0.169	1.30811e-13
Idh1	6.74089e-18	0.788488	0.459	0.287	1.31326e-13
Cetn2	7.46249e-18	0.874481	0.233	0.107	1.45384e-13
Rock1	7.53622e-18	0.487364	0.667	0.488	1.46821e-13
Aga	7.6582e-18	1.21373	0.27	0.13	1.49197e-13
Aak1	7.65967e-18	0.883135	0.222	0.097	1.49226e-13
Prkd2	7.68822e-18	1.94007	0.127	0.035	1.49782e-13
Uchl5	7.7593e-18	1.09019	0.236	0.106	1.51167e-13
Rpe	7.81162e-18	0.80109	0.249	0.12	1.52186e-13
Nt5e	7.84429e-18	0.415076	0.203	0.103	1.52823e-13
Tnfrsf11a	7.86036e-18	0.799891	0.397	0.232	1.53135e-13
Mrps31	8.00108e-18	0.631655	0.462	0.289	1.55877e-13
Tmco6	8.14632e-18	1.57822	0.112	0.029	1.58707e-13
Furin	8.35555e-18	0.976714	0.243	0.112	1.62783e-13
Mpv17l2	8.44853e-18	-0.88848	0.261	0.291	1.64594e-13
Mycbp	8.6534e-18	0.764468	0.373	0.213	1.68585e-13
Rlf	8.69301e-18	1.00277	0.233	0.105	1.69357e-13
Rps25	8.86366e-18	0.215936	0.63	0.716	1.72682e-13
Eif2ak1	9.25498e-18	0.585649	0.301	0.163	1.80306e-13
Abhd16a	9.26318e-18	0.55712	0.341	0.197	1.80465e-13
Emc2	9.31103e-18	0.776186	0.465	0.295	1.81398e-13
Nras	9.50895e-18	0.956877	0.303	0.157	1.85253e-13
Leo1	9.70568e-18	0.742174	0.234	0.111	1.89086e-13
Ascc3	9.89869e-18	0.4821	0.324	0.181	1.92846e-13
Rpl29	9.9007e-18	-0.0455839	0.578	0.719	1.92885e-13
Lrmp	1.00079e-17	2.45559	0.082	0.014	1.94973e-13
Tpr	1.01252e-17	0.776356	0.618	0.448	1.97259e-13
1110059E24Rik	1.02636e-17	0.608656	0.448	0.278	1.99955e-13
Ldha	1.06706e-17	-0.0861849	0.774	0.899	2.07885e-13
Coprs	1.07196e-17	0.46608	0.266	0.142	2.08839e-13
St7l	1.09082e-17	0.909256	0.187	0.076	2.12514e-13
Casz1	1.0923e-17	0.710361	0.553	0.376	2.12803e-13
Pum2	1.14266e-17	0.758573	0.397	0.233	2.22612e-13
Tpp2	1.15433e-17	0.622434	0.341	0.191	2.24887e-13
Metrnl	1.17024e-17	-0.448489	0.551	0.508	2.27986e-13
Smim6	1.18315e-17	0.579553	0.396	0.405	2.30501e-13
Ubac2	1.20444e-17	0.637292	0.277	0.142	2.3465e-13
Stag1	1.20609e-17	1.06652	0.227	0.099	2.34971e-13
Fam129a	1.22033e-17	0.362808	0.401	0.246	2.37744e-13
Dclre1c	1.28299e-17	1.86619	0.096	0.02	2.49953e-13
Id1	1.28474e-17	-0.739479	0.427	0.594	2.50292e-13
Psmd10	1.2861e-17	0.409364	0.345	0.205	2.50557e-13
Rsrc1	1.28757e-17	0.700529	0.277	0.14	2.50845e-13
Tmem260	1.30143e-17	1.38264	0.155	0.052	2.53545e-13
Mtmr6	1.30167e-17	0.730321	0.407	0.242	2.53592e-13
1110019D14Rik	1.32845e-17	1.95527	0.123	0.033	2.58808e-13
Akap13	1.38806e-17	0.510174	0.636	0.458	2.70421e-13
Herpud2	1.42982e-17	0.913216	0.226	0.1	2.78557e-13
Capg	1.45464e-17	-1.31189	0.166	0.303	2.83393e-13
Pdzd11	1.47874e-17	0.420086	0.385	0.232	2.88088e-13
Gm2061	1.50212e-17	-4.01035	0.009	0.081	2.92644e-13
Nlrc4	1.60159e-17	1.13048	0.246	0.113	3.12022e-13
Msl3	1.61722e-17	0.875323	0.267	0.13	3.15066e-13
Ier5	1.66837e-17	-1.24251	0.187	0.329	3.25032e-13
Gm4013	1.69481e-17	0.525008	0.143	0.054	3.30183e-13
Mapk1ip1l	1.73656e-17	0.765701	0.46	0.289	3.38318e-13
B230307C23Rik	1.76461e-17	1.15398	0.17	0.065	3.43782e-13
Micall2	1.78347e-17	-1.88256	0.017	0.1	3.47456e-13
Lamtor3	1.78378e-17	0.664711	0.311	0.168	3.47516e-13
Twf1	1.86707e-17	0.549127	0.578	0.4	3.63744e-13
Smdt1	1.8756e-17	0.341467	0.828	0.825	3.65405e-13
Cox11	1.90036e-17	0.93512	0.278	0.138	3.70228e-13
Slc31a2	1.94248e-17	0.458006	0.14	0.054	3.78434e-13
Pdss2	1.95401e-17	0.618549	0.264	0.136	3.8068e-13
Pllp	1.98961e-17	0.780278	0.452	0.283	3.87617e-13
Rab3gap1	1.9937e-17	0.93796	0.31	0.162	3.88413e-13
Fbxo4	2.00075e-17	1.24295	0.163	0.058	3.89785e-13
Rnf170	2.00219e-17	0.945899	0.211	0.092	3.90066e-13
Sgms2	2.00885e-17	0.825053	0.258	0.126	3.91364e-13
Eloc	2.02196e-17	0.512611	0.532	0.356	3.93919e-13
Gadd45b	2.0581e-17	-2.27649	0.05	0.155	4.00959e-13
Xiap	2.09749e-17	0.597756	0.547	0.37	4.08634e-13
Cdkal1	2.09827e-17	1.39918	0.135	0.042	4.08784e-13
Sdcbp	2.11373e-17	0.654064	0.574	0.399	4.11796e-13
Vbp1	2.12445e-17	0.454462	0.249	0.13	4.13885e-13
Golga7	2.15922e-17	0.653867	0.331	0.185	4.2066e-13
Taf12	2.16149e-17	0.573597	0.29	0.155	4.21101e-13
Pcm1	2.17198e-17	0.80657	0.421	0.254	4.23145e-13
Rilp	2.18056e-17	0.226016	0.164	0.072	4.24817e-13
Ube2j1	2.20053e-17	0.893104	0.266	0.13	4.28707e-13
Sac3d1	2.20706e-17	0.501494	0.208	0.099	4.2998e-13
Dcaf17	2.2147e-17	1.19806	0.187	0.074	4.31468e-13
Mast4	2.23816e-17	1.02134	0.243	0.111	4.36039e-13
Zbtb38	2.23963e-17	1.39033	0.211	0.089	4.36325e-13
Ccnq	2.26534e-17	0.726721	0.177	0.076	4.41333e-13
Rasa2	2.26756e-17	0.605892	0.489	0.316	4.41765e-13
Snapc5	2.28116e-17	0.68255	0.558	0.39	4.44416e-13
Sos1	2.32176e-17	1.05289	0.231	0.103	4.52326e-13
Mapkap1	2.35682e-17	0.631294	0.485	0.313	4.59156e-13
Gas5	2.46231e-17	-0.656001	0.236	0.402	4.79708e-13
Eif6	2.47119e-17	-0.590795	0.524	0.687	4.81437e-13
Slirp	2.50999e-17	0.765957	0.486	0.322	4.88996e-13
Ik	2.53874e-17	0.524687	0.398	0.242	4.94597e-13
Cebpzos	2.57143e-17	0.898501	0.402	0.241	5.00966e-13
Apobec1	2.57814e-17	0.198272	0.269	0.16	5.02273e-13
Nfe2l1	2.59932e-17	0.542901	0.517	0.343	5.06399e-13
Kdm6a	2.60948e-17	1.2642	0.2	0.081	5.08379e-13
Itpr2	2.60992e-17	0.847123	0.294	0.153	5.08464e-13
Armc8	2.68389e-17	1.08682	0.237	0.108	5.22876e-13
Chp1	2.68987e-17	-0.555767	0.619	0.672	5.2404e-13
Ssr3	2.69619e-17	0.887072	0.454	0.287	5.25272e-13
Bbip1	2.70865e-17	0.813169	0.416	0.25	5.277e-13
Bloc1s3	2.75181e-17	0.933134	0.138	0.048	5.36108e-13
Tpmt	2.85344e-17	0.614428	0.264	0.134	5.55907e-13
Maip1	2.86322e-17	0.212906	0.268	0.157	5.57813e-13
Cetn3	2.92466e-17	0.966915	0.383	0.224	5.69783e-13
Ndufb8	2.93168e-17	-0.181574	0.613	0.766	5.71149e-13
Rps7	2.976e-17	-0.12084	0.608	0.754	5.79784e-13
Srsf2	2.99723e-17	-0.798102	0.264	0.426	5.83919e-13
Crlf3	3.02234e-17	1.5535	0.156	0.054	5.88813e-13
Pten	3.09105e-17	0.373656	0.483	0.321	6.02198e-13
Rpl7l1	3.11238e-17	0.719361	0.325	0.178	6.06354e-13
Upp2	3.12642e-17	0.563593	0.187	0.084	6.09088e-13
Gins4	3.28918e-17	0.795643	0.177	0.074	6.40799e-13
Lamb3	3.3142e-17	-0.927684	0.38	0.426	6.45673e-13
Atp5g2	3.3263e-17	0.0816921	0.558	0.661	6.48029e-13
Trim12a	3.35306e-17	0.21757	0.293	0.171	6.53243e-13
Cdc40	3.36686e-17	0.66385	0.283	0.148	6.55932e-13
Pigh	3.37481e-17	1.43883	0.164	0.059	6.57481e-13
Aldoa	3.40552e-17	0.208191	0.814	0.877	6.63464e-13
Abcb7	3.45844e-17	0.973129	0.232	0.107	6.73774e-13
Tet3	3.55181e-17	0.774742	0.435	0.268	6.91964e-13
Zranb2	3.57659e-17	0.699127	0.465	0.295	6.96792e-13
Ociad2	3.64022e-17	0.522193	0.707	0.602	7.09187e-13
A1cf	3.66917e-17	0.803039	0.252	0.121	7.14827e-13
4732465J04Rik	3.72124e-17	0.354252	0.23	0.119	7.24972e-13
Spred1	3.72402e-17	1.64112	0.184	0.072	7.25513e-13
Ptprd	3.83071e-17	0.318085	0.445	0.293	7.46298e-13
Mgat4a	3.83237e-17	0.777813	0.576	0.416	7.46622e-13
Bcl2l2	3.93211e-17	0.96486	0.192	0.079	7.66054e-13
Pdgfa	4.01316e-17	-0.111877	0.567	0.439	7.81844e-13
Rcan1	4.05639e-17	0.325346	0.16	0.069	7.90265e-13
Tm9sf1	4.10321e-17	0.718215	0.329	0.18	7.99387e-13
Cnnm4	4.12775e-17	0.634968	0.653	0.489	8.04168e-13
Gm43581	4.12913e-17	1.97838	0.074	0.012	8.04437e-13
H2-Ab1	4.12923e-17	-5.04026	0.006	0.072	8.04457e-13
Capn13	4.26536e-17	-0.110178	0.119	0.049	8.30977e-13
Pip4p2	4.27978e-17	1.02572	0.177	0.07	8.33788e-13
Anxa3	4.31875e-17	0.827881	0.444	0.285	8.41379e-13
Cdk11b	4.32012e-17	0.608033	0.457	0.289	8.41646e-13
Gas2l1	4.34465e-17	0.783914	0.304	0.16	8.46425e-13
Slc25a38	4.34474e-17	0.563602	0.171	0.072	8.46443e-13
Eef1akmt2	4.38504e-17	0.547736	0.15	0.063	8.54294e-13
Thap7	4.47665e-17	0.197076	0.202	0.109	8.72141e-13
Cep350	4.51794e-17	0.874916	0.402	0.241	8.80185e-13
Rnf34	4.5534e-17	1.47708	0.158	0.055	8.87094e-13
Setd5	4.69382e-17	0.761673	0.478	0.307	9.1445e-13
Rnf141	4.73777e-17	0.839618	0.242	0.115	9.23012e-13
Dqx1	4.81655e-17	1.04904	0.191	0.078	9.38361e-13
Slc4a7	4.82586e-17	1.01186	0.38	0.225	9.40174e-13
Mterf3	4.82748e-17	0.645848	0.195	0.086	9.40489e-13
Ptger3	4.97661e-17	0.978007	0.102	0.027	9.69543e-13
Ttll3	5.01307e-17	2.41812	0.084	0.015	9.76646e-13
Hmbox1	5.02445e-17	1.71165	0.146	0.048	9.78863e-13
Rpl9-ps6	5.05291e-17	0.551621	0.319	0.177	9.84408e-13
Mgat5	5.06598e-17	0.784355	0.341	0.189	9.86953e-13
Syne2	5.16407e-17	0.635115	0.476	0.306	1.00606e-12
Cyb5r4	5.36874e-17	0.402721	0.395	0.245	1.04594e-12
Anapc16	5.37242e-17	0.532391	0.423	0.262	1.04665e-12
Ercc5	5.54622e-17	1.35008	0.146	0.05	1.08051e-12
Brcc3	5.55096e-17	0.819216	0.288	0.149	1.08144e-12
Aldh3a2	5.67148e-17	1.01051	0.362	0.208	1.10492e-12
Ttc36	5.77632e-17	2.23209	0.123	0.035	1.12534e-12
Cenpf	6.11774e-17	2.43057	0.098	0.022	1.19186e-12
Sbf2	6.13535e-17	1.23725	0.226	0.1	1.19529e-12
Ube2k	6.18086e-17	0.60601	0.512	0.34	1.20415e-12
Atp6v1d	6.2072e-17	0.388518	0.434	0.28	1.20929e-12
Tab2	6.54594e-17	0.526071	0.391	0.235	1.27528e-12
Ccdc50	6.60778e-17	1.11891	0.328	0.181	1.28733e-12
Elmo3	6.70887e-17	0.566143	0.264	0.138	1.30702e-12
Zrsr2	6.73842e-17	0.376888	0.319	0.184	1.31278e-12
Gin1	6.74458e-17	1.26042	0.149	0.051	1.31398e-12
Mmadhc	6.95016e-17	0.896191	0.385	0.226	1.35403e-12
Zdhhc21	7.04188e-17	0.573097	0.412	0.253	1.3719e-12
Ddx19b	7.20701e-17	2.00637	0.127	0.037	1.40407e-12
Glod4	7.28008e-17	0.565354	0.364	0.215	1.41831e-12
Baz1a	7.38573e-17	0.779787	0.249	0.123	1.43889e-12
Snw1	7.62341e-17	0.573555	0.424	0.262	1.48519e-12
Hipk2	7.89884e-17	0.778019	0.331	0.183	1.53885e-12
Mettl9	7.93254e-17	0.666843	0.453	0.285	1.54542e-12
Crot	8.03775e-17	0.659462	0.279	0.147	1.56591e-12
Msh3	8.06409e-17	1.74512	0.145	0.048	1.57105e-12
Ptpre	8.07204e-17	1.08047	0.184	0.074	1.5726e-12
Hnrnpdl	8.12572e-17	-0.685467	0.202	0.357	1.58305e-12
Stoml2	8.44984e-17	0.850859	0.334	0.184	1.6462e-12
Ifngr1	8.57284e-17	0.470949	0.736	0.584	1.67016e-12
Fut8	8.71174e-17	1.60242	0.232	0.109	1.69722e-12
B4galnt2	9.07835e-17	-0.506637	0.444	0.426	1.76864e-12
Dusp23	9.1848e-17	0.631946	0.234	0.117	1.78938e-12
Tlr3	9.18667e-17	1.34105	0.218	0.096	1.78975e-12
Dag1	9.3288e-17	0.68513	0.501	0.33	1.81744e-12
Mad2l1bp	9.40437e-17	-0.145998	0.278	0.184	1.83216e-12
Sugct	9.5405e-17	0.913753	0.115	0.036	1.85868e-12
Clec14a	1.01299e-16	0.781037	0.185	0.081	1.9735e-12
Ccndbp1	1.02365e-16	0.294406	0.289	0.165	1.99428e-12
Rpl7a	1.03132e-16	-0.179629	0.638	0.791	2.00922e-12
2010001A14Rik	1.0343e-16	0.808677	0.236	0.111	2.01503e-12
Sec23ip	1.03468e-16	1.03235	0.211	0.091	2.01577e-12
Mkrn2	1.03958e-16	0.633375	0.149	0.059	2.0253e-12
2810402E24Rik	1.04492e-16	0.791497	0.163	0.067	2.0357e-12
Snap29	1.04558e-16	0.617984	0.246	0.126	2.037e-12
Dcps	1.04857e-16	1.22735	0.167	0.064	2.04283e-12
Palld	1.05646e-16	0.823657	0.249	0.122	2.05819e-12
Epsti1	1.08433e-16	0.679041	0.34	0.194	2.1125e-12
Rmc1	1.10444e-16	0.69134	0.186	0.085	2.15166e-12
Blvra	1.10583e-16	0.761388	0.22	0.102	2.15437e-12
Naaladl1	1.11019e-16	1.80527	0.177	0.078	2.16288e-12
Ddit3	1.12143e-16	-1.87552	0.105	0.205	2.18477e-12
Commd8	1.12238e-16	0.906027	0.266	0.132	2.18662e-12
Mtdh	1.13215e-16	0.529021	0.654	0.48	2.20566e-12
Cldnd1	1.14617e-16	0.696444	0.381	0.226	2.23297e-12
Cdc14b	1.16293e-16	1.41321	0.18	0.07	2.26562e-12
Trak1	1.17765e-16	0.942558	0.474	0.327	2.2943e-12
Vma21	1.17991e-16	0.865134	0.32	0.173	2.29869e-12
Cdc73	1.18471e-16	1.19506	0.251	0.12	2.30806e-12
Slc3a2	1.18615e-16	-0.0570396	0.287	0.179	2.31085e-12
Socs4	1.20418e-16	0.840787	0.275	0.14	2.34599e-12
Wfdc2	1.21756e-16	-0.258884	0.264	0.416	2.37205e-12
Cox20	1.22985e-16	0.872623	0.453	0.319	2.39598e-12
Ptpn2	1.24089e-16	0.474633	0.242	0.127	2.41751e-12
Myh14	1.25075e-16	-0.307299	0.53	0.698	2.43671e-12
Tomm40l	1.25846e-16	0.631963	0.164	0.07	2.45173e-12
Apoo	1.28614e-16	0.688702	0.381	0.225	2.50565e-12
Vps25	1.32053e-16	1.09848	0.088	0.021	2.57266e-12
Brd1	1.33631e-16	0.436547	0.555	0.384	2.6034e-12
Ap4m1	1.34331e-16	1.56286	0.158	0.056	2.61704e-12
Ppp4r3b	1.36245e-16	0.563603	0.435	0.274	2.65433e-12
Mfsd4a	1.38947e-16	1.07321	0.336	0.187	2.70697e-12
Sfr1	1.39799e-16	0.820031	0.432	0.268	2.72357e-12
Gapvd1	1.41598e-16	0.775029	0.335	0.186	2.7586e-12
Hdgf	1.41997e-16	0.837891	0.483	0.318	2.76639e-12
Wipf2	1.44854e-16	0.678322	0.431	0.267	2.82205e-12
Serbp1	1.46925e-16	0.706401	0.641	0.495	2.86239e-12
Trappc6a	1.47782e-16	-0.751634	0.413	0.55	2.87909e-12
Tmem167b	1.49789e-16	0.578388	0.176	0.078	2.91819e-12
Creld2	1.52634e-16	0.760307	0.176	0.074	2.97362e-12
Tinagl1	1.52907e-16	-0.321443	0.365	0.276	2.97894e-12
Rint1	1.54487e-16	1.08509	0.15	0.056	3.00972e-12
Apopt1	1.55404e-16	0.823447	0.287	0.149	3.02758e-12
Ube2w	1.58724e-16	1.30063	0.196	0.081	3.09227e-12
Rnf13	1.61575e-16	0.776942	0.289	0.152	3.1478e-12
Tmem250-ps	1.61929e-16	1.02239	0.185	0.076	3.1547e-12
Sypl	1.63522e-16	0.866768	0.463	0.322	3.18574e-12
Tm9sf3	1.65815e-16	0.648131	0.684	0.544	3.23041e-12
Mcur1	1.66055e-16	-0.121071	0.475	0.356	3.23509e-12
Fndc3a	1.67083e-16	0.508167	0.51	0.34	3.25511e-12
Spg21	1.67239e-16	0.609007	0.278	0.151	3.25816e-12
Ttc14	1.68737e-16	0.720398	0.404	0.244	3.28734e-12
Riok1	1.69688e-16	0.777952	0.195	0.085	3.30587e-12
Pnp	1.73006e-16	0.671711	0.426	0.262	3.3705e-12
Nr1d1	1.75975e-16	-1.1937	0.132	0.272	3.42835e-12
Asah1	1.76475e-16	0.34963	0.469	0.309	3.43808e-12
Tmem106a	1.78431e-16	0.458252	0.29	0.16	3.47619e-12
Ubl5	1.7972e-16	-0.00988749	0.618	0.729	3.50131e-12
Cnp	1.80277e-16	0.812676	0.154	0.062	3.51216e-12
Ccng1	1.8107e-16	1.09624	0.295	0.154	3.52761e-12
Pick1	1.8465e-16	0.527643	0.212	0.103	3.59735e-12
Atp6ap1	1.8894e-16	0.531909	0.407	0.25	3.68093e-12
Tmc8	1.9346e-16	0.914618	0.144	0.053	3.76898e-12
Ndufa4	1.94215e-16	0.58708	0.61	0.565	3.78369e-12
Bccip	1.94854e-16	0.911725	0.259	0.128	3.79614e-12
Mkks	1.99182e-16	0.622135	0.171	0.072	3.88046e-12
H2-K1	2.00804e-16	-0.0464921	0.8	0.913	3.91207e-12
Ilvbl	2.01256e-16	0.565238	0.397	0.241	3.92087e-12
Ptgr2	2.01825e-16	0.984925	0.329	0.182	3.93196e-12
Xk	2.06268e-16	0.121136	0.133	0.06	4.01852e-12
Bivm	2.06312e-16	2.34048	0.088	0.018	4.01937e-12
Cbfa2t3	2.10504e-16	3.35635	0.072	0.012	4.10103e-12
Tdrd3	2.12127e-16	1.38176	0.169	0.063	4.13266e-12
Rpl31	2.1782e-16	-0.435309	0.592	0.744	4.24357e-12
Styk1	2.22095e-16	0.917528	0.444	0.283	4.32686e-12
Irgm1	2.22417e-16	0.518509	0.155	0.065	4.33314e-12
Fpgt	2.22712e-16	0.67507	0.206	0.093	4.33887e-12
Vti1b	2.2932e-16	0.528731	0.521	0.35	4.46761e-12
Wdr89	2.32543e-16	0.836511	0.172	0.071	4.53041e-12
Lyrm4	2.33046e-16	0.816394	0.1	0.032	4.5402e-12
Arl13b	2.36291e-16	1.25648	0.191	0.078	4.60342e-12
Btc	2.43676e-16	0.642335	0.068	0.015	4.74729e-12
Arhgef11	2.45089e-16	0.257759	0.195	0.094	4.77483e-12
Tpk1	2.4654e-16	1.32367	0.2	0.084	4.80309e-12
Smad7	2.47501e-16	-0.147765	0.562	0.441	4.82181e-12
Slc12a8	2.52409e-16	2.7654	0.077	0.013	4.91743e-12
Mrpl45	2.54524e-16	0.765347	0.283	0.149	4.95864e-12
Spcs3	2.6091e-16	0.842959	0.268	0.138	5.08306e-12
Coa6	2.62107e-16	0.194955	0.282	0.17	5.10637e-12
Leng9	2.63393e-16	0.0388789	0.396	0.262	5.13142e-12
Csta1	2.63494e-16	-0.76619	0.084	0.045	5.13339e-12
Pex13	2.6429e-16	0.61244	0.295	0.165	5.14889e-12
A430005L14Rik	2.68511e-16	1.02449	0.243	0.117	5.23114e-12
Gm49359	2.69303e-16	1.14073	0.115	0.035	5.24657e-12
Ccnd2	2.71584e-16	0.982034	0.346	0.196	5.291e-12
Smad2	2.7501e-16	0.2451	0.266	0.148	5.35775e-12
Gm12840	2.75339e-16	5.72409	0.031	0	5.36416e-12
Ywhah	2.78838e-16	0.594549	0.639	0.488	5.43232e-12
Etfrf1	2.79303e-16	1.3129	0.257	0.125	5.44139e-12
Csnk1g3	2.84929e-16	0.35111	0.494	0.334	5.551e-12
Add3	2.87072e-16	0.798264	0.351	0.201	5.59274e-12
Ccdc186	2.89826e-16	-0.0371297	0.509	0.39	5.64639e-12
Fam241a	2.95996e-16	0.457863	0.275	0.155	5.7666e-12
Pdzd8	3.01046e-16	0.944925	0.313	0.169	5.86499e-12
Dennd1b	3.02904e-16	0.466446	0.499	0.334	5.90117e-12
2810004N23Rik	3.05051e-16	1.09523	0.259	0.127	5.94299e-12
Nipsnap3b	3.06212e-16	0.35265	0.467	0.308	5.96563e-12
Ubxn4	3.06712e-16	0.520083	0.504	0.336	5.97536e-12
Jpt1	3.08379e-16	-0.506635	0.543	0.702	6.00783e-12
Chac2	3.14056e-16	1.00352	0.192	0.082	6.11844e-12
Vdac1	3.18077e-16	0.53508	0.65	0.578	6.19679e-12
Iscu	3.30426e-16	0.602638	0.515	0.346	6.43736e-12
Rbm7	3.3043e-16	0.814231	0.303	0.162	6.43744e-12
Ccnd3	3.39112e-16	0.588454	0.225	0.111	6.60657e-12
Npc1	3.43456e-16	0.64728	0.263	0.134	6.69122e-12
Adipor1	3.45658e-16	0.340355	0.589	0.419	6.73411e-12
Ankmy2	3.48522e-16	1.13942	0.189	0.078	6.7899e-12
Tulp4	3.52326e-16	0.788656	0.393	0.236	6.86402e-12
Pgm2	3.52831e-16	0.424456	0.48	0.316	6.87385e-12
Reep3	3.56071e-16	0.583903	0.629	0.461	6.93697e-12
Ilf2	3.56216e-16	1.20598	0.202	0.087	6.93979e-12
Ppih	3.56944e-16	0.573249	0.19	0.088	6.95399e-12
Lrrfip2	3.60804e-16	0.341501	0.579	0.412	7.02917e-12
Acin1	3.66014e-16	0.466727	0.522	0.356	7.13068e-12
Med21	3.66949e-16	0.754003	0.372	0.22	7.14891e-12
Lifr	3.70857e-16	3.73857	0.052	0.004	7.22504e-12
Rrp36	3.78652e-16	0.996539	0.243	0.117	7.37689e-12
Slc34a2	3.79635e-16	1.00346	0.175	0.074	7.39606e-12
Tsc22d4	3.8305e-16	0.154961	0.669	0.507	7.46258e-12
Dbt	3.89148e-16	0.911522	0.228	0.108	7.58139e-12
Carmil1	3.9067e-16	1.1279	0.163	0.062	7.61103e-12
Max	3.90833e-16	0.47845	0.587	0.416	7.61422e-12
Abca3	3.90862e-16	0.960732	0.238	0.113	7.61477e-12
0610005C13Rik	3.95313e-16	0.955929	0.385	0.232	7.70149e-12
Fbxl3	3.9674e-16	0.818185	0.448	0.286	7.72929e-12
Ppp4r3a	4.03992e-16	0.602699	0.39	0.236	7.87058e-12
Bin3	4.09865e-16	0.697284	0.231	0.114	7.98499e-12
Pgm3	4.20077e-16	0.753854	0.266	0.135	8.18394e-12
Clns1a	4.24686e-16	0.905899	0.248	0.121	8.27373e-12
Apc	4.25385e-16	0.538596	0.449	0.288	8.28734e-12
Ccny	4.31058e-16	0.828498	0.324	0.18	8.39788e-12
Snapin	4.40838e-16	1.05851	0.165	0.065	8.58841e-12
Ndufa7	4.41391e-16	0.159717	0.612	0.696	8.59917e-12
Arhgef38	4.42105e-16	1.46075	0.133	0.042	8.61308e-12
Esyt2	4.42623e-16	0.649961	0.499	0.331	8.62319e-12
Sigmar1	4.43306e-16	0.935094	0.248	0.121	8.63649e-12
Rab18	4.44411e-16	0.452608	0.51	0.345	8.65801e-12
Rbl2	4.51778e-16	1.31195	0.215	0.095	8.80154e-12
Ndrg3	4.5195e-16	0.961801	0.293	0.154	8.80489e-12
Ormdl1	4.55881e-16	0.602082	0.165	0.07	8.88148e-12
Eif3c	4.56354e-16	0.474818	0.744	0.585	8.89068e-12
Aqp11	4.59938e-16	0.510529	0.356	0.213	8.96051e-12
Ppp2cb	4.62071e-16	0.38668	0.295	0.17	9.00206e-12
Mob1b	4.65628e-16	0.546803	0.463	0.3	9.07137e-12
Rif1	4.6761e-16	1.41393	0.211	0.093	9.10998e-12
Naa15	4.73802e-16	1.09299	0.297	0.157	9.23061e-12
Uso1	4.77698e-16	0.911929	0.324	0.178	9.30651e-12
Gpx4	4.80715e-16	-0.496903	0.579	0.723	9.36529e-12
Pyroxd1	4.93852e-16	0.368063	0.375	0.235	9.62122e-12
Sirt6	4.95066e-16	0.820419	0.11	0.033	9.64488e-12
Narf	5.10236e-16	0.974059	0.263	0.132	9.94042e-12
D430001F17Rik	5.11511e-16	2.15712	0.082	0.016	9.96525e-12
Wtap	5.24407e-16	0.81964	0.288	0.151	1.02165e-11
Chmp3	5.29564e-16	0.541475	0.696	0.549	1.0317e-11
Gm38190	5.39545e-16	2.30471	0.051	0.004	1.05114e-11
Atf6b	5.52774e-16	0.474137	0.174	0.082	1.07691e-11
Sdcbp2	5.6083e-16	-0.640927	0.62	0.708	1.09261e-11
Rap1a	5.82852e-16	0.649204	0.526	0.357	1.13551e-11
Tppp	5.85657e-16	1.35411	0.268	0.139	1.14098e-11
Zfp800	5.97448e-16	1.18518	0.244	0.117	1.16395e-11
Ptpn1	6.03219e-16	0.771128	0.225	0.108	1.17519e-11
Selenot	6.11692e-16	0.582861	0.445	0.286	1.1917e-11
Mia2	6.11837e-16	0.636604	0.557	0.388	1.19198e-11
Diablo	6.14433e-16	0.420184	0.233	0.121	1.19704e-11
Rit1	6.14909e-16	0.225686	0.355	0.23	1.19797e-11
Ehd4	6.30997e-16	0.468145	0.23	0.117	1.22931e-11
Rgs2	6.31545e-16	3.34566	0.063	0.009	1.23038e-11
Cops3	6.41113e-16	0.86366	0.326	0.182	1.24902e-11
Nudt9	6.4396e-16	0.248386	0.287	0.178	1.25456e-11
Cela1	6.49274e-16	0.845429	0.483	0.426	1.26492e-11
Unc50	6.54341e-16	0.73639	0.396	0.239	1.27479e-11
Tut4	6.5792e-16	0.720687	0.282	0.149	1.28176e-11
Xrcc4	6.62505e-16	1.43139	0.164	0.062	1.29069e-11
Zfyve16	6.68161e-16	0.805335	0.222	0.104	1.30171e-11
Lrba	6.70245e-16	0.957651	0.372	0.219	1.30577e-11
Zdhhc4	6.78353e-16	0.916444	0.212	0.099	1.32157e-11
Ercc1	6.87145e-16	-0.0321656	0.144	0.071	1.3387e-11
Rsu1	6.87833e-16	0.997872	0.169	0.068	1.34004e-11
Fblim1	6.97094e-16	0.753416	0.375	0.222	1.35808e-11
Ptprr	7.0126e-16	-0.109428	0.356	0.264	1.3662e-11
Igf1r	7.05111e-16	1.82504	0.115	0.033	1.3737e-11
Tns3	7.06891e-16	1.05792	0.277	0.142	1.37716e-11
Bet1	7.07084e-16	1.00118	0.284	0.148	1.37754e-11
Stag2	7.08757e-16	0.731817	0.371	0.22	1.3808e-11
Taz	7.20057e-16	0.629784	0.273	0.148	1.40282e-11
5430427M07Rik	7.29477e-16	-1.24062	0.148	0.159	1.42117e-11
Lsm5	7.50716e-16	0.780198	0.278	0.145	1.46254e-11
2310030G06Rik	7.89833e-16	0.582911	0.207	0.099	1.53875e-11
Taf1d	7.97488e-16	0.774225	0.411	0.253	1.55367e-11
Slc35a5	8.46816e-16	1.21509	0.171	0.067	1.64977e-11
H2-D1	8.47584e-16	-0.54285	0.824	0.906	1.65126e-11
Smchd1	8.52174e-16	0.960636	0.293	0.155	1.66021e-11
Fam8a1	8.60779e-16	0.927477	0.303	0.163	1.67697e-11
F8a	8.70825e-16	0.55041	0.182	0.085	1.69654e-11
Slc31a1	8.78241e-16	0.523001	0.521	0.354	1.71099e-11
Exoc3	8.78572e-16	0.462938	0.372	0.235	1.71163e-11
Larp4	8.96878e-16	0.997689	0.406	0.253	1.7473e-11
Crk	9.06446e-16	0.518543	0.479	0.316	1.76594e-11
2510002D24Rik	9.08815e-16	0.7404	0.325	0.184	1.77055e-11
Magi3	9.16752e-16	0.158987	0.407	0.271	1.78602e-11
Tmem127	9.41284e-16	0.483241	0.4	0.249	1.83381e-11
Vkorc1l1	9.41949e-16	1.04298	0.277	0.142	1.83511e-11
Tbc1d24	9.4755e-16	2.19733	0.094	0.022	1.84602e-11
Slc39a4	9.48194e-16	-0.757135	0.44	0.52	1.84727e-11
Med31	9.60666e-16	0.598054	0.197	0.092	1.87157e-11
Bmp2k	9.67736e-16	0.533428	0.21	0.099	1.88534e-11
Usp15	9.7779e-16	0.606011	0.407	0.252	1.90493e-11
Trip11	9.78366e-16	0.625792	0.476	0.313	1.90605e-11
Rnf181	1.00274e-15	0.442605	0.324	0.191	1.95354e-11
Snrpn	1.00813e-15	0.701477	0.197	0.092	1.96403e-11
Ago3	1.01156e-15	1.36152	0.125	0.039	1.97072e-11
Polr1d	1.05194e-15	-0.604746	0.48	0.62	2.04939e-11
D830025C05Rik	1.05375e-15	2.87581	0.053	0.005	2.05292e-11
Rchy1	1.07634e-15	0.499839	0.347	0.208	2.09693e-11
Rhbg	1.08098e-15	0.783086	0.112	0.036	2.10597e-11
Fam118b	1.09004e-15	0.511795	0.194	0.093	2.12362e-11
Klhl2	1.0913e-15	0.532105	0.208	0.102	2.12608e-11
Mpc1	1.09416e-15	0.470461	0.727	0.629	2.13165e-11
Btbd1	1.09608e-15	0.721296	0.381	0.229	2.13539e-11
Cd14	1.1112e-15	1.02584	0.177	0.074	2.16484e-11
Psmf1	1.11189e-15	0.381825	0.227	0.117	2.16618e-11
Acot5	1.11358e-15	6.53195	0.03	0	2.16947e-11
Snrnp27	1.12268e-15	0.59315	0.388	0.239	2.18721e-11
1700123O20Rik	1.1332e-15	0.314749	0.321	0.196	2.2077e-11
Zc3h15	1.17467e-15	0.265408	0.634	0.47	2.2885e-11
Ddx18	1.18188e-15	0.897091	0.21	0.096	2.30254e-11
Cdc42ep3	1.19777e-15	0.240388	0.154	0.07	2.3335e-11
Sh3yl1	1.22481e-15	0.391091	0.411	0.264	2.38618e-11
Erlec1	1.22591e-15	0.419624	0.401	0.254	2.38832e-11
Insig2	1.24748e-15	0.202719	0.356	0.224	2.43035e-11
Mtfp1	1.26647e-15	0.71405	0.138	0.056	2.46734e-11
Slc52a2	1.28253e-15	0.757531	0.234	0.115	2.49863e-11
Grb7	1.28351e-15	0.590972	0.397	0.244	2.50054e-11
Cfap298	1.3115e-15	0.674078	0.231	0.117	2.55506e-11
Ntpcr	1.33783e-15	0.70375	0.221	0.107	2.60636e-11
Dad1	1.33879e-15	-0.58355	0.467	0.614	2.60823e-11
Rps6	1.34433e-15	-0.0245959	0.535	0.67	2.61902e-11
Lmtk2	1.34627e-15	0.0532528	0.218	0.121	2.6228e-11
Hes1	1.34638e-15	0.786701	0.449	0.288	2.62301e-11
Gm20463	1.36173e-15	5.93671	0.035	0	2.65292e-11
Atp5c1	1.38428e-15	0.378669	0.707	0.697	2.69686e-11
Mob4	1.40421e-15	0.768948	0.435	0.276	2.73568e-11
[truncated: 9,944 more rows]

## Sheet: DEG_proliferative_GF
	p_val	avg_log2FC	pct.1	pct.2	p_val_adj
[truncated: 12,669 more rows]

[truncated: 4 more sheets: DEG_secretory_GF, DEG_ec1, DEG_ec2, DEG_absorptive_inulin]
