# Supplementary material for: Microbiota shape the colon epithelium controlling inter-crypt absorptive goblet cells via butyrate–GP R109A signalling
Source: Gut Microbes. 2025 Nov 9;17(1):2573045. doi: 10.1080/19490976.2025.2573045 (PMC12604629; doi:10.1080/19490976.2025.2573045)
Supplement: Supplementary material — Supplementary information [file KGMI_A_2573045_SM9281.zip › Table S5_Source Data.xlsx]

## Sheet: FIG 4B
Group	Sex	UEA1+CA1+/CA1+
AIMD	Male	0.103448
AIMD	Male	0.153812
AIMD	Male	0.135779
AIMD	Male	0.119645
AIMD	Male	0.113335
Control	Male	0.0509992
Control	Male	0.0412006
Control	Male	0.0583454
Control	Male	0.0512821
Control	Male	0.0431242

## Sheet: FIG 4D
Group	Sex	Inter-Crypt UEA1+/Crypts
AIMD	Male	1.1
AIMD	Male	1.40596
AIMD	Male	0.888889
AIMD	Male	1.01164
AIMD	Male	0.830128
Control	Male	0.456566
Control	Male	0.335979
Control	Male	0.515873
Control	Male	0.4
Control	Male	0.39436

## Sheet: FIG 4H
Group	Sex	UEA1+CA1+/CA1+
Colonized	Male	0.0663812
Colonized	Male	0.0492228
Colonized	Male	0.0668058
GF	Male	0.118721
GF	Male	0.106236
GF	Male	0.125
GF	Male	0.0989583
Colonized	Male	0.058651
Colonized	Male	0.0781671
Colonized	Male	0.0556745
Colonized	Male	0.0798005
GF	Male	0.151079
GF	Male	0.129199
GF	Male	0.0815047
GF	Male	0.125

## Sheet: FIG 4I
Group	Sex	Inter-Crypt UEA1+/Crypts
Colonized	Male	0.632653
Colonized	Male	0.527778
Colonized	Male	0.727273
GF	Male	1.15556
GF	Male	1.4375
GF	Male	1.2381
GF	Male	1
Colonized	Male	0.454545
Colonized	Male	0.707317
Colonized	Male	0.604651
Colonized	Male	0.680851
GF	Male	1.4
GF	Male	1.25
GF	Male	0.896552
GF	Male	1.33333

## Sheet: FIG 4K
Group	Sex	Inter-Crypt UEA1+/Crypts
GF	Male	0.835714
GF	Male	1.13636
GF	Male	0.95625
GF	Male	0.925214
GF + ABx	Male	1.07143
GF + ABx	Male	1.13889
GF + ABx	Male	0.966667
GF + ABx	Male	1.125

## Sheet: FIG 5D
Group	Sex	Inter-Crypt UEA1+/Crypts
Inulin	Male	0.263158
Inulin	Male	0.625
Inulin	Male	0.520833
Inulin	Male	0.490196
Control-diet	Male	1.15217
Control-diet	Male	0.914894
Control-diet	Male	1.125
Control-diet	Male	1.51515

## Sheet: FIG 5F
Group	Sex	Inter-Crypt UEA1+/Crypts
B ovatus	Male	0.594444
B ovatus	Male	0.864516
B ovatus	Male	1.19149
B ovatus	Male	1.03279
B ovatus	Male	1.05747
B theta	Male	1.3871
B theta	Male	1.14912
B theta	Male	1.2
B theta	Male	1.25862
B theta	Male	1.44643

## Sheet: FIG 5H
Group	Sex	Inter-Crypt UEA1+/Crypts
Vehicle	Male	0.835714
Vehicle	Male	1.13636
Vehicle	Male	0.95625
Vehicle	Male	0.925214
Tributyrin	Male	0.659091
Tributyrin	Male	0.223214
Tributyrin	Male	0.480655
Tributyrin	Male	0.764187
Tributyrin	Male	0.531787

## Sheet: FIG 5I
Group	Sex	Inter-Crypt UEA1+/Crypts
WT	Male	0.819406
WT	Male	0.665735
WT	Male	0.65532
WT	Male	0.602573
WT	Male	0.469925
WT	Male	0.700836
WT	Male	0.885015
WT	Male	0.344846
GPR109A KO	Male	0.959759
GPR109A KO	Male	1.15072
GPR109A KO	Male	1.30028
GPR109A KO	Male	0.853804
GPR109A KO	Male	1.22336

## Sheet: FIG 6A
Group	Sex	Inter-Crypt UEA1+/Crypts
Young	Male	0.448276
Young	Male	0.424242
Young	Male	0.483871
Young	Male	0.421053
Young	Male	0.205882
Aged	Male	1.10417
Aged	Male	1.62857
Aged	Male	1.28571
Aged	Male	1.07895
Aged	Male	0.868421

[truncated: 13 more sheets: FIG 6C, FIG 6E, FIG 6F, FIG S2E, FIG S8A, FIG S8B, FIG S8C, FIG S8E, FIG S8F, FIG S8G, FIG S9A, FIG S9B, FIG S9C]
