# Supplementary material for: Microbiota shape the colon epithelium controlling inter-crypt absorptive goblet cells via butyrate–GP R109A signalling
Source: Gut Microbes. 2025 Nov 9;17(1):2573045. doi: 10.1080/19490976.2025.2573045 (PMC12604629; doi:10.1080/19490976.2025.2573045)
Supplement: Supplementary material — Supplementary information [file KGMI_A_2573045_SM9281.zip › Table S1 _QC.xlsx]

## Sheet: QC_AIMD_GF
Sample	Condition	Estimated Number of Cells	Mean Reads per Cell	SoupX Score	scDblFinder Positive	Final Cell Number	Final Number of Genes
A1	AIMD	7545	17046	0,01	665	6189	15555
A2	AIMD	3749	11157	0,01	301	1825	13718
A3	AIMD	3356	12499	0,029	244	2195	14282
A4	AIMD	3517	14577	0,024	254	2336	14420
C2	SPF	2989	12953	0,01	204	2585	14068
C3	SPF	3980	28033	0,025	331	3029	15666
GF12	GF	4057	35819	0,479	891	2076	14797
GF21	GF	3392	53749	0,634	226	2473	14468

## Sheet: Publicy_available_dataset
Experiment	Authors	Paper	DOI	Dataset	Data availability	Object name / Subsetting
Inulin	Corrêa et al.	Inulin diet uncovers complex diet-microbiota-immune cell interactions remodeling the gut epithelium	10.1186/s40168-023-01520-2	Single-cell RNA sequencing of intestinal epithelial cells from mice treated with inulin diet	NCBI BioProject: PRJNA856646	FASTA counts; subset to epithelial cells
Gb cell	Nyström et al.	An intercrypt subpopulation of goblet cells is essential for colonic mucus barrier function	10.1126/science.abb1590	Intestinal goblet cells are a heterogeneous lineage with diverse funcional potential	GEO: GSE144436	Cell Ranger output (matrix, features, barcodes); subset to epithelial cells then Muc2⁺ cells
GutCellAtlas	Elmentaite et al.	Cells of the human intestinal tract mapped across space and time.	10.1038/s41586-021-03852-1	Full single cell RNA-seq dataset of 428K intestinal cells from fetal, pediatric, adult donors, and up to 11 intestinal regions.	https://www.gutcellatlas.org/#datasets	epi_raw_counts; subset to epithelial cells; restricted to healthy adult human samples, classified into “young” (20 to 60 years old) and “old” (> 65 yeards old) groups
