# Supplementary material for: Microbiota shape the colon epithelium controlling inter-crypt absorptive goblet cells via butyrate–GP R109A signalling
Source: Gut Microbes. 2025 Nov 9;17(1):2573045. doi: 10.1080/19490976.2025.2573045 (PMC12604629; doi:10.1080/19490976.2025.2573045)
Supplement: Supplementary material — Supplementary information [file KGMI_A_2573045_SM9281.zip › Table S2_Marker Genes.xlsx]

## Sheet: markers_celltype
	p_val	avg_log2FC	pct.1	pct.2	p_val_adj	cluster	gene
Selenbp1	0	2.2312	0.889	0.373	0	Immature Enterocyte	Selenbp1
Mgat4c	0	2.191	0.821	0.331	0	Immature Enterocyte	Mgat4c
Slc6a14	0	1.71559	0.668	0.188	0	Immature Enterocyte	Slc6a14
Apol10a	0	2.12859	0.592	0.135	0	Immature Enterocyte	Apol10a
Akr1c19	0	2.36729	0.698	0.243	0	Immature Enterocyte	Akr1c19
Gna11	0	2.052	0.757	0.324	0	Immature Enterocyte	Gna11
Hsd17b2	0	1.56302	0.597	0.169	0	Immature Enterocyte	Hsd17b2
Sptssb	0	2.32944	0.504	0.078	0	Immature Enterocyte	Sptssb
Hsd3b3	0	1.73422	0.655	0.232	0	Immature Enterocyte	Hsd3b3
Dpep1	0	1.14709	0.672	0.25	0	Immature Enterocyte	Dpep1
Rflnb	0	1.37366	0.643	0.23	0	Immature Enterocyte	Rflnb
Cyp2c55	0	1.4005	0.718	0.305	0	Immature Enterocyte	Cyp2c55
1810065E05Rik	0	1.70925	0.803	0.394	0	Immature Enterocyte	1810065E05Rik
Mettl7b	0	1.93829	0.715	0.308	0	Immature Enterocyte	Mettl7b
Maoa	0	1.24899	0.792	0.387	0	Immature Enterocyte	Maoa
Car1	0	2.87087	0.789	0.386	0	Immature Enterocyte	Car1
Smim24	0	1.32883	0.674	0.273	0	Immature Enterocyte	Smim24
Papss2	0	1.80538	0.607	0.208	0	Immature Enterocyte	Papss2
Cyp2c65	0	1.99097	0.531	0.133	0	Immature Enterocyte	Cyp2c65
Sult1b1	0	1.05047	0.648	0.251	0	Immature Enterocyte	Sult1b1
Hao2	0	2.63666	0.555	0.167	0	Immature Enterocyte	Hao2
Fgfbp1	0	2.25005	0.538	0.15	0	Immature Enterocyte	Fgfbp1
Coro2a	0	1.15141	0.576	0.188	0	Immature Enterocyte	Coro2a
Ugdh	0	1.56122	0.717	0.333	0	Immature Enterocyte	Ugdh
Emp1	0	1.2534	0.633	0.252	0	Immature Enterocyte	Emp1
Slc51b	0	1.07897	0.548	0.167	0	Immature Enterocyte	Slc51b
Glod5	0	1.9955	0.508	0.127	0	Immature Enterocyte	Glod5
Id3	0	1.59003	0.636	0.256	0	Immature Enterocyte	Id3
Aldh1a1	0	1.60282	0.516	0.136	0	Immature Enterocyte	Aldh1a1
Eif4ebp3	0	1.18301	0.758	0.38	0	Immature Enterocyte	Eif4ebp3
Vdac3	0	1.57305	0.768	0.397	0	Immature Enterocyte	Vdac3
Ociad2	0	1.37763	0.778	0.411	0	Immature Enterocyte	Ociad2
Cox7a1	0	1.64101	0.512	0.145	0	Immature Enterocyte	Cox7a1
Gm3336	0	1.75255	0.512	0.149	0	Immature Enterocyte	Gm3336
Aco2	0	1.75058	0.715	0.353	0	Immature Enterocyte	Aco2
Mpst	0	1.58046	0.647	0.286	0	Immature Enterocyte	Mpst
Ahcyl2	0	1.47055	0.657	0.297	0	Immature Enterocyte	Ahcyl2
Slc25a24	0	1.31637	0.599	0.241	0	Immature Enterocyte	Slc25a24
Acadm	0	1.35975	0.639	0.283	0	Immature Enterocyte	Acadm
Abcc3	0	1.66188	0.483	0.127	0	Immature Enterocyte	Abcc3
Mall	0	0.734425	0.539	0.186	0	Immature Enterocyte	Mall
Pank3	0	1.58817	0.539	0.186	0	Immature Enterocyte	Pank3
Cbr1	0	1.46189	0.757	0.404	0	Immature Enterocyte	Cbr1
Cdkn1a	0	1.03392	0.67	0.319	0	Immature Enterocyte	Cdkn1a
Sqor	0	1.4045	0.738	0.388	0	Immature Enterocyte	Sqor
Slc35d1	0	1.7534	0.471	0.122	0	Immature Enterocyte	Slc35d1
Areg	0	1.89188	0.516	0.167	0	Immature Enterocyte	Areg
Hbegf	0	1.21141	0.696	0.349	0	Immature Enterocyte	Hbegf
Slc26a2	0	1.08085	0.772	0.426	0	Immature Enterocyte	Slc26a2
Id1	0	1.34727	0.703	0.357	0	Immature Enterocyte	Id1
Fkbp5	0	1.249	0.518	0.176	0	Immature Enterocyte	Fkbp5
Prelid2	0	1.68226	0.522	0.181	0	Immature Enterocyte	Prelid2
Mboat1	0	1.58536	0.505	0.164	0	Immature Enterocyte	Mboat1
Hpgd	0	0.966745	0.776	0.436	0	Immature Enterocyte	Hpgd
Slc13a2	0	0.845176	0.496	0.157	0	Immature Enterocyte	Slc13a2
Cyc1	0	1.31109	0.783	0.447	0	Immature Enterocyte	Cyc1
Sfn	0	1.0764	0.628	0.293	0	Immature Enterocyte	Sfn
Sdhb	0	1.33741	0.77	0.435	0	Immature Enterocyte	Sdhb
Hmgcs2	0	1.64701	0.721	0.387	0	Immature Enterocyte	Hmgcs2
Sdcbp2	0	0.909279	0.616	0.284	0	Immature Enterocyte	Sdcbp2
Ces2e	0	0.777638	0.528	0.196	0	Immature Enterocyte	Ces2e
Slc22a18	0	1.52465	0.468	0.137	0	Immature Enterocyte	Slc22a18
Ndufa10	0	1.32135	0.685	0.355	0	Immature Enterocyte	Ndufa10
Chp1	0	1.12914	0.593	0.263	0	Immature Enterocyte	Chp1
Aldh2	0	1.12456	0.746	0.417	0	Immature Enterocyte	Aldh2
Paqr5	0	1.78075	0.449	0.12	0	Immature Enterocyte	Paqr5
Cisd1	0	1.18841	0.749	0.42	0	Immature Enterocyte	Cisd1
Slc51a	0	1.67	0.415	0.086	0	Immature Enterocyte	Slc51a
Akr1c13	0	1.11062	0.623	0.295	0	Immature Enterocyte	Akr1c13
Uqcrfs1	0	1.28864	0.791	0.463	0	Immature Enterocyte	Uqcrfs1
Ndufs5	0	1.07915	0.772	0.445	0	Immature Enterocyte	Ndufs5
Cisd3	0	1.35204	0.591	0.264	0	Immature Enterocyte	Cisd3
Gsdmc4	0	2.7683	0.447	0.121	0	Immature Enterocyte	Gsdmc4
Plpp2	0	1.20304	0.634	0.309	0	Immature Enterocyte	Plpp2
Mpc1	0	1.19096	0.739	0.414	0	Immature Enterocyte	Mpc1
Slc16a1	0	1.92767	0.45	0.126	0	Immature Enterocyte	Slc16a1
Hadh	0	0.993693	0.739	0.415	0	Immature Enterocyte	Hadh
Cds1	0	1.20845	0.516	0.192	0	Immature Enterocyte	Cds1
Ndufab1	0	1.15659	0.763	0.439	0	Immature Enterocyte	Ndufab1
Fam162a	0	1.71153	0.783	0.459	0	Immature Enterocyte	Fam162a
Fahd1	0	1.48885	0.515	0.191	0	Immature Enterocyte	Fahd1
Acads	0	1.19645	0.694	0.37	0	Immature Enterocyte	Acads
Ndufb10	0	1.21387	0.813	0.489	0	Immature Enterocyte	Ndufb10
Cnih4	0	1.19314	0.614	0.291	0	Immature Enterocyte	Cnih4
Ndufc1	0	1.15124	0.784	0.461	0	Immature Enterocyte	Ndufc1
Mal2	0	1.2156	0.567	0.244	0	Immature Enterocyte	Mal2
Agpat2	0	1.47749	0.517	0.196	0	Immature Enterocyte	Agpat2
Cmbl	0	1.74297	0.46	0.139	0	Immature Enterocyte	Cmbl
Ndufs2	0	1.14619	0.702	0.382	0	Immature Enterocyte	Ndufs2
Ech1	0	1.09741	0.74	0.422	0	Immature Enterocyte	Ech1
Ccdc71l	0	1.34081	0.465	0.149	0	Immature Enterocyte	Ccdc71l
Aqp4	0	3.233	0.447	0.131	0	Immature Enterocyte	Aqp4
Fa2h	0	1.56474	0.393	0.079	0	Immature Enterocyte	Fa2h
Higd2a	0	1.13615	0.738	0.424	0	Immature Enterocyte	Higd2a
Cycs	0	1.24871	0.798	0.486	0	Immature Enterocyte	Cycs
Nfe2l2	0	1.27541	0.611	0.299	0	Immature Enterocyte	Nfe2l2
Tstd1	0	1.01997	0.794	0.483	0	Immature Enterocyte	Tstd1
Gsta1	0	2.77584	0.373	0.064	0	Immature Enterocyte	Gsta1
Krt19	0	2.08396	0.943	0.634	0	Immature Enterocyte	Krt19
Serpinb1a	0	0.97343	0.77	0.462	0	Immature Enterocyte	Serpinb1a
Uqcrc1	0	1.13027	0.716	0.409	0	Immature Enterocyte	Uqcrc1
Ethe1	0	1.7058	0.874	0.568	0	Immature Enterocyte	Ethe1
Slc40a1	0	1.09598	0.422	0.116	0	Immature Enterocyte	Slc40a1
Prpsap1	0	1.53405	0.502	0.196	0	Immature Enterocyte	Prpsap1
Mdh1	0	1.08301	0.745	0.441	0	Immature Enterocyte	Mdh1
Nceh1	0	2.1166	0.392	0.093	0	Immature Enterocyte	Nceh1
Mpc2	0	1.07726	0.754	0.455	0	Immature Enterocyte	Mpc2
Atp5g3	0	1.1719	0.836	0.538	0	Immature Enterocyte	Atp5g3
Mgst3	0	1.6315	0.916	0.619	0	Immature Enterocyte	Mgst3
Gstk1	0	2.12551	0.409	0.112	0	Immature Enterocyte	Gstk1
Akr1c14	0	2.55903	0.377	0.082	0	Immature Enterocyte	Akr1c14
Tst	0	0.97255	0.72	0.425	0	Immature Enterocyte	Tst
Prdx5	0	1.13804	0.762	0.467	0	Immature Enterocyte	Prdx5
Atpif1	0	1.03449	0.828	0.533	0	Immature Enterocyte	Atpif1
Cdkn2b	0	0.91959	0.404	0.11	0	Immature Enterocyte	Cdkn2b
Myl12b	0	1.13638	0.793	0.499	0	Immature Enterocyte	Myl12b
Abat	0	1.30469	0.42	0.126	0	Immature Enterocyte	Abat
Sult1d1	0	1.07578	0.785	0.497	0	Immature Enterocyte	Sult1d1
Atp5md	0	1.06874	0.771	0.483	0	Immature Enterocyte	Atp5md
Fabp2	0	1.0152	0.791	0.504	0	Immature Enterocyte	Fabp2
Atp5a1	0	1.21449	0.86	0.574	0	Immature Enterocyte	Atp5a1
Atp5c1	0	0.927085	0.829	0.543	0	Immature Enterocyte	Atp5c1
Atp5g1	0	0.97836	0.854	0.569	0	Immature Enterocyte	Atp5g1
Atp5o	0	1.25288	0.858	0.574	0	Immature Enterocyte	Atp5o
Ndufa11	0	1.10565	0.761	0.477	0	Immature Enterocyte	Ndufa11
Anxa2	0	1.01686	0.746	0.462	0	Immature Enterocyte	Anxa2
Slc8a1	0	1.94003	0.347	0.063	0	Immature Enterocyte	Slc8a1
Cox5a	0	1.512	0.936	0.653	0	Immature Enterocyte	Cox5a
Atp5k	0	1.02962	0.787	0.507	0	Immature Enterocyte	Atp5k
Uqcrq	0	1.21401	0.885	0.607	0	Immature Enterocyte	Uqcrq
Slc35g1	0	1.64656	0.397	0.12	0	Immature Enterocyte	Slc35g1
Atp5mpl	0	0.909422	0.849	0.573	0	Immature Enterocyte	Atp5mpl
Mgll	0	1.76085	0.338	0.064	0	Immature Enterocyte	Mgll
0610005C13Rik	0	1.82519	0.361	0.087	0	Immature Enterocyte	0610005C13Rik
Uqcrb	0	1.22874	0.881	0.608	0	Immature Enterocyte	Uqcrb
Serpinb6a	0	1.09895	0.809	0.537	0	Immature Enterocyte	Serpinb6a
Higd1a	0	1.55221	0.831	0.56	0	Immature Enterocyte	Higd1a
Aldoa	0	1.25338	0.86	0.59	0	Immature Enterocyte	Aldoa
Vdac2	0	1.05141	0.739	0.471	0	Immature Enterocyte	Vdac2
Ndufb8	0	1.07913	0.813	0.545	0	Immature Enterocyte	Ndufb8
Uqcr11	0	0.848877	0.857	0.591	0	Immature Enterocyte	Uqcr11
Atp5f1	0	0.881731	0.83	0.57	0	Immature Enterocyte	Atp5f1
Lgals3	0	1.48561	0.91	0.652	0	Immature Enterocyte	Lgals3
Ckmt1	0	1.40999	0.826	0.569	0	Immature Enterocyte	Ckmt1
Atp1a1	0	1.35395	0.857	0.6	0	Immature Enterocyte	Atp1a1
Gpt	0	1.8466	0.315	0.058	0	Immature Enterocyte	Gpt
Chchd10	0	1.04549	0.9	0.644	0	Immature Enterocyte	Chchd10
Ldha	0	1.00277	0.838	0.583	0	Immature Enterocyte	Ldha
Tle5	0	1.04682	0.783	0.532	0	Immature Enterocyte	Tle5
Dbi	0	0.980184	0.845	0.602	0	Immature Enterocyte	Dbi
Slc25a5	0	1.20087	0.904	0.663	0	Immature Enterocyte	Slc25a5
Atp5l	0	0.793807	0.874	0.642	0	Immature Enterocyte	Atp5l
Cox5b	0	1.11376	0.905	0.674	0	Immature Enterocyte	Cox5b
Cox7a2	0	0.964863	0.898	0.669	0	Immature Enterocyte	Cox7a2
Cox7b	0	0.945091	0.888	0.659	0	Immature Enterocyte	Cox7b
Ndufa6	0	0.866169	0.865	0.637	0	Immature Enterocyte	Ndufa6
Gm21885	0	2.10567	0.253	0.026	0	Immature Enterocyte	Gm21885
Slc25a3	0	0.927339	0.85	0.624	0	Immature Enterocyte	Slc25a3
Atp5b	0	0.907449	0.864	0.638	0	Immature Enterocyte	Atp5b
Hint1	0	1.05686	0.891	0.665	0	Immature Enterocyte	Hint1
Atp5j2	0	1.01369	0.896	0.671	0	Immature Enterocyte	Atp5j2
Atp5d	0	1.06054	0.864	0.639	0	Immature Enterocyte	Atp5d
Cox6a1	0	0.805916	0.887	0.666	0	Immature Enterocyte	Cox6a1
Plac8	0	1.00263	0.823	0.606	0	Immature Enterocyte	Plac8
Cox6c	0	1.06567	0.938	0.723	0	Immature Enterocyte	Cox6c
Krt8	0	1.66225	0.942	0.732	0	Immature Enterocyte	Krt8
Ndufb9	0	0.849171	0.871	0.662	0	Immature Enterocyte	Ndufb9
Lgals4	0	1.12831	0.969	0.783	0	Immature Enterocyte	Lgals4
Chchd2	0	0.814768	0.882	0.706	0	Immature Enterocyte	Chchd2
Cox4i1	0	1.16326	0.954	0.778	0	Immature Enterocyte	Cox4i1
Calm1	0	0.981178	0.915	0.75	0	Immature Enterocyte	Calm1
Cox7c	0	0.780663	0.931	0.766	0	Immature Enterocyte	Cox7c
Fth1	0	0.929875	0.927	0.771	0	Immature Enterocyte	Fth1
Cox8a	0	0.639374	0.948	0.827	0	Immature Enterocyte	Cox8a
Actb	0	0.873246	0.949	0.852	0	Immature Enterocyte	Actb
Serpinb5	3.44347e-307	1.33001	0.425	0.134	6.53915e-303	Immature Enterocyte	Serpinb5
Bsg	3.59771e-307	0.991065	0.786	0.558	6.83205e-303	Immature Enterocyte	Bsg
Car2	1.89853e-306	1.45114	0.745	0.439	3.6053e-302	Immature Enterocyte	Car2
Micos10	1.87827e-305	0.868567	0.769	0.48	3.56683e-301	Immature Enterocyte	Micos10
Lad1	6.07588e-305	1.33662	0.525	0.219	1.15381e-300	Immature Enterocyte	Lad1
Ndufv2	6.57069e-305	1.00539	0.723	0.417	1.24777e-300	Immature Enterocyte	Ndufv2
Il18	1.92104e-304	1.96042	0.386	0.106	3.64805e-300	Immature Enterocyte	Il18
Tspo	1.83333e-303	1.08378	0.702	0.41	3.4815e-299	Immature Enterocyte	Tspo
Acadl	2.21566e-303	1.25544	0.586	0.279	4.20755e-299	Immature Enterocyte	Acadl
Ndufv3	8.54779e-302	0.988923	0.773	0.485	1.62323e-297	Immature Enterocyte	Ndufv3
Gapdh	4.18971e-301	0.839345	0.872	0.667	7.95627e-297	Immature Enterocyte	Gapdh
Entpd5	2.25903e-300	1.11695	0.502	0.188	4.28989e-296	Immature Enterocyte	Entpd5
Gsdmc2	9.52636e-300	2.47141	0.326	0.086	1.80906e-295	Immature Enterocyte	Gsdmc2
Sdha	1.10282e-299	1.29138	0.594	0.308	2.09425e-295	Immature Enterocyte	Sdha
Sri	3.31575e-299	0.898475	0.778	0.502	6.29661e-295	Immature Enterocyte	Sri
Casp1	3.45439e-299	1.20486	0.51	0.216	6.55989e-295	Immature Enterocyte	Casp1
Perp	1.74417e-298	1.12915	0.604	0.302	3.31218e-294	Immature Enterocyte	Perp
Cox6b1	9.04157e-298	0.692206	0.901	0.734	1.71699e-293	Immature Enterocyte	Cox6b1
Acaa2	1.40767e-297	1.25427	0.605	0.304	2.67317e-293	Immature Enterocyte	Acaa2
Mtch2	1.31408e-296	1.14949	0.592	0.293	2.49544e-292	Immature Enterocyte	Mtch2
Cryl1	3.84123e-295	1.22264	0.532	0.229	7.29449e-291	Immature Enterocyte	Cryl1
Ndufv1	1.9178e-293	1.19219	0.654	0.34	3.64191e-289	Immature Enterocyte	Ndufv1
Actg1	3.50895e-292	0.835351	0.883	0.705	6.66349e-288	Immature Enterocyte	Actg1
Pfkp	1.48394e-291	0.827134	0.477	0.182	2.81801e-287	Immature Enterocyte	Pfkp
Uqcrc2	2.3025e-291	1.02797	0.709	0.407	4.37245e-287	Immature Enterocyte	Uqcrc2
Endod1	3.33361e-291	0.809329	0.53	0.21	6.33052e-287	Immature Enterocyte	Endod1
Atp5j	7.24123e-291	0.813324	0.865	0.638	1.37511e-286	Immature Enterocyte	Atp5j
Ndufb6	1.0816e-290	0.999494	0.685	0.369	2.05395e-286	Immature Enterocyte	Ndufb6
Slc5a8	4.70746e-290	1.7612	0.447	0.162	8.93946e-286	Immature Enterocyte	Slc5a8
Prkg2	9.30564e-290	1.31394	0.359	0.096	1.76714e-285	Immature Enterocyte	Prkg2
Gng12	8.77807e-289	0.9139	0.681	0.355	1.66696e-284	Immature Enterocyte	Gng12
Phyh	1.09045e-288	1.15043	0.599	0.296	2.07076e-284	Immature Enterocyte	Phyh
Clcn2	1.6496e-288	0.917131	0.416	0.133	3.1326e-284	Immature Enterocyte	Clcn2
Klf4	1.55087e-287	1.03795	0.784	0.503	2.9451e-283	Immature Enterocyte	Klf4
Pgd	6.71134e-285	1.22537	0.557	0.25	1.27448e-280	Immature Enterocyte	Pgd
Dhrs11	9.34438e-285	1.41963	0.355	0.1	1.7745e-280	Immature Enterocyte	Dhrs11
Cpt1a	7.1759e-284	1.52353	0.465	0.183	1.3627e-279	Immature Enterocyte	Cpt1a
Mdh2	3.72768e-283	1.02441	0.718	0.419	7.07886e-279	Immature Enterocyte	Mdh2
Tspan8	1.12542e-281	0.829802	0.813	0.589	2.13717e-277	Immature Enterocyte	Tspan8
Ndufa8	3.05872e-278	0.963978	0.721	0.417	5.80851e-274	Immature Enterocyte	Ndufa8
Cbr3	1.47342e-276	1.95257	0.352	0.106	2.79802e-272	Immature Enterocyte	Cbr3
Cdh17	6.68882e-276	0.918255	0.704	0.395	1.27021e-271	Immature Enterocyte	Cdh17
Adk	1.43793e-275	1.05446	0.565	0.259	2.73063e-271	Immature Enterocyte	Adk
Ndufb5	2.22934e-275	0.909819	0.78	0.481	4.23352e-271	Immature Enterocyte	Ndufb5
Aprt	3.92354e-275	0.944082	0.66	0.363	7.4508e-271	Immature Enterocyte	Aprt
Ndufb2	2.20486e-274	0.878877	0.713	0.415	4.18703e-270	Immature Enterocyte	Ndufb2
Slc16a5	2.81552e-274	1.17574	0.306	0.073	5.34667e-270	Immature Enterocyte	Slc16a5
Guca2a	1.47847e-273	0.923764	0.873	0.636	2.80761e-269	Immature Enterocyte	Guca2a
Acadvl	7.21095e-273	1.28017	0.507	0.228	1.36936e-268	Immature Enterocyte	Acadvl
Acer1	8.40647e-273	1.5334	0.32	0.091	1.59639e-268	Immature Enterocyte	Acer1
Iqgap2	1.0439e-272	1.02728	0.616	0.312	1.98236e-268	Immature Enterocyte	Iqgap2
Nbeal1	4.6788e-272	1.15952	0.491	0.195	8.88504e-268	Immature Enterocyte	Nbeal1
Chmp2b	2.83902e-271	0.997262	0.601	0.288	5.3913e-267	Immature Enterocyte	Chmp2b
Myo1a	5.81201e-271	0.910053	0.625	0.318	1.1037e-266	Immature Enterocyte	Myo1a
Atp1b1	1.02351e-269	0.888604	0.867	0.676	1.94364e-265	Immature Enterocyte	Atp1b1
Mrps6	1.71352e-269	1.45157	0.443	0.167	3.25397e-265	Immature Enterocyte	Mrps6
Mvp	1.35621e-268	0.991447	0.592	0.301	2.57544e-264	Immature Enterocyte	Mvp
Ndufs3	6.6326e-266	0.992209	0.64	0.341	1.25953e-261	Immature Enterocyte	Ndufs3
Ildr1	1.90317e-264	0.973116	0.517	0.227	3.61411e-260	Immature Enterocyte	Ildr1
Prelid3b	9.18815e-264	1.18581	0.553	0.259	1.74483e-259	Immature Enterocyte	Prelid3b
Calml4	2.25928e-262	0.892192	0.696	0.447	4.29037e-258	Immature Enterocyte	Calml4
Alas1	6.41875e-262	1.41482	0.431	0.163	1.21892e-257	Immature Enterocyte	Alas1
Etfa	2.04065e-261	1.04669	0.586	0.304	3.8752e-257	Immature Enterocyte	Etfa
Slc25a10	2.60163e-261	1.31177	0.436	0.173	4.9405e-257	Immature Enterocyte	Slc25a10
Ndufb4	4.38826e-260	0.849601	0.709	0.439	8.3333e-256	Immature Enterocyte	Ndufb4
Nr1h4	4.89932e-259	1.22216	0.418	0.151	9.30381e-255	Immature Enterocyte	Nr1h4
Atp5h	1.50924e-258	0.683197	0.87	0.671	2.86605e-254	Immature Enterocyte	Atp5h
Abcb6	2.61392e-258	1.72921	0.257	0.058	4.96384e-254	Immature Enterocyte	Abcb6
Map2k1	2.06277e-257	1.31855	0.4	0.142	3.9172e-253	Immature Enterocyte	Map2k1
Dgkh	3.82116e-257	1.09619	0.305	0.081	7.25639e-253	Immature Enterocyte	Dgkh
Btnl1	4.25236e-257	1.20211	0.271	0.063	8.07523e-253	Immature Enterocyte	Btnl1
Uqcrh	1.12365e-256	0.635723	0.909	0.722	2.1338e-252	Immature Enterocyte	Uqcrh
Smpdl3a	4.69883e-256	0.772022	0.587	0.273	8.92307e-252	Immature Enterocyte	Smpdl3a
Rfk	2.21411e-255	0.75938	0.704	0.411	4.20459e-251	Immature Enterocyte	Rfk
Gnpnat1	7.10115e-255	1.0306	0.549	0.263	1.34851e-250	Immature Enterocyte	Gnpnat1
Coa3	1.48415e-252	0.990021	0.661	0.385	2.8184e-248	Immature Enterocyte	Coa3
Tmem246	9.72049e-252	1.4808	0.344	0.112	1.84592e-247	Immature Enterocyte	Tmem246
AA467197	4.23137e-251	0.576518	0.765	0.473	8.03537e-247	Immature Enterocyte	AA467197
Chchd3	9.74045e-251	1.164	0.567	0.282	1.84971e-246	Immature Enterocyte	Chchd3
Pgm1	1.27746e-248	1.32932	0.364	0.117	2.4259e-244	Immature Enterocyte	Pgm1
Mt1	5.12893e-248	1.3232	0.814	0.556	9.73984e-244	Immature Enterocyte	Mt1
Ndufa5	1.79278e-247	0.837115	0.712	0.432	3.4045e-243	Immature Enterocyte	Ndufa5
Letm1	2.83008e-246	1.16018	0.498	0.219	5.37433e-242	Immature Enterocyte	Letm1
Kras	4.74457e-244	0.910719	0.61	0.32	9.00993e-240	Immature Enterocyte	Kras
Card19	5.36559e-244	0.93212	0.438	0.172	1.01893e-239	Immature Enterocyte	Card19
Gnb1	1.95692e-243	1.00737	0.613	0.336	3.7162e-239	Immature Enterocyte	Gnb1
Edn2	2.16104e-243	1.90679	0.276	0.068	4.10381e-239	Immature Enterocyte	Edn2
Pgam1	3.42481e-243	1.07431	0.572	0.291	6.50372e-239	Immature Enterocyte	Pgam1
Slc4a2	8.87569e-243	1.09216	0.434	0.188	1.68549e-238	Immature Enterocyte	Slc4a2
St3gal4	7.18468e-242	0.931657	0.457	0.187	1.36437e-237	Immature Enterocyte	St3gal4
Mylk	1.46898e-241	1.2249	0.32	0.089	2.78959e-237	Immature Enterocyte	Mylk
Arpc2	2.7074e-241	0.828154	0.799	0.55	5.14135e-237	Immature Enterocyte	Arpc2
Abhd6	4.79945e-241	1.63968	0.331	0.105	9.11416e-237	Immature Enterocyte	Abhd6
S100a6	4.91151e-241	0.674647	0.95	0.807	9.32695e-237	Immature Enterocyte	S100a6
Pycard	8.32604e-240	0.862336	0.727	0.43	1.58111e-235	Immature Enterocyte	Pycard
Cyb5b	1.02712e-239	1.15845	0.521	0.247	1.95051e-235	Immature Enterocyte	Cyb5b
Gipc2	4.09068e-238	0.707828	0.691	0.409	7.7682e-234	Immature Enterocyte	Gipc2
Adra2a	4.31692e-238	1.41997	0.253	0.056	8.19784e-234	Immature Enterocyte	Adra2a
Tmem54	4.36674e-238	0.980724	0.591	0.313	8.29244e-234	Immature Enterocyte	Tmem54
Mrps36	1.06147e-236	1.01336	0.553	0.273	2.01573e-232	Immature Enterocyte	Mrps36
Lrp1	7.4726e-236	0.956869	0.306	0.087	1.41905e-231	Immature Enterocyte	Lrp1
0610012G03Rik	3.96173e-235	0.893992	0.65	0.367	7.52333e-231	Immature Enterocyte	0610012G03Rik
Ppdpf	4.85291e-235	1.10309	0.587	0.311	9.21567e-231	Immature Enterocyte	Ppdpf
Ppfia3	2.74585e-234	0.618009	0.377	0.13	5.21436e-230	Immature Enterocyte	Ppfia3
Adtrp	5.0603e-234	1.0951	0.353	0.115	9.60951e-230	Immature Enterocyte	Adtrp
Abcd3	1.15709e-233	1.07616	0.488	0.224	2.19731e-229	Immature Enterocyte	Abcd3
2610528A11Rik	2.666e-233	0.785693	0.826	0.574	5.06274e-229	Immature Enterocyte	2610528A11Rik
Bola3	2.23222e-232	1.24101	0.501	0.234	4.23899e-228	Immature Enterocyte	Bola3
Rnasel	2.92509e-232	0.690691	0.704	0.405	5.55475e-228	Immature Enterocyte	Rnasel
Ugp2	6.83513e-232	1.01676	0.542	0.271	1.29799e-227	Immature Enterocyte	Ugp2
Cyp2s1	7.40886e-232	1.24228	0.319	0.094	1.40694e-227	Immature Enterocyte	Cyp2s1
Chp2	2.29015e-231	0.827591	0.446	0.171	4.349e-227	Immature Enterocyte	Chp2
Cdc42	8.53888e-230	0.787456	0.699	0.417	1.62153e-225	Immature Enterocyte	Cdc42
Ogdh	1.09084e-229	1.11932	0.564	0.29	2.0715e-225	Immature Enterocyte	Ogdh
Hadhb	7.226e-229	1.12563	0.542	0.267	1.37222e-224	Immature Enterocyte	Hadhb
Uqcr10	5.19981e-228	0.655511	0.886	0.677	9.87443e-224	Immature Enterocyte	Uqcr10
Tcim	9.39967e-228	0.940698	0.533	0.264	1.785e-223	Immature Enterocyte	Tcim
Iah1	1.18273e-226	1.27416	0.419	0.166	2.246e-222	Immature Enterocyte	Iah1
Ndufa3	1.51322e-226	0.878304	0.652	0.395	2.87361e-222	Immature Enterocyte	Ndufa3
Cfl1	1.24048e-225	0.90528	0.695	0.443	2.35567e-221	Immature Enterocyte	Cfl1
Slc27a4	1.44508e-225	1.14006	0.291	0.081	2.74421e-221	Immature Enterocyte	Slc27a4
Ndufa12	4.20223e-225	0.78568	0.737	0.453	7.98004e-221	Immature Enterocyte	Ndufa12
Sult2b1	2.61687e-224	0.886542	0.324	0.099	4.96944e-220	Immature Enterocyte	Sult2b1
Igsf9	2.74104e-224	0.993751	0.264	0.069	5.20524e-220	Immature Enterocyte	Igsf9
Gsto1	6.39827e-224	0.772923	0.746	0.477	1.21503e-219	Immature Enterocyte	Gsto1
Tnni1	2.21642e-221	0.895386	0.272	0.07	4.20899e-217	Immature Enterocyte	Tnni1
Mal	5.18548e-221	0.861576	0.289	0.086	9.84723e-217	Immature Enterocyte	Mal
Cs	6.88474e-221	0.781769	0.601	0.321	1.30741e-216	Immature Enterocyte	Cs
Tax1bp3	1.27696e-219	1.33356	0.451	0.193	2.42496e-215	Immature Enterocyte	Tax1bp3
Smagp	4.65088e-219	0.886646	0.639	0.371	8.83202e-215	Immature Enterocyte	Smagp
Slc9a3	5.94716e-219	0.660673	0.354	0.119	1.12937e-214	Immature Enterocyte	Slc9a3
Ndufc2	1.26766e-217	0.696933	0.741	0.453	2.40728e-213	Immature Enterocyte	Ndufc2
Ndufs6	4.7743e-217	0.705995	0.772	0.513	9.06639e-213	Immature Enterocyte	Ndufs6
Myl6	5.17798e-217	0.611244	0.845	0.706	9.83299e-213	Immature Enterocyte	Myl6
Nostrin	6.67391e-217	0.697886	0.447	0.182	1.26737e-212	Immature Enterocyte	Nostrin
Tmem139	1.03606e-216	1.01793	0.291	0.083	1.96747e-212	Immature Enterocyte	Tmem139
Ostf1	1.07668e-216	1.00738	0.461	0.204	2.04461e-212	Immature Enterocyte	Ostf1
Ndufb1-ps	9.27172e-216	0.809399	0.688	0.421	1.7607e-211	Immature Enterocyte	Ndufb1-ps
Pcsk5	1.09689e-213	0.880963	0.27	0.076	2.08299e-209	Immature Enterocyte	Pcsk5
Ugt2b34	1.54479e-213	0.807643	0.589	0.324	2.93356e-209	Immature Enterocyte	Ugt2b34
Pon2	3.53751e-213	0.753744	0.606	0.333	6.71774e-209	Immature Enterocyte	Pon2
Ifngr2	4.56535e-213	0.683744	0.527	0.253	8.66959e-209	Immature Enterocyte	Ifngr2
Arpc1b	4.73685e-213	0.830544	0.724	0.489	8.99527e-209	Immature Enterocyte	Arpc1b
Hcfc1r1	5.13611e-213	0.847239	0.578	0.311	9.75346e-209	Immature Enterocyte	Hcfc1r1
Ccs	7.18306e-213	0.994056	0.453	0.202	1.36406e-208	Immature Enterocyte	Ccs
Espn	1.79628e-212	0.467323	0.478	0.204	3.41113e-208	Immature Enterocyte	Espn
Zfp36	2.46532e-212	0.997651	0.63	0.356	4.68165e-208	Immature Enterocyte	Zfp36
Plgrkt	4.52828e-212	0.83006	0.596	0.332	8.5992e-208	Immature Enterocyte	Plgrkt
Nudt19	8.67563e-212	1.04043	0.477	0.214	1.6475e-207	Immature Enterocyte	Nudt19
Timm17a	1.15572e-211	1.31353	0.464	0.216	2.19471e-207	Immature Enterocyte	Timm17a
Oma1	2.97798e-211	1.46192	0.268	0.077	5.65519e-207	Immature Enterocyte	Oma1
Gpi1	3.67657e-211	0.753499	0.732	0.482	6.98181e-207	Immature Enterocyte	Gpi1
Sdhc	2.19125e-210	1.00862	0.558	0.301	4.16119e-206	Immature Enterocyte	Sdhc
Prelid1	4.77965e-210	0.735131	0.683	0.41	9.07656e-206	Immature Enterocyte	Prelid1
Tnfaip1	5.16826e-210	1.06289	0.385	0.148	9.81453e-206	Immature Enterocyte	Tnfaip1
Tmem14c	8.87178e-210	0.743481	0.681	0.4	1.68475e-205	Immature Enterocyte	Tmem14c
Serhl	1.07912e-209	1.37542	0.435	0.196	2.04924e-205	Immature Enterocyte	Serhl
Rab4a	1.23293e-209	1.22597	0.313	0.104	2.34134e-205	Immature Enterocyte	Rab4a
Echs1	1.24292e-209	0.785828	0.595	0.32	2.3603e-205	Immature Enterocyte	Echs1
Tmem120a	1.3767e-209	1.33867	0.296	0.088	2.61434e-205	Immature Enterocyte	Tmem120a
Qdpr	4.75689e-209	1.23389	0.452	0.209	9.03334e-205	Immature Enterocyte	Qdpr
H2-T3	1.78837e-208	0.80804	0.31	0.099	3.39612e-204	Immature Enterocyte	H2-T3
Pparg	1.27039e-207	1.15416	0.374	0.145	2.41246e-203	Immature Enterocyte	Pparg
Akr1c12	1.95272e-207	0.778823	0.563	0.294	3.70822e-203	Immature Enterocyte	Akr1c12
Ndufb7	8.81849e-207	0.711661	0.756	0.524	1.67463e-202	Immature Enterocyte	Ndufb7
Chmp1a	1.0166e-206	0.839084	0.52	0.259	1.93053e-202	Immature Enterocyte	Chmp1a
Immt	1.13119e-206	0.985132	0.562	0.302	2.14813e-202	Immature Enterocyte	Immt
Ndufs7	1.61351e-206	0.723003	0.748	0.484	3.06406e-202	Immature Enterocyte	Ndufs7
Pfkl	2.20244e-206	1.0529	0.443	0.199	4.18244e-202	Immature Enterocyte	Pfkl
Actr3	2.20538e-206	0.750584	0.644	0.383	4.18802e-202	Immature Enterocyte	Actr3
Vdac1	5.91777e-206	0.791611	0.68	0.405	1.12378e-201	Immature Enterocyte	Vdac1
Rap2a	1.39632e-205	1.22815	0.333	0.114	2.65162e-201	Immature Enterocyte	Rap2a
Lurap1l	1.69158e-205	0.848548	0.485	0.225	3.21231e-201	Immature Enterocyte	Lurap1l
Hadha	2.14876e-205	0.788015	0.605	0.342	4.0805e-201	Immature Enterocyte	Hadha
Pfn1	9.643e-205	0.726607	0.801	0.578	1.83121e-200	Immature Enterocyte	Pfn1
Aph1a	1.97935e-204	0.928761	0.502	0.238	3.75878e-200	Immature Enterocyte	Aph1a
Pof1b	1.98964e-204	1.00615	0.477	0.226	3.77833e-200	Immature Enterocyte	Pof1b
Sdc1	1.18309e-203	0.740396	0.474	0.216	2.24669e-199	Immature Enterocyte	Sdc1
Idh3b	2.23287e-203	1.0139	0.571	0.309	4.24023e-199	Immature Enterocyte	Idh3b
Sod2	5.37762e-203	0.921731	0.591	0.326	1.02121e-198	Immature Enterocyte	Sod2
Sdhd	2.80717e-202	0.868502	0.615	0.353	5.33082e-198	Immature Enterocyte	Sdhd
2200002D01Rik	8.89534e-202	0.582699	0.864	0.63	1.68923e-197	Immature Enterocyte	2200002D01Rik
Fbxo25	1.25218e-201	0.715833	0.336	0.112	2.37789e-197	Immature Enterocyte	Fbxo25
Tfrc	2.13946e-201	1.49165	0.42	0.189	4.06283e-197	Immature Enterocyte	Tfrc
Klf6	9.08752e-201	0.852822	0.728	0.451	1.72572e-196	Immature Enterocyte	Klf6
Tspan15	1.07252e-199	0.73932	0.457	0.21	2.03671e-195	Immature Enterocyte	Tspan15
Paqr4	1.08292e-199	1.1001	0.423	0.184	2.05646e-195	Immature Enterocyte	Paqr4
Slc9a2	1.08705e-199	0.37805	0.452	0.192	2.06432e-195	Immature Enterocyte	Slc9a2
S100a10	2.26647e-199	0.524027	0.816	0.616	4.30403e-195	Immature Enterocyte	S100a10
Sema3c	2.31484e-199	0.842333	0.424	0.17	4.39587e-195	Immature Enterocyte	Sema3c
Stard4	2.90856e-199	0.968192	0.5	0.246	5.52336e-195	Immature Enterocyte	Stard4
Zbtb7b	6.13216e-199	0.87895	0.369	0.139	1.1645e-194	Immature Enterocyte	Zbtb7b
Pmm1	7.24219e-199	1.41322	0.359	0.139	1.37529e-194	Immature Enterocyte	Pmm1
Cyb5a	2.15248e-198	0.839084	0.59	0.326	4.08756e-194	Immature Enterocyte	Cyb5a
Mep1a	3.49913e-198	0.330811	0.584	0.278	6.64486e-194	Immature Enterocyte	Mep1a
Ndufb3	4.03549e-198	0.795042	0.652	0.387	7.6634e-194	Immature Enterocyte	Ndufb3
Cutal	5.5675e-198	0.935928	0.314	0.106	1.05727e-193	Immature Enterocyte	Cutal
Blvrb	5.84262e-198	1.11621	0.436	0.206	1.10951e-193	Immature Enterocyte	Blvrb
Pkm	1.78554e-197	0.630531	0.75	0.498	3.39073e-193	Immature Enterocyte	Pkm
Bdh1	2.00311e-197	1.25166	0.42	0.186	3.8039e-193	Immature Enterocyte	Bdh1
Fdx1	3.64033e-197	0.813753	0.516	0.268	6.91299e-193	Immature Enterocyte	Fdx1
Micos13	4.14548e-197	0.66561	0.707	0.457	7.87226e-193	Immature Enterocyte	Micos13
Acad11	8.19473e-197	1.31887	0.274	0.085	1.55618e-192	Immature Enterocyte	Acad11
Slc39a5	2.55615e-196	1.68077	0.283	0.092	4.85412e-192	Immature Enterocyte	Slc39a5
Cth	3.18973e-196	1.38891	0.355	0.143	6.05729e-192	Immature Enterocyte	Cth
Glrx5	4.09974e-196	0.851091	0.52	0.277	7.7854e-192	Immature Enterocyte	Glrx5
Fzd5	2.7613e-195	0.943558	0.365	0.143	5.24371e-191	Immature Enterocyte	Fzd5
Ppp1r14d	1.50765e-194	0.665441	0.586	0.329	2.86302e-190	Immature Enterocyte	Ppp1r14d
Ms4a8a	4.48914e-194	0.645944	0.711	0.469	8.52488e-190	Immature Enterocyte	Ms4a8a
Mrpl51	5.95909e-194	0.857797	0.612	0.354	1.13163e-189	Immature Enterocyte	Mrpl51
Vasp	8.46811e-194	0.805231	0.576	0.309	1.60809e-189	Immature Enterocyte	Vasp
Prap1	8.67322e-194	0.657943	0.337	0.111	1.64704e-189	Immature Enterocyte	Prap1
Scin	1.6454e-193	0.554592	0.337	0.119	3.12461e-189	Immature Enterocyte	Scin
Ndufa13	1.97208e-193	0.5821	0.849	0.654	3.74499e-189	Immature Enterocyte	Ndufa13
Atf3	4.98469e-193	1.01642	0.635	0.397	9.46592e-189	Immature Enterocyte	Atf3
Ywhaz	1.9755e-192	0.793168	0.713	0.464	3.75147e-188	Immature Enterocyte	Ywhaz
Aoc1	5.9474e-192	0.781816	0.396	0.168	1.12941e-187	Immature Enterocyte	Aoc1
Mir22hg	6.19942e-192	0.768157	0.291	0.091	1.17727e-187	Immature Enterocyte	Mir22hg
Hsd11b2	8.95405e-192	0.428544	0.511	0.257	1.70037e-187	Immature Enterocyte	Hsd11b2
Muc3	1.31259e-191	0.388871	0.784	0.447	2.49262e-187	Immature Enterocyte	Muc3
Cltb	1.49254e-191	0.895838	0.583	0.324	2.83433e-187	Immature Enterocyte	Cltb
Cnnm4	1.65156e-191	0.562545	0.462	0.221	3.13631e-187	Immature Enterocyte	Cnnm4
Ndufs4	2.37867e-190	0.723116	0.61	0.355	4.51709e-186	Immature Enterocyte	Ndufs4
Ahnak	2.79211e-190	0.447127	0.658	0.368	5.30221e-186	Immature Enterocyte	Ahnak
Mrpl12	7.81952e-190	0.743739	0.636	0.379	1.48493e-185	Immature Enterocyte	Mrpl12
Bpnt1	8.33788e-189	1.37038	0.352	0.136	1.58336e-184	Immature Enterocyte	Bpnt1
Aamdc	1.14416e-188	1.09068	0.444	0.213	2.17275e-184	Immature Enterocyte	Aamdc
Hagh	1.52388e-188	0.864505	0.448	0.205	2.89386e-184	Immature Enterocyte	Hagh
Anxa1	8.10537e-188	0.861826	0.405	0.168	1.53921e-183	Immature Enterocyte	Anxa1
Ndrg2	2.07527e-187	1.85452	0.345	0.137	3.94095e-183	Immature Enterocyte	Ndrg2
Ola1	2.09704e-187	0.91756	0.451	0.214	3.98228e-183	Immature Enterocyte	Ola1
Dok4	1.40452e-186	1.04692	0.309	0.105	2.66719e-182	Immature Enterocyte	Dok4
1110008P14Rik	1.49622e-186	1.36347	0.343	0.129	2.84132e-182	Immature Enterocyte	1110008P14Rik
Atp2b1	3.89524e-186	0.58244	0.623	0.37	7.39706e-182	Immature Enterocyte	Atp2b1
Srxn1	1.40929e-185	0.696604	0.34	0.121	2.67625e-181	Immature Enterocyte	Srxn1
Dld	5.72161e-185	1.15282	0.443	0.211	1.08653e-180	Immature Enterocyte	Dld
Cyp4f14	1.40836e-184	0.365843	0.404	0.162	2.67447e-180	Immature Enterocyte	Cyp4f14
Fmc1	2.47675e-184	0.722904	0.539	0.285	4.70336e-180	Immature Enterocyte	Fmc1
Shisa5	3.84402e-184	0.803043	0.498	0.248	7.29978e-180	Immature Enterocyte	Shisa5
Ucp2	1.07854e-183	0.783648	0.696	0.442	2.04814e-179	Immature Enterocyte	Ucp2
Cox14	2.41182e-183	0.712366	0.674	0.42	4.58005e-179	Immature Enterocyte	Cox14
Glrx	2.59737e-183	0.643826	0.531	0.274	4.93241e-179	Immature Enterocyte	Glrx
Tmem252	1.18003e-182	1.07217	0.298	0.095	2.24088e-178	Immature Enterocyte	Tmem252
Flnb	1.99631e-182	0.872651	0.415	0.187	3.79099e-178	Immature Enterocyte	Flnb
Trim2	5.64329e-182	0.703765	0.544	0.287	1.07166e-177	Immature Enterocyte	Trim2
Fuom	7.34357e-182	0.736945	0.548	0.293	1.39454e-177	Immature Enterocyte	Fuom
Ndufs1	1.01711e-181	1.17368	0.404	0.183	1.93149e-177	Immature Enterocyte	Ndufs1
C77080	2.37069e-181	0.849993	0.442	0.204	4.50195e-177	Immature Enterocyte	C77080
Ndufa9	8.26986e-181	0.819192	0.553	0.299	1.57045e-176	Immature Enterocyte	Ndufa9
Cipc	3.35862e-180	0.741026	0.355	0.142	6.37802e-176	Immature Enterocyte	Cipc
Retsat	3.98787e-180	1.31262	0.328	0.124	7.57296e-176	Immature Enterocyte	Retsat
Ank	4.64946e-180	1.70203	0.257	0.079	8.82933e-176	Immature Enterocyte	Ank
Flrt3	7.35032e-180	1.69468	0.264	0.083	1.39583e-175	Immature Enterocyte	Flrt3
Tfcp2l1	1.29043e-179	0.770925	0.589	0.325	2.45053e-175	Immature Enterocyte	Tfcp2l1
Cast	1.54095e-179	0.568802	0.51	0.263	2.92627e-175	Immature Enterocyte	Cast
Klf3	2.22764e-179	0.680056	0.627	0.373	4.2303e-175	Immature Enterocyte	Klf3
Slc6a6	1.0354e-178	0.934075	0.456	0.226	1.96622e-174	Immature Enterocyte	Slc6a6
Esd	1.47309e-178	0.596975	0.692	0.436	2.79739e-174	Immature Enterocyte	Esd
Esrra	1.50618e-178	1.002	0.409	0.19	2.86024e-174	Immature Enterocyte	Esrra
Mapk3	4.157e-178	0.623409	0.666	0.415	7.89415e-174	Immature Enterocyte	Mapk3
Phgr1	1.45674e-177	0.447259	0.873	0.735	2.76635e-173	Immature Enterocyte	Phgr1
Pam	1.46642e-177	1.25692	0.336	0.125	2.78474e-173	Immature Enterocyte	Pam
Mrpl34	1.94235e-177	0.848433	0.573	0.319	3.68852e-173	Immature Enterocyte	Mrpl34
Arl4a	3.02297e-177	0.817247	0.68	0.446	5.74062e-173	Immature Enterocyte	Arl4a
Eci1	5.07707e-177	1.01338	0.466	0.238	9.64136e-173	Immature Enterocyte	Eci1
Fos	7.17001e-177	0.756544	0.836	0.659	1.36159e-172	Immature Enterocyte	Fos
Dgka	1.10786e-176	0.627731	0.271	0.089	2.10383e-172	Immature Enterocyte	Dgka
Mier1	1.20694e-176	0.531364	0.627	0.364	2.29198e-172	Immature Enterocyte	Mier1
Me2	1.42219e-176	0.990351	0.438	0.207	2.70074e-172	Immature Enterocyte	Me2
Nr3c1	1.76278e-176	0.722685	0.443	0.202	3.34752e-172	Immature Enterocyte	Nr3c1
Rassf7	2.48272e-176	0.892824	0.37	0.155	4.71469e-172	Immature Enterocyte	Rassf7
Cpt2	1.81451e-175	1.24997	0.326	0.124	3.44575e-171	Immature Enterocyte	Cpt2
Slc25a20	2.73501e-175	0.331854	0.414	0.182	5.19379e-171	Immature Enterocyte	Slc25a20
Chmp6	3.18561e-175	0.913161	0.378	0.163	6.04947e-171	Immature Enterocyte	Chmp6
Fbp2	4.72086e-175	0.683955	0.621	0.37	8.96492e-171	Immature Enterocyte	Fbp2
Glo1	4.72451e-175	0.733726	0.504	0.262	8.97184e-171	Immature Enterocyte	Glo1
Arpc3	1.84325e-174	0.614479	0.709	0.477	3.50034e-170	Immature Enterocyte	Arpc3
Gss	2.39713e-174	0.765426	0.513	0.258	4.55215e-170	Immature Enterocyte	Gss
4833439L19Rik	3.76985e-174	0.941276	0.445	0.21	7.15895e-170	Immature Enterocyte	4833439L19Rik
Tubb4b	4.25437e-174	0.562678	0.697	0.464	8.07905e-170	Immature Enterocyte	Tubb4b
Prr13	6.39194e-174	0.541032	0.645	0.377	1.21383e-169	Immature Enterocyte	Prr13
Smap1	2.2517e-173	0.617391	0.579	0.332	4.27598e-169	Immature Enterocyte	Smap1
Scp2	3.42663e-173	0.572124	0.698	0.468	6.50717e-169	Immature Enterocyte	Scp2
Ghitm	6.43126e-173	0.720997	0.621	0.371	1.2213e-168	Immature Enterocyte	Ghitm
Reep3	1.27543e-172	0.690748	0.49	0.243	2.42203e-168	Immature Enterocyte	Reep3
Rala	5.63336e-172	0.706919	0.562	0.31	1.06978e-167	Immature Enterocyte	Rala
Lypla1	7.36448e-172	0.953678	0.397	0.184	1.39851e-167	Immature Enterocyte	Lypla1
Gal3st1	1.12218e-171	0.946475	0.329	0.13	2.13102e-167	Immature Enterocyte	Gal3st1
Ndufs8	8.99372e-171	0.67008	0.586	0.341	1.70791e-166	Immature Enterocyte	Ndufs8
Capzb	1.81355e-170	0.683822	0.61	0.365	3.44392e-166	Immature Enterocyte	Capzb
Mrpl20	7.65943e-170	0.733734	0.567	0.319	1.45453e-165	Immature Enterocyte	Mrpl20
Tmsb4x	8.68644e-170	0.627858	0.847	0.689	1.64955e-165	Immature Enterocyte	Tmsb4x
Eif2s2	3.12017e-169	0.467973	0.829	0.634	5.9252e-165	Immature Enterocyte	Eif2s2
Frk	3.96049e-169	0.715338	0.375	0.157	7.52097e-165	Immature Enterocyte	Frk
Fkbp8	4.19702e-169	0.760675	0.536	0.301	7.97015e-165	Immature Enterocyte	Fkbp8
Gltp	4.48155e-169	0.837097	0.377	0.165	8.51046e-165	Immature Enterocyte	Gltp
Kxd1	6.10374e-169	0.866844	0.449	0.223	1.1591e-164	Immature Enterocyte	Kxd1
Etfb	7.18787e-169	0.609759	0.753	0.517	1.36498e-164	Immature Enterocyte	Etfb
Rtca	1.46157e-168	1.42902	0.255	0.08	2.77552e-164	Immature Enterocyte	Rtca
Pgk1	5.99825e-168	0.722842	0.594	0.346	1.13907e-163	Immature Enterocyte	Pgk1
2610528J11Rik	8.92123e-168	0.999278	0.415	0.195	1.69414e-163	Immature Enterocyte	2610528J11Rik
Midn	3.08522e-167	0.836161	0.362	0.153	5.85883e-163	Immature Enterocyte	Midn
Ctdspl	6.79884e-167	1.0793	0.379	0.164	1.2911e-162	Immature Enterocyte	Ctdspl
Tbca	7.02814e-167	0.601058	0.61	0.355	1.33464e-162	Immature Enterocyte	Tbca
Agpat4	1.23296e-166	0.817468	0.339	0.131	2.34138e-162	Immature Enterocyte	Agpat4
Hk1	2.10416e-166	0.869085	0.34	0.134	3.99581e-162	Immature Enterocyte	Hk1
Rac1	2.65117e-166	0.613541	0.682	0.439	5.03457e-162	Immature Enterocyte	Rac1
Got1	6.02171e-166	1.28706	0.302	0.111	1.14352e-161	Immature Enterocyte	Got1
Ywhab	1.80497e-165	0.802613	0.578	0.332	3.42763e-161	Immature Enterocyte	Ywhab
Vti1b	2.23557e-165	0.950011	0.398	0.181	4.24535e-161	Immature Enterocyte	Vti1b
Ndufa1	2.98133e-165	0.541709	0.753	0.532	5.66154e-161	Immature Enterocyte	Ndufa1
S100a1	3.30929e-165	0.632487	0.645	0.405	6.28435e-161	Immature Enterocyte	S100a1
Hmgcs1	3.3516e-165	0.601249	0.5	0.26	6.36469e-161	Immature Enterocyte	Hmgcs1
Nudt14	9.63061e-165	1.00151	0.393	0.179	1.82885e-160	Immature Enterocyte	Nudt14
Ttc38	1.28353e-164	1.42694	0.268	0.093	2.43743e-160	Immature Enterocyte	Ttc38
Trim16	1.97623e-164	0.897154	0.323	0.125	3.75287e-160	Immature Enterocyte	Trim16
Ppargc1b	2.01236e-164	1.55201	0.306	0.119	3.82147e-160	Immature Enterocyte	Ppargc1b
Kbtbd11	2.49414e-164	0.542075	0.309	0.112	4.73636e-160	Immature Enterocyte	Kbtbd11
Efnb1	2.5367e-164	0.82079	0.418	0.192	4.81718e-160	Immature Enterocyte	Efnb1
Nadk	3.70614e-163	0.997491	0.364	0.161	7.03795e-159	Immature Enterocyte	Nadk
Anxa7	4.91388e-163	0.651132	0.465	0.234	9.33146e-159	Immature Enterocyte	Anxa7
Lmna	2.07513e-162	0.698099	0.625	0.386	3.94068e-158	Immature Enterocyte	Lmna
Gars	4.45724e-162	0.99256	0.389	0.181	8.46429e-158	Immature Enterocyte	Gars
Samm50	1.09815e-161	0.935854	0.475	0.253	2.08538e-157	Immature Enterocyte	Samm50
Tmigd1	1.27625e-161	0.265767	0.428	0.189	2.42359e-157	Immature Enterocyte	Tmigd1
Vwa8	3.322e-161	1.31683	0.281	0.099	6.30848e-157	Immature Enterocyte	Vwa8
Vil1	4.05462e-161	0.518717	0.598	0.365	7.69972e-157	Immature Enterocyte	Vil1
Tbcb	8.30537e-161	0.695731	0.519	0.285	1.57719e-156	Immature Enterocyte	Tbcb
2310061I04Rik	8.59333e-160	1.23551	0.331	0.143	1.63187e-155	Immature Enterocyte	2310061I04Rik
Pdzk1ip1	8.63119e-160	0.539122	0.442	0.213	1.63906e-155	Immature Enterocyte	Pdzk1ip1
Akr1b8	1.06552e-159	1.15299	0.307	0.117	2.02342e-155	Immature Enterocyte	Akr1b8
Timm8b	1.72898e-159	0.786504	0.537	0.309	3.28333e-155	Immature Enterocyte	Timm8b
Selenow	2.03147e-159	0.740827	0.555	0.315	3.85777e-155	Immature Enterocyte	Selenow
Cyp2j6	5.12427e-159	0.88638	0.336	0.138	9.73099e-155	Immature Enterocyte	Cyp2j6
Coq7	5.91769e-159	0.991387	0.389	0.185	1.12377e-154	Immature Enterocyte	Coq7
Slc35f5	1.83937e-158	0.312767	0.361	0.162	3.49296e-154	Immature Enterocyte	Slc35f5
Ap2a2	1.8463e-157	0.843553	0.301	0.12	3.50613e-153	Immature Enterocyte	Ap2a2
Myo1d	4.77887e-157	0.727222	0.504	0.264	9.07507e-153	Immature Enterocyte	Myo1d
Pllp	5.47666e-157	0.910249	0.377	0.166	1.04002e-152	Immature Enterocyte	Pllp
Rps6ka3	3.72487e-156	1.31678	0.324	0.136	7.07353e-152	Immature Enterocyte	Rps6ka3
Gpx4	4.88391e-156	0.512117	0.724	0.495	9.27455e-152	Immature Enterocyte	Gpx4
Usf3	5.59185e-155	0.939188	0.362	0.161	1.06189e-150	Immature Enterocyte	Usf3
Tmem171	5.91706e-155	0.560631	0.453	0.23	1.12365e-150	Immature Enterocyte	Tmem171
Sod1	6.78373e-155	0.604879	0.64	0.399	1.28823e-150	Immature Enterocyte	Sod1
Txn2	7.45421e-155	0.781372	0.539	0.307	1.41555e-150	Immature Enterocyte	Txn2
Fh1	1.52153e-154	0.889633	0.454	0.234	2.88939e-150	Immature Enterocyte	Fh1
Vps28	2.03431e-154	0.564255	0.598	0.364	3.86315e-150	Immature Enterocyte	Vps28
Tmem236	8.8515e-154	0.505306	0.302	0.11	1.6809e-149	Immature Enterocyte	Tmem236
Ppp2r1a	1.23425e-153	0.950137	0.443	0.228	2.34384e-149	Immature Enterocyte	Ppp2r1a
Mrpl42	2.956e-153	0.690869	0.538	0.311	5.61345e-149	Immature Enterocyte	Mrpl42
Hint3	3.48166e-153	0.571913	0.499	0.264	6.61167e-149	Immature Enterocyte	Hint3
Itpk1	7.1639e-153	0.386831	0.421	0.195	1.36042e-148	Immature Enterocyte	Itpk1
Myo5b	1.15797e-152	0.266689	0.397	0.191	2.19899e-148	Immature Enterocyte	Myo5b
Arl2bp	1.20249e-152	0.97659	0.347	0.159	2.28352e-148	Immature Enterocyte	Arl2bp
Rab11a	4.57193e-152	0.589819	0.522	0.288	8.68209e-148	Immature Enterocyte	Rab11a
Cox17	4.64267e-152	0.44121	0.66	0.418	8.81643e-148	Immature Enterocyte	Cox17
Cyba	5.91116e-152	0.709081	0.551	0.326	1.12253e-147	Immature Enterocyte	Cyba
Pdlim1	1.46748e-151	0.595377	0.596	0.37	2.78675e-147	Immature Enterocyte	Pdlim1
Mat2a	1.81561e-150	0.620787	0.558	0.336	3.44784e-146	Immature Enterocyte	Mat2a
Snapc5	2.79548e-150	0.667666	0.477	0.25	5.30861e-146	Immature Enterocyte	Snapc5
Dlst	2.99178e-150	1.04656	0.334	0.151	5.68138e-146	Immature Enterocyte	Dlst
Eno1	9.65993e-150	0.552801	0.526	0.289	1.83442e-145	Immature Enterocyte	Eno1
Mettl7a1	1.40689e-149	0.47771	0.347	0.156	2.67169e-145	Immature Enterocyte	Mettl7a1
Nlrp6	1.69092e-149	0.296346	0.507	0.26	3.21106e-145	Immature Enterocyte	Nlrp6
Odc1	3.5166e-149	0.701596	0.461	0.242	6.67803e-145	Immature Enterocyte	Odc1
Dusp1	5.15142e-149	0.658676	0.552	0.325	9.78255e-145	Immature Enterocyte	Dusp1
Rock2	5.57092e-149	0.641844	0.567	0.326	1.05792e-144	Immature Enterocyte	Rock2
Txndc17	1.64955e-148	0.548848	0.67	0.441	3.13249e-144	Immature Enterocyte	Txndc17
Sucla2	1.80264e-148	1.06142	0.373	0.178	3.42321e-144	Immature Enterocyte	Sucla2
Acot8	3.03191e-148	0.900116	0.34	0.152	5.7576e-144	Immature Enterocyte	Acot8
Ly6a	3.06714e-148	0.658454	0.345	0.145	5.8245e-144	Immature Enterocyte	Ly6a
Pdha1	4.39104e-148	0.704547	0.528	0.3	8.33859e-144	Immature Enterocyte	Pdha1
Coro1c	4.81873e-148	0.437191	0.371	0.173	9.15076e-144	Immature Enterocyte	Coro1c
Csnk2a1	9.44327e-148	0.569599	0.586	0.346	1.79328e-143	Immature Enterocyte	Csnk2a1
Ppa2	1.28424e-147	0.640397	0.501	0.275	2.43876e-143	Immature Enterocyte	Ppa2
Decr1	1.36687e-147	1.04022	0.345	0.155	2.59568e-143	Immature Enterocyte	Decr1
Casp7	3.35605e-147	0.587433	0.368	0.162	6.37313e-143	Immature Enterocyte	Casp7
Elovl6	4.61925e-147	0.759227	0.309	0.124	8.77196e-143	Immature Enterocyte	Elovl6
Tns4	5.11404e-147	0.295009	0.391	0.171	9.71157e-143	Immature Enterocyte	Tns4
Hmgcr	5.44174e-147	0.610251	0.413	0.205	1.03339e-142	Immature Enterocyte	Hmgcr
Ndufb11	8.37649e-147	0.492299	0.745	0.499	1.5907e-142	Immature Enterocyte	Ndufb11
Ndufa7	1.01545e-146	0.49688	0.768	0.54	1.92835e-142	Immature Enterocyte	Ndufa7
Naprt	1.16759e-146	0.746272	0.347	0.157	2.21724e-142	Immature Enterocyte	Naprt
2210016F16Rik	6.1853e-146	0.701391	0.383	0.179	1.17459e-141	Immature Enterocyte	2210016F16Rik
Bcap31	9.90592e-146	0.521858	0.581	0.343	1.88113e-141	Immature Enterocyte	Bcap31
Sema4g	1.36547e-145	1.12354	0.41	0.214	2.59303e-141	Immature Enterocyte	Sema4g
Lypd8	2.32287e-145	0.297542	0.885	0.71	4.41114e-141	Immature Enterocyte	Lypd8
Metrnl	1.11398e-144	0.501181	0.427	0.201	2.11544e-140	Immature Enterocyte	Metrnl
Suclg2	2.57734e-144	0.551814	0.601	0.36	4.89436e-140	Immature Enterocyte	Suclg2
Appl1	2.74513e-144	0.662813	0.353	0.156	5.21301e-140	Immature Enterocyte	Appl1
Nipsnap3b	2.77942e-144	0.929287	0.34	0.152	5.27812e-140	Immature Enterocyte	Nipsnap3b
Mrps21	7.2276e-144	0.482388	0.59	0.351	1.37252e-139	Immature Enterocyte	Mrps21
Bak1	7.51838e-144	0.777332	0.365	0.164	1.42774e-139	Immature Enterocyte	Bak1
Slc25a11	8.98776e-144	0.972794	0.397	0.198	1.70678e-139	Immature Enterocyte	Slc25a11
Ywhah	1.07533e-143	0.619745	0.561	0.327	2.04205e-139	Immature Enterocyte	Ywhah
Ube2m	3.32021e-143	0.705625	0.511	0.284	6.30509e-139	Immature Enterocyte	Ube2m
Edf1	8.18997e-143	0.490499	0.759	0.58	1.55528e-138	Immature Enterocyte	Edf1
Taldo1	8.63443e-143	0.484816	0.746	0.524	1.63968e-138	Immature Enterocyte	Taldo1
Smdt1	8.84428e-143	0.495729	0.784	0.6	1.67953e-138	Immature Enterocyte	Smdt1
Emc2	1.00138e-142	1.05926	0.336	0.152	1.90161e-138	Immature Enterocyte	Emc2
Gclc	1.15842e-142	0.868884	0.343	0.153	2.19985e-138	Immature Enterocyte	Gclc
Atp6v0b	2.62197e-142	0.5063	0.636	0.397	4.97912e-138	Immature Enterocyte	Atp6v0b
Pgls	6.38466e-142	0.570297	0.64	0.405	1.21245e-137	Immature Enterocyte	Pgls
Myh14	1.2958e-141	0.323843	0.594	0.36	2.46072e-137	Immature Enterocyte	Myh14
Slc25a39	2.68207e-141	0.775688	0.505	0.292	5.09326e-137	Immature Enterocyte	Slc25a39
Tprgl	3.07152e-141	0.674886	0.376	0.184	5.83282e-137	Immature Enterocyte	Tprgl
Cab39	1.04473e-140	0.502527	0.512	0.284	1.98394e-136	Immature Enterocyte	Cab39
Mlx	2.81486e-140	0.778	0.428	0.218	5.34542e-136	Immature Enterocyte	Mlx
Mtm1	5.50509e-140	0.710235	0.287	0.112	1.04542e-135	Immature Enterocyte	Mtm1
Sat1	5.68232e-140	0.504713	0.723	0.49	1.07907e-135	Immature Enterocyte	Sat1
Psap	1.5658e-139	0.648347	0.62	0.392	2.97346e-135	Immature Enterocyte	Psap
Ctnna1	1.60173e-139	0.555402	0.588	0.356	3.04169e-135	Immature Enterocyte	Ctnna1
Ces1f	1.92428e-139	1.25718	0.299	0.122	3.6542e-135	Immature Enterocyte	Ces1f
Mlf2	8.03554e-139	0.725685	0.495	0.282	1.52595e-134	Immature Enterocyte	Mlf2
Tradd	1.36666e-138	0.456412	0.399	0.19	2.59528e-134	Immature Enterocyte	Tradd
Elovl1	2.55855e-138	0.937019	0.353	0.164	4.85869e-134	Immature Enterocyte	Elovl1
Aldob	3.96499e-138	0.613433	0.402	0.203	7.52951e-134	Immature Enterocyte	Aldob
Idh3a	1.04945e-137	0.859623	0.476	0.259	1.9929e-133	Immature Enterocyte	Idh3a
Chmp3	1.34596e-137	0.518575	0.512	0.301	2.55597e-133	Immature Enterocyte	Chmp3
Acaa1a	2.1979e-137	0.752932	0.399	0.206	4.17382e-133	Immature Enterocyte	Acaa1a
Tprn	2.40037e-137	0.577636	0.314	0.131	4.55831e-133	Immature Enterocyte	Tprn
Klc4	4.05401e-137	0.39909	0.373	0.179	7.69856e-133	Immature Enterocyte	Klc4
Prr15l	5.12789e-137	0.429	0.683	0.454	9.73787e-133	Immature Enterocyte	Prr15l
Ezr	7.68829e-137	0.414712	0.669	0.454	1.46001e-132	Immature Enterocyte	Ezr
Tomm22	1.06137e-136	0.635938	0.541	0.318	2.01554e-132	Immature Enterocyte	Tomm22
Acot13	1.62161e-136	0.689771	0.459	0.246	3.07943e-132	Immature Enterocyte	Acot13
Pitpna	4.19293e-136	0.541677	0.515	0.292	7.96237e-132	Immature Enterocyte	Pitpna
Ccdc107	8.91121e-136	0.775317	0.463	0.259	1.69224e-131	Immature Enterocyte	Ccdc107
Tep1	1.40983e-135	0.722127	0.324	0.142	2.67727e-131	Immature Enterocyte	Tep1
Ssu72	2.00682e-135	0.567334	0.539	0.314	3.81095e-131	Immature Enterocyte	Ssu72
L1cam	4.4909e-135	1.48456	0.266	0.104	8.52822e-131	Immature Enterocyte	L1cam
Apoo	4.83689e-135	1.1309	0.276	0.113	9.18525e-131	Immature Enterocyte	Apoo
Clec2h	5.78632e-135	0.267815	0.564	0.323	1.09882e-130	Immature Enterocyte	Clec2h
Psmd8	1.26061e-134	0.582386	0.555	0.327	2.3939e-130	Immature Enterocyte	Psmd8
Mrpl55	1.65701e-134	0.937392	0.382	0.19	3.14666e-130	Immature Enterocyte	Mrpl55
Cmtm4	2.832e-134	0.627433	0.418	0.215	5.37796e-130	Immature Enterocyte	Cmtm4
Hint2	2.8341e-134	0.540977	0.545	0.33	5.38195e-130	Immature Enterocyte	Hint2
Trappc2l	2.90368e-134	0.660493	0.454	0.239	5.51409e-130	Immature Enterocyte	Trappc2l
Mettl26	3.79673e-134	0.609509	0.543	0.325	7.20998e-130	Immature Enterocyte	Mettl26
Kif1c	4.13443e-134	0.777157	0.343	0.151	7.85128e-130	Immature Enterocyte	Kif1c
Plp2	7.00673e-134	1.01388	0.422	0.22	1.33058e-129	Immature Enterocyte	Plp2
Ccdc32	7.76478e-134	0.942756	0.297	0.123	1.47453e-129	Immature Enterocyte	Ccdc32
Prss32	1.57401e-133	0.505898	0.77	0.567	2.98905e-129	Immature Enterocyte	Prss32
Ank3	1.73697e-133	0.484198	0.369	0.168	3.29851e-129	Immature Enterocyte	Ank3
Gda	1.89278e-133	0.294591	0.28	0.106	3.59439e-129	Immature Enterocyte	Gda
Ift43	6.19786e-133	0.74163	0.306	0.132	1.17697e-128	Immature Enterocyte	Ift43
Lamtor4	6.4532e-133	0.584128	0.55	0.327	1.22546e-128	Immature Enterocyte	Lamtor4
Spryd7	6.81122e-133	0.460579	0.253	0.092	1.29345e-128	Immature Enterocyte	Spryd7
Ppa1	6.94904e-133	1.19465	0.528	0.322	1.31962e-128	Immature Enterocyte	Ppa1
Ddah1	1.16047e-132	0.741049	0.425	0.219	2.20373e-128	Immature Enterocyte	Ddah1
Mdp1	2.75509e-132	0.613149	0.46	0.255	5.23192e-128	Immature Enterocyte	Mdp1
Heph	4.21408e-132	0.607956	0.274	0.111	8.00254e-128	Immature Enterocyte	Heph
Gpx1	4.86253e-132	0.567779	0.65	0.418	9.23395e-128	Immature Enterocyte	Gpx1
Hsd17b4	6.0113e-132	0.961578	0.274	0.112	1.14155e-127	Immature Enterocyte	Hsd17b4
Ak3	9.56194e-132	0.633147	0.442	0.242	1.81581e-127	Immature Enterocyte	Ak3
Snx7	1.08428e-131	0.803215	0.288	0.119	2.05905e-127	Immature Enterocyte	Snx7
Acp5	1.16856e-131	0.550565	0.55	0.316	2.2191e-127	Immature Enterocyte	Acp5
Isx	1.39298e-131	0.67729	0.321	0.138	2.64527e-127	Immature Enterocyte	Isx
Ctsd	3.95204e-131	0.597112	0.523	0.303	7.50493e-127	Immature Enterocyte	Ctsd
Cops9	5.37963e-131	0.570801	0.542	0.326	1.02159e-126	Immature Enterocyte	Cops9
Trak1	5.72817e-131	0.471781	0.377	0.186	1.08778e-126	Immature Enterocyte	Trak1
Mea1	8.04239e-131	0.875042	0.398	0.203	1.52725e-126	Immature Enterocyte	Mea1
Gna13	9.59891e-131	0.573534	0.439	0.23	1.82283e-126	Immature Enterocyte	Gna13
Sar1b	1.29797e-130	0.594551	0.446	0.243	2.46484e-126	Immature Enterocyte	Sar1b
Akr1a1	2.12222e-130	0.557055	0.687	0.465	4.0301e-126	Immature Enterocyte	Akr1a1
Ppcs	5.65925e-130	0.852147	0.307	0.133	1.07469e-125	Immature Enterocyte	Ppcs
Wipf2	6.09079e-130	0.61796	0.272	0.111	1.15664e-125	Immature Enterocyte	Wipf2
Zzef1	7.40177e-130	0.395023	0.329	0.15	1.4056e-125	Immature Enterocyte	Zzef1
Sertad1	9.09469e-130	0.620406	0.342	0.158	1.72708e-125	Immature Enterocyte	Sertad1
Gm26532	9.24187e-130	0.448455	0.258	0.096	1.75503e-125	Immature Enterocyte	Gm26532
Ube2l3	2.68195e-129	0.463846	0.605	0.374	5.09303e-125	Immature Enterocyte	Ube2l3
Vipr1	2.77853e-129	1.09494	0.332	0.152	5.27644e-125	Immature Enterocyte	Vipr1
Dhcr24	5.56528e-129	0.68979	0.364	0.169	1.05685e-124	Immature Enterocyte	Dhcr24
Itgb1	5.73048e-129	0.578128	0.495	0.28	1.08822e-124	Immature Enterocyte	Itgb1
Nampt	7.34239e-129	1.01798	0.258	0.1	1.39432e-124	Immature Enterocyte	Nampt
Ndufa2	1.01485e-128	0.47187	0.738	0.52	1.92719e-124	Immature Enterocyte	Ndufa2
Tmem134	1.1666e-128	0.443485	0.534	0.305	2.21538e-124	Immature Enterocyte	Tmem134
Gstp1	1.62834e-128	0.738752	0.355	0.172	3.09223e-124	Immature Enterocyte	Gstp1
Prkab1	1.74149e-128	0.908231	0.346	0.164	3.30709e-124	Immature Enterocyte	Prkab1
Fam234a	2.38506e-128	0.641942	0.428	0.225	4.52924e-124	Immature Enterocyte	Fam234a
Ap1s1	2.6666e-128	0.658673	0.427	0.225	5.06387e-124	Immature Enterocyte	Ap1s1
Tmem98	3.06936e-128	0.791427	0.364	0.176	5.82871e-124	Immature Enterocyte	Tmem98
Ankrd13a	3.23519e-128	0.71833	0.354	0.166	6.14362e-124	Immature Enterocyte	Ankrd13a
Rbm47	5.71695e-128	0.635186	0.516	0.3	1.08565e-123	Immature Enterocyte	Rbm47
Snx13	7.98128e-128	0.67775	0.296	0.122	1.51564e-123	Immature Enterocyte	Snx13
Rtn3	1.1222e-127	0.479921	0.539	0.319	2.13106e-123	Immature Enterocyte	Rtn3
Dcxr	1.19177e-127	0.856362	0.417	0.217	2.26317e-123	Immature Enterocyte	Dcxr
Rab8a	1.24321e-127	0.65222	0.413	0.218	2.36086e-123	Immature Enterocyte	Rab8a
Ankib1	1.42031e-127	0.483607	0.286	0.117	2.69718e-123	Immature Enterocyte	Ankib1
Dsc2	1.42921e-127	0.656986	0.385	0.189	2.71406e-123	Immature Enterocyte	Dsc2
Dhrs7b	2.1149e-127	0.374852	0.368	0.179	4.0162e-123	Immature Enterocyte	Dhrs7b
Tes	3.71471e-127	0.42479	0.534	0.306	7.05424e-123	Immature Enterocyte	Tes
Mid1ip1	3.79017e-127	0.929411	0.293	0.131	7.19753e-123	Immature Enterocyte	Mid1ip1
Cttn	3.80973e-127	0.561546	0.429	0.22	7.23468e-123	Immature Enterocyte	Cttn
Degs2	3.83873e-127	0.574446	0.539	0.33	7.28976e-123	Immature Enterocyte	Degs2
Calm2	4.11231e-127	0.451887	0.729	0.495	7.80929e-123	Immature Enterocyte	Calm2
Lamtor2	9.81711e-127	0.511339	0.654	0.43	1.86427e-122	Immature Enterocyte	Lamtor2
Nagk	1.44289e-126	1.03645	0.304	0.139	2.74004e-122	Immature Enterocyte	Nagk
Mrps24	1.76674e-126	0.517791	0.618	0.393	3.35505e-122	Immature Enterocyte	Mrps24
Myl12a	1.78178e-126	0.508293	0.524	0.308	3.3836e-122	Immature Enterocyte	Myl12a
Smim22	2.09729e-126	0.396144	0.661	0.439	3.98275e-122	Immature Enterocyte	Smim22
Crb3	6.38773e-126	0.514202	0.499	0.288	1.21303e-121	Immature Enterocyte	Crb3
Capza2	2.16964e-125	0.353058	0.524	0.318	4.12014e-121	Immature Enterocyte	Capza2
Lamp2	3.68799e-125	0.532445	0.447	0.242	7.00349e-121	Immature Enterocyte	Lamp2
Pdcl3	6.2087e-125	0.710971	0.348	0.168	1.17903e-120	Immature Enterocyte	Pdcl3
Ptp4a2	8.24878e-125	0.646077	0.734	0.502	1.56644e-120	Immature Enterocyte	Ptp4a2
Acat1	2.30437e-124	0.909071	0.442	0.245	4.37599e-120	Immature Enterocyte	Acat1
Crybg1	3.82833e-124	0.526821	0.262	0.103	7.27e-120	Immature Enterocyte	Crybg1
Alkbh7	4.12405e-124	1.06056	0.317	0.144	7.83156e-120	Immature Enterocyte	Alkbh7
Lamp1	1.0884e-123	0.475081	0.677	0.462	2.06687e-119	Immature Enterocyte	Lamp1
Lamtor1	1.31765e-123	0.629854	0.475	0.269	2.50221e-119	Immature Enterocyte	Lamtor1
Kif5b	1.41651e-123	0.477782	0.632	0.402	2.68995e-119	Immature Enterocyte	Kif5b
Cmc1	1.42505e-123	0.663552	0.424	0.235	2.70616e-119	Immature Enterocyte	Cmc1
Csrp2	2.21728e-123	0.293462	0.626	0.379	4.21062e-119	Immature Enterocyte	Csrp2
D1Ertd622e	3.68577e-123	0.409051	0.291	0.121	6.99929e-119	Immature Enterocyte	D1Ertd622e
Thap4	5.10809e-123	0.83708	0.363	0.178	9.70027e-119	Immature Enterocyte	Thap4
Klf9	2.04733e-122	0.690288	0.428	0.23	3.88788e-118	Immature Enterocyte	Klf9
Zdhhc21	2.48442e-122	0.879684	0.253	0.104	4.71791e-118	Immature Enterocyte	Zdhhc21
Anapc13	2.63513e-122	0.436032	0.578	0.356	5.00411e-118	Immature Enterocyte	Anapc13
Azin1	6.33738e-122	0.250607	0.467	0.263	1.20347e-117	Immature Enterocyte	Azin1
Zfyve21	1.04441e-121	1.05634	0.282	0.12	1.98334e-117	Immature Enterocyte	Zfyve21
Tbl1x	1.36787e-121	1.09517	0.358	0.173	2.59759e-117	Immature Enterocyte	Tbl1x
Ppargc1a	1.44362e-121	0.994739	0.274	0.114	2.74143e-117	Immature Enterocyte	Ppargc1a
Ptges2	1.62228e-121	1.2066	0.253	0.104	3.08072e-117	Immature Enterocyte	Ptges2
Nus1	3.78909e-121	0.456126	0.399	0.214	7.19548e-117	Immature Enterocyte	Nus1
Zfp706	4.71784e-121	0.429579	0.61	0.389	8.95917e-117	Immature Enterocyte	Zfp706
Ndfip1	5.60016e-121	0.391985	0.501	0.295	1.06347e-116	Immature Enterocyte	Ndfip1
Ermp1	9.6347e-121	0.693088	0.259	0.105	1.82963e-116	Immature Enterocyte	Ermp1
Krcc1	1.04323e-120	0.547639	0.55	0.335	1.98109e-116	Immature Enterocyte	Krcc1
Slc44a4	1.71064e-120	0.29274	0.528	0.312	3.2485e-116	Immature Enterocyte	Slc44a4
Clptm1	1.86565e-120	0.699632	0.413	0.225	3.54287e-116	Immature Enterocyte	Clptm1
Ldlr	6.26672e-120	0.885774	0.316	0.152	1.19005e-115	Immature Enterocyte	Ldlr
Ddt	6.96747e-120	0.5026	0.491	0.282	1.32312e-115	Immature Enterocyte	Ddt
Jpt1	9.9304e-120	0.364393	0.638	0.407	1.88578e-115	Immature Enterocyte	Jpt1
Idh3g	1.05124e-119	0.61451	0.497	0.289	1.9963e-115	Immature Enterocyte	Idh3g
Ndufaf8	2.11208e-119	0.516743	0.499	0.286	4.01083e-115	Immature Enterocyte	Ndufaf8
Scd2	2.19805e-119	1.42961	0.413	0.233	4.1741e-115	Immature Enterocyte	Scd2
Vdr	2.60949e-119	0.466709	0.505	0.296	4.95542e-115	Immature Enterocyte	Vdr
Stap2	2.9079e-119	0.492433	0.349	0.173	5.5221e-115	Immature Enterocyte	Stap2
Commd1	4.07182e-119	0.651773	0.449	0.252	7.73238e-115	Immature Enterocyte	Commd1
Dnaja2	5.75391e-119	0.601683	0.488	0.286	1.09267e-114	Immature Enterocyte	Dnaja2
Tkt	6.35801e-119	0.36864	0.656	0.433	1.20739e-114	Immature Enterocyte	Tkt
Dstn	6.50507e-119	0.367347	0.862	0.706	1.23531e-114	Immature Enterocyte	Dstn
Pdcd6ip	6.8677e-119	0.38114	0.52	0.307	1.30418e-114	Immature Enterocyte	Pdcd6ip
Osr2	1.59847e-118	0.819511	0.334	0.16	3.03549e-114	Immature Enterocyte	Osr2
Fam98c	4.51633e-118	0.37166	0.494	0.292	8.57651e-114	Immature Enterocyte	Fam98c
Atp6v1g1	6.41583e-118	0.462114	0.638	0.418	1.21837e-113	Immature Enterocyte	Atp6v1g1
Suclg1	7.05946e-118	0.356308	0.719	0.488	1.34059e-113	Immature Enterocyte	Suclg1
Adh5	8.64968e-118	0.66094	0.463	0.27	1.64257e-113	Immature Enterocyte	Adh5
Elf3	9.76503e-118	0.572054	0.636	0.422	1.85438e-113	Immature Enterocyte	Elf3
Atp5g2	1.35511e-117	0.464172	0.794	0.555	2.57336e-113	Immature Enterocyte	Atp5g2
Casz1	1.42534e-117	0.447726	0.404	0.212	2.70672e-113	Immature Enterocyte	Casz1
Eea1	2.56905e-117	0.516851	0.436	0.241	4.87863e-113	Immature Enterocyte	Eea1
Churc1	3.5671e-117	0.604743	0.437	0.241	6.77392e-113	Immature Enterocyte	Churc1
Thoc7	4.93171e-117	0.41672	0.512	0.31	9.36532e-113	Immature Enterocyte	Thoc7
Hmgcl	6.46042e-117	0.707855	0.43	0.24	1.22683e-112	Immature Enterocyte	Hmgcl
Cltc	7.81972e-117	0.396845	0.526	0.317	1.48497e-112	Immature Enterocyte	Cltc
Tmbim6	1.29513e-116	0.447117	0.79	0.611	2.45945e-112	Immature Enterocyte	Tmbim6
Hmg20b	1.34908e-116	0.452628	0.449	0.253	2.5619e-112	Immature Enterocyte	Hmg20b
Sult1a1	1.98798e-116	0.342029	0.504	0.3	3.77517e-112	Immature Enterocyte	Sult1a1
Mvb12a	4.03417e-116	0.630652	0.463	0.264	7.66088e-112	Immature Enterocyte	Mvb12a
Itgb4	5.5825e-116	0.583034	0.366	0.184	1.06012e-111	Immature Enterocyte	Itgb4
Ybx3	1.44586e-115	0.403107	0.65	0.423	2.74568e-111	Immature Enterocyte	Ybx3
Ubxn6	1.69273e-115	0.518666	0.377	0.194	3.21449e-111	Immature Enterocyte	Ubxn6
Trpm4	2.07052e-115	0.454345	0.427	0.23	3.93192e-111	Immature Enterocyte	Trpm4
Cdc42ep5	2.45835e-115	0.270581	0.636	0.421	4.66841e-111	Immature Enterocyte	Cdc42ep5
Hspb11	2.49022e-115	0.678287	0.298	0.138	4.72892e-111	Immature Enterocyte	Hspb11
Lpcat3	2.6704e-115	0.696384	0.324	0.155	5.07109e-111	Immature Enterocyte	Lpcat3
Htatip2	3.56527e-115	0.676349	0.301	0.138	6.77045e-111	Immature Enterocyte	Htatip2
Tet3	3.91901e-115	0.698062	0.353	0.173	7.4422e-111	Immature Enterocyte	Tet3
Ece1	4.16164e-115	0.769929	0.333	0.159	7.90295e-111	Immature Enterocyte	Ece1
Ap1ar	5.1469e-115	0.828188	0.331	0.161	9.77397e-111	Immature Enterocyte	Ap1ar
4931406C07Rik	9.86937e-115	0.493948	0.469	0.267	1.87419e-110	Immature Enterocyte	4931406C07Rik
Usp12	9.88486e-115	0.539175	0.298	0.133	1.87713e-110	Immature Enterocyte	Usp12
Vsig10	1.08174e-114	0.654879	0.293	0.133	2.05422e-110	Immature Enterocyte	Vsig10
Ap2m1	4.7622e-114	0.63265	0.45	0.258	9.04342e-110	Immature Enterocyte	Ap2m1
Yif1a	7.8094e-114	0.600101	0.38	0.2	1.48301e-109	Immature Enterocyte	Yif1a
Eif4e2	8.21784e-114	0.581927	0.463	0.266	1.56057e-109	Immature Enterocyte	Eif4e2
Rab6a	1.8534e-113	0.928114	0.414	0.224	3.51961e-109	Immature Enterocyte	Rab6a
Pde9a	1.89225e-113	0.559123	0.267	0.112	3.59338e-109	Immature Enterocyte	Pde9a
Flii	2.03249e-113	0.674521	0.35	0.174	3.85971e-109	Immature Enterocyte	Flii
Itih5	2.12078e-113	0.721999	0.378	0.186	4.02735e-109	Immature Enterocyte	Itih5
Prkcz	2.26845e-113	0.536426	0.369	0.192	4.3078e-109	Immature Enterocyte	Prkcz
Kmt5a	1.15285e-112	0.507666	0.562	0.35	2.18926e-108	Immature Enterocyte	Kmt5a
Sh3bgrl	1.23651e-112	0.631619	0.392	0.211	2.34813e-108	Immature Enterocyte	Sh3bgrl
Lin7c	1.44922e-112	0.638097	0.439	0.247	2.75207e-108	Immature Enterocyte	Lin7c
Prdx2	2.2377e-112	0.458679	0.666	0.432	4.2494e-108	Immature Enterocyte	Prdx2
Plxnb2	2.71737e-112	0.510657	0.439	0.253	5.16028e-108	Immature Enterocyte	Plxnb2
Serf2	3.14353e-112	0.409292	0.834	0.69	5.96956e-108	Immature Enterocyte	Serf2
Gucd1	1.36333e-111	0.297829	0.264	0.114	2.58896e-107	Immature Enterocyte	Gucd1
Fgd4	1.56141e-111	0.540914	0.266	0.112	2.96512e-107	Immature Enterocyte	Fgd4
Cystm1	2.11797e-111	0.330368	0.81	0.648	4.02202e-107	Immature Enterocyte	Cystm1
Uqcc2	2.57878e-111	0.522815	0.506	0.301	4.8971e-107	Immature Enterocyte	Uqcc2
Dgcr6	3.46692e-111	0.499536	0.34	0.176	6.58368e-107	Immature Enterocyte	Dgcr6
Tex264	4.41655e-111	0.59135	0.375	0.192	8.38703e-107	Immature Enterocyte	Tex264
Mcu	5.40598e-111	0.405665	0.404	0.223	1.0266e-106	Immature Enterocyte	Mcu
Strbp	7.30055e-111	0.59084	0.434	0.25	1.38637e-106	Immature Enterocyte	Strbp
Gclm	1.23381e-110	0.451815	0.486	0.281	2.34301e-106	Immature Enterocyte	Gclm
Dbndd2	1.7762e-110	0.672944	0.318	0.152	3.373e-106	Immature Enterocyte	Dbndd2
Cdk2ap2	3.49361e-110	0.525616	0.47	0.269	6.63437e-106	Immature Enterocyte	Cdk2ap2
Gm5617	5.68995e-110	0.586329	0.33	0.158	1.08052e-105	Immature Enterocyte	Gm5617
Psmb10	9.63512e-110	0.3495	0.589	0.383	1.82971e-105	Immature Enterocyte	Psmb10
Tomm7	2.5979e-109	0.372769	0.69	0.462	4.93342e-105	Immature Enterocyte	Tomm7
B3gnt2	3.17005e-109	0.288474	0.324	0.152	6.01993e-105	Immature Enterocyte	B3gnt2
Xiap	4.55677e-109	0.63572	0.361	0.185	8.6533e-105	Immature Enterocyte	Xiap
Pdcd10	7.11875e-109	0.411827	0.434	0.244	1.35185e-104	Immature Enterocyte	Pdcd10
Cyp51	8.02304e-109	0.529346	0.378	0.198	1.52358e-104	Immature Enterocyte	Cyp51
Adipor1	9.88692e-109	0.527049	0.44	0.246	1.87753e-104	Immature Enterocyte	Adipor1
Ush1c	2.07307e-108	0.386408	0.411	0.232	3.93676e-104	Immature Enterocyte	Ush1c
Jup	2.71538e-108	0.514168	0.439	0.246	5.1565e-104	Immature Enterocyte	Jup
Tle4	4.40654e-108	0.557156	0.311	0.147	8.36803e-104	Immature Enterocyte	Tle4
Taf10	4.64767e-108	0.440446	0.582	0.375	8.82592e-104	Immature Enterocyte	Taf10
Zfp467	5.12223e-108	0.704693	0.367	0.195	9.72712e-104	Immature Enterocyte	Zfp467
Atox1	1.2075e-107	0.355714	0.639	0.426	2.29304e-103	Immature Enterocyte	Atox1
Aig1	1.20858e-107	0.537508	0.452	0.257	2.2951e-103	Immature Enterocyte	Aig1
Junb	1.24274e-107	0.458125	0.628	0.429	2.35996e-103	Immature Enterocyte	Junb
Gas6	1.28437e-107	0.631265	0.489	0.292	2.43902e-103	Immature Enterocyte	Gas6
Cd151	1.46307e-107	0.825948	0.34	0.171	2.77838e-103	Immature Enterocyte	Cd151
Arhgdia	1.9727e-107	0.432566	0.543	0.341	3.74617e-103	Immature Enterocyte	Arhgdia
Tma7	2.05112e-107	0.47898	0.702	0.476	3.89507e-103	Immature Enterocyte	Tma7
Gng5	2.23675e-107	0.418671	0.827	0.662	4.24759e-103	Immature Enterocyte	Gng5
Homer2	2.62719e-107	0.58754	0.282	0.124	4.98904e-103	Immature Enterocyte	Homer2
Epb41l3	3.79015e-107	0.766811	0.269	0.118	7.19749e-103	Immature Enterocyte	Epb41l3
Cd38	4.18212e-107	0.397046	0.418	0.233	7.94184e-103	Immature Enterocyte	Cd38
Plekhb2	5.30043e-107	0.303742	0.472	0.28	1.00655e-102	Immature Enterocyte	Plekhb2
Uap1	6.57394e-107	0.414073	0.485	0.286	1.24839e-102	Immature Enterocyte	Uap1
Cdx2	9.29817e-107	0.494911	0.514	0.313	1.76572e-102	Immature Enterocyte	Cdx2
Ablim1	1.01818e-106	0.254687	0.411	0.218	1.93353e-102	Immature Enterocyte	Ablim1
Ube2a	1.17339e-106	0.627732	0.418	0.236	2.22827e-102	Immature Enterocyte	Ube2a
Add1	1.23813e-106	0.6738	0.354	0.179	2.3512e-102	Immature Enterocyte	Add1
Zcrb1	1.44327e-106	0.38948	0.493	0.294	2.74078e-102	Immature Enterocyte	Zcrb1
Stt3b	1.47409e-106	0.629955	0.371	0.203	2.79929e-102	Immature Enterocyte	Stt3b
Kitl	1.89839e-106	0.772376	0.33	0.166	3.60504e-102	Immature Enterocyte	Kitl
Tufm	2.37252e-106	0.785323	0.334	0.179	4.50542e-102	Immature Enterocyte	Tufm
Dctn6	2.42511e-106	0.868077	0.321	0.158	4.60529e-102	Immature Enterocyte	Dctn6
Epn1	3.6968e-106	0.350656	0.443	0.263	7.02022e-102	Immature Enterocyte	Epn1
Lrrc42	4.23652e-106	0.453341	0.349	0.174	8.04516e-102	Immature Enterocyte	Lrrc42
Rab10	4.37693e-106	0.436402	0.489	0.291	8.31178e-102	Immature Enterocyte	Rab10
Sugt1	5.16824e-106	0.581612	0.419	0.24	9.81448e-102	Immature Enterocyte	Sugt1
Atp6v0a2	5.93779e-106	0.352447	0.386	0.201	1.12759e-101	Immature Enterocyte	Atp6v0a2
Hras	7.57028e-106	0.442141	0.513	0.316	1.4376e-101	Immature Enterocyte	Hras
Psma3	1.06618e-105	0.285192	0.551	0.356	2.02468e-101	Immature Enterocyte	Psma3
Slc31a1	1.49398e-105	0.626416	0.362	0.19	2.83706e-101	Immature Enterocyte	Slc31a1
Slc39a9	1.85928e-105	0.777201	0.274	0.125	3.53077e-101	Immature Enterocyte	Slc39a9
Dmbt1	2.49968e-105	0.259439	0.715	0.517	4.74688e-101	Immature Enterocyte	Dmbt1
Eif6	3.58971e-105	0.37547	0.623	0.426	6.81685e-101	Immature Enterocyte	Eif6
Eif4g1	5.80013e-105	0.537491	0.484	0.288	1.10144e-100	Immature Enterocyte	Eif4g1
Chmp2a	6.49482e-105	0.380056	0.66	0.464	1.23337e-100	Immature Enterocyte	Chmp2a
Dlat	7.67664e-105	1.05109	0.306	0.147	1.45779e-100	Immature Enterocyte	Dlat
2610507B11Rik	9.41834e-105	0.726628	0.328	0.162	1.78854e-100	Immature Enterocyte	2610507B11Rik
Pomp	1.02635e-104	0.313282	0.608	0.399	1.94905e-100	Immature Enterocyte	Pomp
Phb2	1.03762e-104	0.489875	0.556	0.35	1.97044e-100	Immature Enterocyte	Phb2
Mfsd6	1.47584e-104	0.483774	0.42	0.231	2.80262e-100	Immature Enterocyte	Mfsd6
Rab14	2.0099e-104	0.420911	0.563	0.364	3.8168e-100	Immature Enterocyte	Rab14
Prkaa2	1.67331e-103	0.371755	0.369	0.199	3.17762e-99	Immature Enterocyte	Prkaa2
Timm13	1.79592e-103	0.377137	0.638	0.436	3.41046e-99	Immature Enterocyte	Timm13
Efhd2	2.62988e-103	0.259914	0.428	0.246	4.99414e-99	Immature Enterocyte	Efhd2
Tom1l1	2.9162e-103	0.760425	0.266	0.118	5.53787e-99	Immature Enterocyte	Tom1l1
Fibp	3.38495e-103	0.40934	0.379	0.207	6.42803e-99	Immature Enterocyte	Fibp
Dera	1.69384e-102	0.642547	0.332	0.166	3.21661e-98	Immature Enterocyte	Dera
Calm3	1.81348e-102	0.336117	0.631	0.424	3.4438e-98	Immature Enterocyte	Calm3
Clybl	2.01665e-102	0.633258	0.352	0.182	3.82961e-98	Immature Enterocyte	Clybl
Dctn2	2.7122e-102	0.467931	0.453	0.266	5.15047e-98	Immature Enterocyte	Dctn2
2002-03-01	3.21305e-102	0.905695	0.265	0.117	6.10157e-98	Immature Enterocyte	2002-03-01
Atg4d	5.50252e-102	0.521361	0.331	0.164	1.04493e-97	Immature Enterocyte	Atg4d
Psma4	6.74881e-102	0.328358	0.544	0.341	1.2816e-97	Immature Enterocyte	Psma4
Hsbp1	1.11915e-101	0.390739	0.544	0.346	2.12527e-97	Immature Enterocyte	Hsbp1
Sqle	1.32665e-101	0.76692	0.316	0.152	2.51931e-97	Immature Enterocyte	Sqle
Cstb	1.441e-101	0.397258	0.514	0.312	2.73647e-97	Immature Enterocyte	Cstb
Stx7	1.57288e-101	0.405801	0.328	0.165	2.9869e-97	Immature Enterocyte	Stx7
Smim7	1.67417e-101	0.70941	0.418	0.235	3.17926e-97	Immature Enterocyte	Smim7
Mtx2	1.89764e-101	0.789733	0.335	0.176	3.60362e-97	Immature Enterocyte	Mtx2
Spr	2.09725e-101	0.541801	0.426	0.25	3.98269e-97	Immature Enterocyte	Spr
Ier2	2.29276e-101	0.534183	0.719	0.507	4.35395e-97	Immature Enterocyte	Ier2
Mrpl43	3.47776e-101	0.429044	0.529	0.323	6.60426e-97	Immature Enterocyte	Mrpl43
R3hdm4	3.6469e-101	0.339984	0.486	0.293	6.92545e-97	Immature Enterocyte	R3hdm4
Canx	1.55149e-100	0.309709	0.582	0.373	2.94627e-96	Immature Enterocyte	Canx
Actr1b	2.32924e-100	0.68441	0.31	0.155	4.42322e-96	Immature Enterocyte	Actr1b
Sgpp2	2.49343e-100	0.543451	0.287	0.137	4.73503e-96	Immature Enterocyte	Sgpp2
Tex261	2.88876e-100	0.51006	0.42	0.236	5.48576e-96	Immature Enterocyte	Tex261
Cbl	3.3116e-100	0.525888	0.282	0.129	6.28873e-96	Immature Enterocyte	Cbl
Mapk13	3.44605e-100	0.351634	0.553	0.363	6.54404e-96	Immature Enterocyte	Mapk13
Ciao2b	4.27045e-100	0.418495	0.402	0.221	8.10958e-96	Immature Enterocyte	Ciao2b
Msmo1	4.61354e-100	0.452411	0.385	0.207	8.76112e-96	Immature Enterocyte	Msmo1
Arhgap32	5.2493e-100	0.789468	0.302	0.144	9.96842e-96	Immature Enterocyte	Arhgap32
Ctsb	8.04369e-100	0.430313	0.628	0.412	1.5275e-95	Immature Enterocyte	Ctsb
Pnkd	1.52685e-99	0.383476	0.472	0.281	2.8995e-95	Immature Enterocyte	Pnkd
Rab25	1.80133e-99	0.414612	0.665	0.443	3.42072e-95	Immature Enterocyte	Rab25
Prkar2a	5.58907e-99	0.655697	0.416	0.242	1.06136e-94	Immature Enterocyte	Prkar2a
Pttg1ip	6.34239e-99	0.33606	0.449	0.259	1.20442e-94	Immature Enterocyte	Pttg1ip
Tmem8	6.40359e-99	0.350105	0.315	0.161	1.21604e-94	Immature Enterocyte	Tmem8
Blmh	7.18487e-99	0.623656	0.288	0.141	1.36441e-94	Immature Enterocyte	Blmh
Wdr1	8.28885e-99	0.283871	0.451	0.264	1.57405e-94	Immature Enterocyte	Wdr1
Cebpg	1.23896e-98	0.379269	0.362	0.195	2.35279e-94	Immature Enterocyte	Cebpg
Iscu	1.51758e-98	0.590889	0.377	0.207	2.88188e-94	Immature Enterocyte	Iscu
Tmem256	2.18508e-98	0.522895	0.481	0.29	4.14947e-94	Immature Enterocyte	Tmem256
Mapk6	3.63353e-98	0.45241	0.299	0.143	6.90007e-94	Immature Enterocyte	Mapk6
Lrp10	4.27047e-98	0.604409	0.477	0.291	8.10961e-94	Immature Enterocyte	Lrp10
Lima1	4.80672e-98	0.317715	0.672	0.463	9.12796e-94	Immature Enterocyte	Lima1
Scarb2	5.63671e-98	0.489879	0.348	0.182	1.07041e-93	Immature Enterocyte	Scarb2
Dnaja1	7.36563e-98	0.317202	0.512	0.324	1.39873e-93	Immature Enterocyte	Dnaja1
Pacsin2	9.06207e-98	0.300851	0.305	0.154	1.72089e-93	Immature Enterocyte	Pacsin2
Pex16	1.10999e-97	0.435566	0.28	0.133	2.10787e-93	Immature Enterocyte	Pex16
Tob1	1.26077e-97	0.26844	0.512	0.317	2.39421e-93	Immature Enterocyte	Tob1
Msra	1.87937e-97	0.523116	0.309	0.157	3.56892e-93	Immature Enterocyte	Msra
Ifi30	3.3582e-97	0.351953	0.491	0.303	6.37722e-93	Immature Enterocyte	Ifi30
Dnajb11	3.55715e-97	0.345016	0.399	0.225	6.75502e-93	Immature Enterocyte	Dnajb11
Hipk1	3.94869e-97	0.508735	0.351	0.183	7.49857e-93	Immature Enterocyte	Hipk1
Dag1	6.53869e-97	0.609467	0.378	0.217	1.2417e-92	Immature Enterocyte	Dag1
Pgap2	6.55473e-97	1.21315	0.295	0.152	1.24474e-92	Immature Enterocyte	Pgap2
2008-03-01	1.93286e-96	0.741541	0.265	0.119	3.67049e-92	Immature Enterocyte	2008-03-01
Mpv17l2	2.42578e-96	0.61998	0.356	0.193	4.60656e-92	Immature Enterocyte	Mpv17l2
Ubl5	3.23323e-96	0.307678	0.708	0.501	6.13991e-92	Immature Enterocyte	Ubl5
Tpm3	4.30957e-96	0.330582	0.6	0.393	8.18386e-92	Immature Enterocyte	Tpm3
Dnajc15	4.37294e-96	0.487571	0.38	0.223	8.30422e-92	Immature Enterocyte	Dnajc15
Mrps23	5.08629e-96	0.720767	0.338	0.182	9.65887e-92	Immature Enterocyte	Mrps23
Llgl2	7.99479e-96	0.489544	0.311	0.162	1.51821e-91	Immature Enterocyte	Llgl2
Tmem205	9.19916e-96	0.625145	0.372	0.219	1.74692e-91	Immature Enterocyte	Tmem205
Dctn3	2.02031e-95	0.337644	0.561	0.365	3.83657e-91	Immature Enterocyte	Dctn3
Tpi1	7.16241e-95	0.406262	0.744	0.544	1.36014e-90	Immature Enterocyte	Tpi1
Lamtor5	8.53908e-95	0.426697	0.448	0.265	1.62157e-90	Immature Enterocyte	Lamtor5
Psme2	1.00129e-94	0.279721	0.573	0.378	1.90146e-90	Immature Enterocyte	Psme2
Rhoa	1.36086e-94	0.375327	0.639	0.43	2.58428e-90	Immature Enterocyte	Rhoa
Tecr	1.61593e-94	0.383373	0.509	0.312	3.06864e-90	Immature Enterocyte	Tecr
Psmb4	1.7471e-94	0.339122	0.607	0.4	3.31774e-90	Immature Enterocyte	Psmb4
Atp5e	2.28338e-94	0.374986	0.831	0.678	4.33615e-90	Immature Enterocyte	Atp5e
Map2k2	2.49497e-94	0.364226	0.552	0.353	4.73794e-90	Immature Enterocyte	Map2k2
Aifm1	2.57864e-94	0.807874	0.282	0.143	4.89684e-90	Immature Enterocyte	Aifm1
Cldn23	2.86482e-94	0.262279	0.323	0.166	5.4403e-90	Immature Enterocyte	Cldn23
Btg2	3.57543e-94	0.443676	0.798	0.617	6.78974e-90	Immature Enterocyte	Btg2
Nr5a2	8.90028e-94	0.698185	0.25	0.119	1.69016e-89	Immature Enterocyte	Nr5a2
Casp3	2.18842e-93	0.374568	0.372	0.203	4.15581e-89	Immature Enterocyte	Casp3
Xpr1	2.21185e-93	0.792389	0.269	0.125	4.20031e-89	Immature Enterocyte	Xpr1
Gnai2	6.47582e-93	0.330525	0.561	0.36	1.22976e-88	Immature Enterocyte	Gnai2
Lsm12	7.45442e-93	0.491214	0.443	0.264	1.41559e-88	Immature Enterocyte	Lsm12
Tbc1d15	9.26793e-93	0.556852	0.329	0.172	1.75998e-88	Immature Enterocyte	Tbc1d15
Ptcd2	9.64057e-93	0.65113	0.286	0.143	1.83074e-88	Immature Enterocyte	Ptcd2
Coa5	1.01603e-92	0.734456	0.27	0.126	1.92944e-88	Immature Enterocyte	Coa5
Itpr3	1.16306e-92	0.421803	0.284	0.139	2.20864e-88	Immature Enterocyte	Itpr3
Egr1	1.19096e-92	0.605598	0.69	0.509	2.26164e-88	Immature Enterocyte	Egr1
Actn4	1.23216e-92	0.266773	0.601	0.397	2.33987e-88	Immature Enterocyte	Actn4
Pdcd5	1.543e-92	0.339507	0.547	0.344	2.93016e-88	Immature Enterocyte	Pdcd5
Diaph1	1.56241e-92	0.286754	0.398	0.221	2.96701e-88	Immature Enterocyte	Diaph1
Lmo4	2.2904e-92	0.783168	0.279	0.137	4.34947e-88	Immature Enterocyte	Lmo4
Arf6	2.42501e-92	0.268451	0.396	0.223	4.60509e-88	Immature Enterocyte	Arf6
Mgat4b	2.45474e-92	0.420846	0.524	0.334	4.66155e-88	Immature Enterocyte	Mgat4b
Ggnbp2	2.48965e-92	0.315178	0.46	0.277	4.72785e-88	Immature Enterocyte	Ggnbp2
Sh3glb1	4.11337e-92	0.300806	0.623	0.416	7.81129e-88	Immature Enterocyte	Sh3glb1
Pcbd2	4.85688e-92	0.549261	0.345	0.189	9.22322e-88	Immature Enterocyte	Pcbd2
Lgr4	7.78689e-92	0.450445	0.339	0.18	1.47873e-87	Immature Enterocyte	Lgr4
Tgoln1	1.01835e-91	0.326953	0.76	0.538	1.93385e-87	Immature Enterocyte	Tgoln1
Krtcap3	1.15804e-91	0.446871	0.461	0.281	2.19913e-87	Immature Enterocyte	Krtcap3
Eif1	1.53749e-91	0.390384	0.862	0.718	2.9197e-87	Immature Enterocyte	Eif1
Jund	2.14164e-91	0.396329	0.84	0.688	4.06697e-87	Immature Enterocyte	Jund
BC031181	2.25017e-91	0.258684	0.527	0.336	4.27307e-87	Immature Enterocyte	BC031181
Ergic3	3.14639e-91	0.385911	0.491	0.31	5.975e-87	Immature Enterocyte	Ergic3
Dnpep	4.4198e-91	0.522792	0.369	0.203	8.3932e-87	Immature Enterocyte	Dnpep
Pttg1	7.49874e-91	0.541173	0.3	0.151	1.42401e-86	Immature Enterocyte	Pttg1
Ier3ip1	9.40858e-91	0.314667	0.564	0.366	1.78669e-86	Immature Enterocyte	Ier3ip1
Naa38	1.94411e-90	0.433365	0.431	0.255	3.69187e-86	Immature Enterocyte	Naa38
Mrpl54	2.15502e-90	0.306447	0.539	0.346	4.09239e-86	Immature Enterocyte	Mrpl54
Tagln2	3.30447e-90	0.387378	0.625	0.424	6.27518e-86	Immature Enterocyte	Tagln2
Rtraf	4.29772e-90	0.354872	0.542	0.356	8.16136e-86	Immature Enterocyte	Rtraf
Vps29	4.76668e-90	0.498576	0.403	0.232	9.05193e-86	Immature Enterocyte	Vps29
Mrps34	7.91358e-90	0.526124	0.44	0.267	1.50279e-85	Immature Enterocyte	Mrps34
Mcee	8.48843e-90	0.485855	0.45	0.278	1.61195e-85	Immature Enterocyte	Mcee
Mtpn	9.54794e-90	0.51058	0.359	0.201	1.81315e-85	Immature Enterocyte	Mtpn
Sft2d2	2.50951e-89	0.280669	0.353	0.194	4.76556e-85	Immature Enterocyte	Sft2d2
Scamp2	2.58225e-89	0.271793	0.556	0.363	4.90368e-85	Immature Enterocyte	Scamp2
S100g	2.75938e-89	1.01964	0.261	0.121	5.24007e-85	Immature Enterocyte	S100g
Ddrgk1	3.20693e-89	0.298329	0.539	0.344	6.08995e-85	Immature Enterocyte	Ddrgk1
Clcn4	3.2797e-89	0.551396	0.309	0.162	6.22815e-85	Immature Enterocyte	Clcn4
Gale	5.51543e-89	0.290174	0.468	0.289	1.04738e-84	Immature Enterocyte	Gale
Nfe2l1	9.26549e-89	0.4707	0.377	0.213	1.75952e-84	Immature Enterocyte	Nfe2l1
Grcc10	9.2757e-89	0.328656	0.547	0.356	1.76146e-84	Immature Enterocyte	Grcc10
Prdx3	9.45903e-89	0.653708	0.375	0.218	1.79627e-84	Immature Enterocyte	Prdx3
Psmb3	2.39546e-88	0.273878	0.591	0.392	4.54897e-84	Immature Enterocyte	Psmb3
Arpc5	3.56238e-88	0.256441	0.639	0.444	6.76496e-84	Immature Enterocyte	Arpc5
Pck1	4.58256e-88	0.770799	0.326	0.175	8.70227e-84	Immature Enterocyte	Pck1
Ccni	4.72146e-88	0.255874	0.455	0.275	8.96606e-84	Immature Enterocyte	Ccni
Chmp4c	5.29503e-88	0.339383	0.42	0.249	1.00553e-83	Immature Enterocyte	Chmp4c
Pbx1	5.83202e-88	0.41952	0.342	0.187	1.1075e-83	Immature Enterocyte	Pbx1
Ptpmt1	6.09657e-88	0.4284	0.405	0.243	1.15774e-83	Immature Enterocyte	Ptpmt1
Sdf4	6.26402e-88	0.280557	0.481	0.303	1.18954e-83	Immature Enterocyte	Sdf4
Atp6v1a	7.48684e-88	0.829092	0.281	0.138	1.42175e-83	Immature Enterocyte	Atp6v1a
Cat	8.32667e-88	0.755551	0.253	0.122	1.58123e-83	Immature Enterocyte	Cat
Stxbp3	8.67425e-88	0.402061	0.263	0.128	1.64724e-83	Immature Enterocyte	Stxbp3
Psmb2	9.80979e-88	0.331209	0.528	0.335	1.86288e-83	Immature Enterocyte	Psmb2
Ppp1cb	1.25811e-87	0.265304	0.54	0.347	2.38915e-83	Immature Enterocyte	Ppp1cb
Abhd17a	1.37665e-87	0.435717	0.382	0.219	2.61425e-83	Immature Enterocyte	Abhd17a
Mrpl30	1.80301e-87	0.264119	0.577	0.378	3.42391e-83	Immature Enterocyte	Mrpl30
Bhlhe40	2.24827e-87	0.415009	0.291	0.145	4.26946e-83	Immature Enterocyte	Bhlhe40
Mpzl2	4.8684e-87	0.460415	0.25	0.118	9.2451e-83	Immature Enterocyte	Mpzl2
Inava	6.55456e-87	0.517473	0.281	0.141	1.24471e-82	Immature Enterocyte	Inava
Cept1	1.40811e-86	0.571213	0.288	0.145	2.67399e-82	Immature Enterocyte	Cept1
Ppp2r5a	1.42616e-86	0.39461	0.382	0.216	2.70828e-82	Immature Enterocyte	Ppp2r5a
Opa1	2.10155e-86	0.666981	0.287	0.143	3.99084e-82	Immature Enterocyte	Opa1
Idi1	3.94937e-86	0.452905	0.345	0.196	7.49986e-82	Immature Enterocyte	Idi1
Mrpl57	4.04981e-86	0.366355	0.51	0.32	7.69059e-82	Immature Enterocyte	Mrpl57
Wsb2	5.61463e-86	0.465568	0.27	0.132	1.06622e-81	Immature Enterocyte	Wsb2
Elovl7	6.34998e-86	0.797524	0.297	0.15	1.20586e-81	Immature Enterocyte	Elovl7
Rps6ka1	9.326e-86	0.419166	0.442	0.267	1.77101e-81	Immature Enterocyte	Rps6ka1
Slc5a1	9.95461e-86	0.449767	0.349	0.191	1.89038e-81	Immature Enterocyte	Slc5a1
Cox7a2l	1.35813e-85	0.350485	0.719	0.498	2.5791e-81	Immature Enterocyte	Cox7a2l
Snx9	1.79761e-85	0.581881	0.276	0.139	3.41366e-81	Immature Enterocyte	Snx9
Ginm1	3.37927e-85	0.385494	0.354	0.196	6.41724e-81	Immature Enterocyte	Ginm1
Stx8	3.63375e-85	0.329418	0.306	0.164	6.90048e-81	Immature Enterocyte	Stx8
Larp1b	5.13866e-85	0.422721	0.429	0.254	9.75831e-81	Immature Enterocyte	Larp1b
Wsb1	6.14461e-85	0.273728	0.366	0.21	1.16686e-80	Immature Enterocyte	Wsb1
Mif4gd	8.51581e-85	0.431411	0.262	0.134	1.61715e-80	Immature Enterocyte	Mif4gd
Atraid	9.13713e-85	0.439997	0.429	0.262	1.73514e-80	Immature Enterocyte	Atraid
Tmem9b	9.49709e-85	0.540534	0.291	0.145	1.8035e-80	Immature Enterocyte	Tmem9b
Nedd8	9.56133e-85	0.264544	0.615	0.423	1.8157e-80	Immature Enterocyte	Nedd8
Ak2	1.20244e-84	0.30598	0.63	0.431	2.28344e-80	Immature Enterocyte	Ak2
Prrg2	3.20616e-84	0.664831	0.252	0.122	6.0885e-80	Immature Enterocyte	Prrg2
Sdf2	4.97928e-84	0.436247	0.364	0.209	9.45565e-80	Immature Enterocyte	Sdf2
Nckap1	7.76442e-84	0.288329	0.388	0.227	1.47446e-79	Immature Enterocyte	Nckap1
Ppp1r12a	1.13558e-83	0.379192	0.354	0.194	2.15647e-79	Immature Enterocyte	Ppp1r12a
Grpel1	1.1462e-83	0.374366	0.474	0.305	2.17663e-79	Immature Enterocyte	Grpel1
Akr7a5	1.53667e-83	0.563413	0.369	0.219	2.91814e-79	Immature Enterocyte	Akr7a5
Ifi27	3.04309e-83	0.262787	0.331	0.186	5.77883e-79	Immature Enterocyte	Ifi27
Gdi2	4.19278e-83	0.273578	0.596	0.401	7.96209e-79	Immature Enterocyte	Gdi2
Afg3l2	4.4338e-83	0.477974	0.328	0.182	8.41979e-79	Immature Enterocyte	Afg3l2
Nenf	5.18902e-83	0.689226	0.332	0.187	9.85395e-79	Immature Enterocyte	Nenf
Sptbn1	5.45154e-83	0.350299	0.607	0.427	1.03525e-78	Immature Enterocyte	Sptbn1
Gm5485	6.11453e-83	0.329488	0.672	0.491	1.16115e-78	Immature Enterocyte	Gm5485
Mrpl21	6.70979e-83	0.459868	0.443	0.275	1.27419e-78	Immature Enterocyte	Mrpl21
Zbtb7a	7.65563e-83	0.356215	0.553	0.365	1.4538e-78	Immature Enterocyte	Zbtb7a
Gucy2c	9.90034e-83	0.343122	0.463	0.283	1.88008e-78	Immature Enterocyte	Gucy2c
Tmem128	1.30795e-82	0.556194	0.296	0.154	2.4838e-78	Immature Enterocyte	Tmem128
Txndc9	1.72562e-82	0.388216	0.334	0.19	3.27696e-78	Immature Enterocyte	Txndc9
Svbp	1.75498e-82	0.475684	0.316	0.171	3.33271e-78	Immature Enterocyte	Svbp
B4galnt2	2.28327e-82	0.395956	0.355	0.205	4.33592e-78	Immature Enterocyte	B4galnt2
2006-03-01	2.79647e-82	0.799089	0.258	0.125	5.31049e-78	Immature Enterocyte	2006-03-01
Mrps18c	4.27744e-82	0.36128	0.408	0.25	8.12286e-78	Immature Enterocyte	Mrps18c
Ilvbl	4.36991e-82	0.470099	0.268	0.138	8.29846e-78	Immature Enterocyte	Ilvbl
Txn1	5.31892e-82	0.393375	0.877	0.78	1.01006e-77	Immature Enterocyte	Txn1
Zfand6	6.63432e-82	0.269221	0.437	0.265	1.25986e-77	Immature Enterocyte	Zfand6
Smim8	9.75534e-82	0.728226	0.258	0.135	1.85254e-77	Immature Enterocyte	Smim8
Vamp3	1.23496e-81	0.382097	0.315	0.169	2.3452e-77	Immature Enterocyte	Vamp3
Mtus1	1.30474e-81	0.60173	0.313	0.171	2.47771e-77	Immature Enterocyte	Mtus1
Fdps	1.30616e-81	0.27596	0.464	0.282	2.4804e-77	Immature Enterocyte	Fdps
Ap3b1	1.64273e-81	0.461968	0.337	0.187	3.11954e-77	Immature Enterocyte	Ap3b1
Mrps31	1.71414e-81	0.636316	0.326	0.179	3.25515e-77	Immature Enterocyte	Mrps31
Mrps16	1.81218e-81	0.332405	0.448	0.28	3.44133e-77	Immature Enterocyte	Mrps16
Fcgrt	1.98775e-81	0.671423	0.253	0.125	3.77473e-77	Immature Enterocyte	Fcgrt
Arpc1a	2.39777e-81	0.297318	0.402	0.238	4.55337e-77	Immature Enterocyte	Arpc1a
Purb	5.07467e-81	0.370876	0.613	0.416	9.6368e-77	Immature Enterocyte	Purb
Pdhb	5.34867e-81	0.621876	0.353	0.199	1.01571e-76	Immature Enterocyte	Pdhb
Capza1	9.18547e-81	0.39572	0.334	0.184	1.74432e-76	Immature Enterocyte	Capza1
Sap18	1.20305e-80	0.434286	0.434	0.261	2.28459e-76	Immature Enterocyte	Sap18
Fastk	1.58765e-80	0.444095	0.268	0.139	3.01495e-76	Immature Enterocyte	Fastk
Tsg101	2.08002e-80	0.307511	0.377	0.22	3.94995e-76	Immature Enterocyte	Tsg101
1700021F05Rik	2.15155e-80	0.579117	0.271	0.137	4.08579e-76	Immature Enterocyte	1700021F05Rik
Ciao2a	2.68925e-80	0.491218	0.436	0.262	5.10689e-76	Immature Enterocyte	Ciao2a
Tmem63b	3.24621e-80	0.340925	0.357	0.204	6.16455e-76	Immature Enterocyte	Tmem63b
Gatad1	3.4257e-80	0.316232	0.384	0.226	6.5054e-76	Immature Enterocyte	Gatad1
Oip5os1	7.44269e-80	0.347767	0.406	0.247	1.41337e-75	Immature Enterocyte	Oip5os1
Coq9	8.20846e-80	0.617767	0.296	0.169	1.55879e-75	Immature Enterocyte	Coq9
B3gnt3	9.92735e-80	0.534664	0.305	0.161	1.8852e-75	Immature Enterocyte	B3gnt3
Rell1	1.18789e-79	0.462038	0.292	0.148	2.2558e-75	Immature Enterocyte	Rell1
Mrpl14	1.38953e-79	0.290989	0.575	0.383	2.63872e-75	Immature Enterocyte	Mrpl14
Atp6v1d	1.39707e-79	0.398961	0.287	0.148	2.65303e-75	Immature Enterocyte	Atp6v1d
Tmod3	1.44504e-79	0.468206	0.328	0.181	2.74414e-75	Immature Enterocyte	Tmod3
Capn1	2.19411e-79	0.305536	0.301	0.16	4.16661e-75	Immature Enterocyte	Capn1
Pkig	2.35746e-79	0.486014	0.282	0.149	4.47682e-75	Immature Enterocyte	Pkig
Dbnl	2.52554e-79	0.310344	0.346	0.191	4.79601e-75	Immature Enterocyte	Dbnl
Wbp1	4.26631e-79	0.701288	0.28	0.145	8.10173e-75	Immature Enterocyte	Wbp1
Hpcal1	6.50798e-79	0.430194	0.303	0.165	1.23587e-74	Immature Enterocyte	Hpcal1
Plcb3	8.6096e-79	0.29321	0.318	0.176	1.63496e-74	Immature Enterocyte	Plcb3
Mtln	2.71817e-78	0.801639	0.296	0.163	5.1618e-74	Immature Enterocyte	Mtln
Tshz1	3.84876e-78	0.536976	0.257	0.126	7.3088e-74	Immature Enterocyte	Tshz1
Zdhhc5	4.27828e-78	0.612331	0.259	0.128	8.12446e-74	Immature Enterocyte	Zdhhc5
Mff	4.77692e-78	0.624466	0.291	0.156	9.07137e-74	Immature Enterocyte	Mff
Gnb2	8.74422e-78	0.323618	0.677	0.468	1.66053e-73	Immature Enterocyte	Gnb2
Gsr	8.97029e-78	0.302226	0.392	0.23	1.70346e-73	Immature Enterocyte	Gsr
Aurkaip1	1.22459e-77	0.308206	0.535	0.352	2.32549e-73	Immature Enterocyte	Aurkaip1
Psmd1	1.23358e-77	0.560476	0.355	0.202	2.34257e-73	Immature Enterocyte	Psmd1
Znrf2	1.57793e-77	0.437619	0.277	0.146	2.99649e-73	Immature Enterocyte	Znrf2
Tuba1c	4.91142e-77	0.263636	0.347	0.197	9.3268e-73	Immature Enterocyte	Tuba1c
Baiap2l1	1.33786e-76	0.271093	0.387	0.226	2.54059e-72	Immature Enterocyte	Baiap2l1
Acsf2	1.40974e-76	0.414888	0.276	0.145	2.67709e-72	Immature Enterocyte	Acsf2
Cnih1	1.99149e-76	0.685073	0.294	0.163	3.78184e-72	Immature Enterocyte	Cnih1
Psmc5	2.09663e-76	0.344813	0.406	0.247	3.9815e-72	Immature Enterocyte	Psmc5
Ppard	2.1094e-76	0.285209	0.357	0.205	4.00575e-72	Immature Enterocyte	Ppard
Brk1	4.65408e-76	0.390579	0.469	0.303	8.8381e-72	Immature Enterocyte	Brk1
Stim1	1.12789e-75	0.470221	0.299	0.168	2.14187e-71	Immature Enterocyte	Stim1
Cap1	1.49385e-75	0.357149	0.276	0.142	2.83683e-71	Immature Enterocyte	Cap1
Trappc4	3.38829e-75	0.352873	0.356	0.211	6.43437e-71	Immature Enterocyte	Trappc4
Asah1	3.79832e-75	0.381263	0.298	0.158	7.21302e-71	Immature Enterocyte	Asah1
Ebp	4.05824e-75	0.302175	0.442	0.279	7.70661e-71	Immature Enterocyte	Ebp
Micu2	4.7691e-75	0.420184	0.287	0.154	9.05652e-71	Immature Enterocyte	Micu2
Commd6	6.50936e-75	0.350708	0.381	0.226	1.23613e-70	Immature Enterocyte	Commd6
Plin3	1.42153e-74	0.568464	0.307	0.173	2.69949e-70	Immature Enterocyte	Plin3
Atp6v0c	2.29742e-74	0.293671	0.619	0.43	4.3628e-70	Immature Enterocyte	Atp6v0c
Lonp2	2.87946e-74	0.584985	0.285	0.153	5.4681e-70	Immature Enterocyte	Lonp2
Atp2a2	3.38442e-74	0.277504	0.411	0.256	6.42701e-70	Immature Enterocyte	Atp2a2
Rtn4	4.25174e-74	0.271508	0.333	0.199	8.07406e-70	Immature Enterocyte	Rtn4
Chd9	5.18002e-74	0.316403	0.262	0.137	9.83686e-70	Immature Enterocyte	Chd9
Parva	6.04098e-74	1.07205	0.25	0.135	1.14718e-69	Immature Enterocyte	Parva
H2-Ke6	6.2704e-74	0.625393	0.268	0.143	1.19075e-69	Immature Enterocyte	H2-Ke6
Bmp3	7.69216e-74	0.286819	0.259	0.129	1.46074e-69	Immature Enterocyte	Bmp3
2300009A05Rik	7.9004e-74	0.695091	0.291	0.158	1.50029e-69	Immature Enterocyte	2300009A05Rik
Klf13	8.14986e-74	0.428474	0.378	0.226	1.54766e-69	Immature Enterocyte	Klf13
Actr1a	8.44884e-74	0.407692	0.253	0.129	1.60443e-69	Immature Enterocyte	Actr1a
Far1	8.59436e-74	0.498502	0.357	0.213	1.63207e-69	Immature Enterocyte	Far1
Akirin1	9.96183e-74	0.412262	0.277	0.145	1.89175e-69	Immature Enterocyte	Akirin1
Cyhr1	1.19367e-73	0.442739	0.358	0.212	2.26678e-69	Immature Enterocyte	Cyhr1
Spg7	1.83681e-73	0.574956	0.289	0.16	3.4881e-69	Immature Enterocyte	Spg7
Mpp6	3.13634e-73	0.38364	0.346	0.201	5.95591e-69	Immature Enterocyte	Mpp6
Pak1	3.14171e-73	0.621043	0.275	0.142	5.9661e-69	Immature Enterocyte	Pak1
Fau	3.83944e-73	0.285638	0.92	0.856	7.2911e-69	Immature Enterocyte	Fau
Ndufaf3	5.0427e-73	0.63239	0.253	0.132	9.57608e-69	Immature Enterocyte	Ndufaf3
Mrpl58	8.41838e-73	0.455696	0.377	0.228	1.59865e-68	Immature Enterocyte	Mrpl58
C1d	1.08086e-72	0.444984	0.309	0.177	2.05255e-68	Immature Enterocyte	C1d
Rab18	1.64863e-72	0.429392	0.361	0.214	3.13075e-68	Immature Enterocyte	Rab18
Naxe	1.87815e-72	0.450754	0.354	0.211	3.56661e-68	Immature Enterocyte	Naxe
Cela1	1.9095e-72	1.29451	0.461	0.303	3.62613e-68	Immature Enterocyte	Cela1
Trappc10	3.61186e-72	0.339872	0.313	0.171	6.85892e-68	Immature Enterocyte	Trappc10
Ap3s1	3.95497e-72	0.363569	0.296	0.167	7.51049e-68	Immature Enterocyte	Ap3s1
Slc38a2	6.22855e-72	0.272166	0.46	0.296	1.1828e-67	Immature Enterocyte	Slc38a2
Twf1	6.40605e-72	0.289939	0.45	0.285	1.21651e-67	Immature Enterocyte	Twf1
Serinc2	6.85735e-72	0.299217	0.393	0.238	1.30221e-67	Immature Enterocyte	Serinc2
Sec13	6.93504e-72	0.457991	0.298	0.169	1.31696e-67	Immature Enterocyte	Sec13
Lrba	9.45675e-72	0.596454	0.251	0.13	1.79584e-67	Immature Enterocyte	Lrba
Iqgap1	9.90245e-72	0.366291	0.546	0.364	1.88048e-67	Immature Enterocyte	Iqgap1
Pak2	1.28024e-71	0.299831	0.505	0.327	2.43117e-67	Immature Enterocyte	Pak2
Arf3	1.63497e-71	0.263305	0.317	0.179	3.10481e-67	Immature Enterocyte	Arf3
Pmpcb	2.26169e-71	0.394777	0.309	0.176	4.29495e-67	Immature Enterocyte	Pmpcb
Mrpl4	3.85389e-71	0.724042	0.272	0.147	7.31854e-67	Immature Enterocyte	Mrpl4
Psen1	4.70107e-71	0.536076	0.317	0.177	8.92733e-67	Immature Enterocyte	Psen1
Mmut	5.69333e-71	0.576399	0.274	0.143	1.08116e-66	Immature Enterocyte	Mmut
Mrpl15	8.47703e-71	0.429016	0.364	0.222	1.60979e-66	Immature Enterocyte	Mrpl15
Bad	9.38944e-71	0.445363	0.351	0.203	1.78305e-66	Immature Enterocyte	Bad
Dnajb1	1.24249e-70	0.343106	0.339	0.201	2.35949e-66	Immature Enterocyte	Dnajb1
Rab11b	1.63662e-70	0.255659	0.381	0.23	3.10794e-66	Immature Enterocyte	Rab11b
Mbd2	1.89171e-70	0.257017	0.5	0.33	3.59236e-66	Immature Enterocyte	Mbd2
Med8	2.02978e-70	0.453129	0.292	0.162	3.85455e-66	Immature Enterocyte	Med8
Btbd1	2.2587e-70	0.506356	0.261	0.141	4.28927e-66	Immature Enterocyte	Btbd1
Rab1b	8.18734e-70	0.486335	0.316	0.182	1.55478e-65	Immature Enterocyte	Rab1b
Cox16	1.54875e-69	0.311276	0.362	0.22	2.94108e-65	Immature Enterocyte	Cox16
Cdk16	1.91466e-69	0.627548	0.267	0.142	3.63594e-65	Immature Enterocyte	Cdk16
Cpne3	1.97798e-69	0.321092	0.372	0.221	3.75618e-65	Immature Enterocyte	Cpne3
Adck5	2.35132e-69	0.276799	0.339	0.201	4.46515e-65	Immature Enterocyte	Adck5
Ube2r2	2.43276e-69	0.306283	0.434	0.274	4.6198e-65	Immature Enterocyte	Ube2r2
Ei24	2.4335e-69	0.328551	0.32	0.183	4.62122e-65	Immature Enterocyte	Ei24
Trim26	3.16366e-69	0.316654	0.264	0.139	6.00779e-65	Immature Enterocyte	Trim26
Ap1m2	3.40504e-69	0.526665	0.334	0.193	6.46618e-65	Immature Enterocyte	Ap1m2
Micu1	7.1151e-69	0.258632	0.313	0.175	1.35116e-64	Immature Enterocyte	Micu1
Trib1	1.02075e-68	0.415456	0.402	0.247	1.9384e-64	Immature Enterocyte	Trib1
Rnf130	1.13494e-68	0.41009	0.324	0.185	2.15526e-64	Immature Enterocyte	Rnf130
Vps35	1.17921e-68	0.2813	0.317	0.187	2.23932e-64	Immature Enterocyte	Vps35
S100a16	1.25801e-68	0.462599	0.44	0.286	2.38897e-64	Immature Enterocyte	S100a16
Cops6	1.41881e-68	0.280334	0.385	0.239	2.69433e-64	Immature Enterocyte	Cops6
Fkbp1a	1.99797e-68	0.319845	0.43	0.273	3.79415e-64	Immature Enterocyte	Fkbp1a
Gm11808	2.17496e-68	0.277182	0.489	0.317	4.13025e-64	Immature Enterocyte	Gm11808
Ccdc25	2.90842e-68	0.308225	0.329	0.187	5.52309e-64	Immature Enterocyte	Ccdc25
Eif4g2	5.49753e-68	0.256161	0.668	0.485	1.04398e-63	Immature Enterocyte	Eif4g2
Mrpl35	7.47402e-68	0.596724	0.32	0.193	1.41932e-63	Immature Enterocyte	Mrpl35
Selenot	1.06714e-67	0.288333	0.345	0.202	2.0265e-63	Immature Enterocyte	Selenot
Slc35b1	2.20471e-67	0.332165	0.27	0.148	4.18674e-63	Immature Enterocyte	Slc35b1
Apool	2.559e-67	0.433059	0.255	0.132	4.85955e-63	Immature Enterocyte	Apool
Fblim1	5.21833e-67	0.406757	0.264	0.146	9.90961e-63	Immature Enterocyte	Fblim1
Pbxip1	5.86761e-67	0.737475	0.272	0.152	1.11426e-62	Immature Enterocyte	Pbxip1
Psma1	8.92414e-67	0.330198	0.434	0.279	1.69469e-62	Immature Enterocyte	Psma1
Larp4b	9.9665e-67	0.297913	0.454	0.289	1.89264e-62	Immature Enterocyte	Larp4b
Comt	1.07727e-66	0.625772	0.345	0.21	2.04574e-62	Immature Enterocyte	Comt
Mrps15	5.38218e-66	0.314092	0.396	0.247	1.02208e-61	Immature Enterocyte	Mrps15
Dnajc21	6.03756e-66	0.382338	0.312	0.181	1.14653e-61	Immature Enterocyte	Dnajc21
Fam120a	6.17425e-66	0.309595	0.431	0.281	1.17249e-61	Immature Enterocyte	Fam120a
Vapb	8.37911e-66	0.363597	0.348	0.208	1.59119e-61	Immature Enterocyte	Vapb
2310009B15Rik	1.63272e-65	0.58005	0.254	0.132	3.10053e-61	Immature Enterocyte	2310009B15Rik
Ube2n	1.73095e-65	0.353172	0.364	0.225	3.28707e-61	Immature Enterocyte	Ube2n
Idh2	2.01115e-65	0.344439	0.399	0.26	3.81917e-61	Immature Enterocyte	Idh2
Hdac1	2.11719e-65	0.352787	0.401	0.251	4.02054e-61	Immature Enterocyte	Hdac1
Rab5c	3.05477e-65	0.253562	0.393	0.245	5.80101e-61	Immature Enterocyte	Rab5c
Surf1	4.59066e-65	0.274978	0.399	0.251	8.71767e-61	Immature Enterocyte	Surf1
Pycrl	8.74151e-65	0.72931	0.265	0.152	1.66001e-60	Immature Enterocyte	Pycrl
Dnajc19	8.83594e-65	0.322135	0.406	0.259	1.67794e-60	Immature Enterocyte	Dnajc19
Usp25	9.56448e-65	0.30262	0.271	0.145	1.8163e-60	Immature Enterocyte	Usp25
Foxn3	1.0773e-64	0.443052	0.315	0.181	2.04579e-60	Immature Enterocyte	Foxn3
Pef1	1.08514e-64	0.568501	0.263	0.142	2.06068e-60	Immature Enterocyte	Pef1
Lpp	1.10723e-64	0.478169	0.409	0.259	2.10263e-60	Immature Enterocyte	Lpp
Ubl4a	1.43227e-64	0.272682	0.334	0.195	2.71988e-60	Immature Enterocyte	Ubl4a
Tmem30a	1.58886e-64	0.43839	0.332	0.198	3.01724e-60	Immature Enterocyte	Tmem30a
Noxo1	2.42811e-64	0.269334	0.371	0.235	4.61098e-60	Immature Enterocyte	Noxo1
Smim20	8.33716e-64	0.344269	0.361	0.222	1.58323e-59	Immature Enterocyte	Smim20
Dpp3	1.07537e-63	0.32722	0.288	0.161	2.04213e-59	Immature Enterocyte	Dpp3
Rwdd1	1.12698e-63	0.289225	0.388	0.247	2.14013e-59	Immature Enterocyte	Rwdd1
Glrx2	1.23818e-63	0.320089	0.355	0.213	2.35131e-59	Immature Enterocyte	Glrx2
Szrd1	1.28037e-63	0.344704	0.295	0.166	2.43142e-59	Immature Enterocyte	Szrd1
Tmem30b	1.38506e-63	0.266782	0.383	0.241	2.63023e-59	Immature Enterocyte	Tmem30b
Mocs2	1.43863e-63	0.318284	0.336	0.199	2.73196e-59	Immature Enterocyte	Mocs2
Srek1ip1	1.43909e-63	0.366288	0.317	0.19	2.73284e-59	Immature Enterocyte	Srek1ip1
Uba1	2.2086e-63	0.436506	0.378	0.236	4.19413e-59	Immature Enterocyte	Uba1
Rpp21	3.5904e-63	0.314359	0.37	0.232	6.81817e-59	Immature Enterocyte	Rpp21
Plekha5	3.94783e-63	0.489132	0.263	0.138	7.49692e-59	Immature Enterocyte	Plekha5
Rap1a	4.08167e-63	0.265282	0.354	0.222	7.75109e-59	Immature Enterocyte	Rap1a
Tcn2	5.50129e-63	0.431785	0.282	0.162	1.04469e-58	Immature Enterocyte	Tcn2
Parl	1.50497e-62	0.399145	0.307	0.182	2.85794e-58	Immature Enterocyte	Parl
Smc6	3.73002e-62	0.48161	0.322	0.192	7.08331e-58	Immature Enterocyte	Smc6
Kif2a	5.00071e-62	0.468583	0.275	0.15	9.49635e-58	Immature Enterocyte	Kif2a
Cox19	1.09449e-61	0.520333	0.27	0.156	2.07844e-57	Immature Enterocyte	Cox19
Pigx	1.2185e-61	0.565966	0.257	0.149	2.31394e-57	Immature Enterocyte	Pigx
Srebf2	1.5078e-61	0.250147	0.314	0.187	2.86331e-57	Immature Enterocyte	Srebf2
Mrps25	1.7431e-61	0.319257	0.306	0.179	3.31014e-57	Immature Enterocyte	Mrps25
Mmadhc	3.68647e-61	0.534828	0.264	0.151	7.0006e-57	Immature Enterocyte	Mmadhc
Mtx1	4.04911e-61	0.40853	0.298	0.172	7.68925e-57	Immature Enterocyte	Mtx1
Add3	5.54256e-61	0.614403	0.274	0.155	1.05253e-56	Immature Enterocyte	Add3
Commd7	7.17651e-61	0.497274	0.273	0.155	1.36282e-56	Immature Enterocyte	Commd7
Nr2f6	9.44812e-61	0.635662	0.329	0.197	1.7942e-56	Immature Enterocyte	Nr2f6
Naa20	1.01658e-60	0.262658	0.336	0.2	1.93049e-56	Immature Enterocyte	Naa20
Ppm1b	1.30413e-60	0.272259	0.282	0.163	2.47653e-56	Immature Enterocyte	Ppm1b
Edn1	5.22421e-60	0.49861	0.305	0.179	9.92078e-56	Immature Enterocyte	Edn1
Nabp2	6.03693e-60	0.577447	0.262	0.146	1.14641e-55	Immature Enterocyte	Nabp2
Klf5	3.25793e-59	0.291904	0.744	0.551	6.18681e-55	Immature Enterocyte	Klf5
Psmd13	7.74234e-59	0.284882	0.375	0.234	1.47027e-54	Immature Enterocyte	Psmd13
Larp4	9.57466e-59	0.43249	0.335	0.204	1.81823e-54	Immature Enterocyte	Larp4
Wwp1	3.30147e-58	0.452623	0.289	0.169	6.26949e-54	Immature Enterocyte	Wwp1
Mrps5	3.51941e-58	0.682158	0.293	0.173	6.68335e-54	Immature Enterocyte	Mrps5
Cd47	5.30317e-58	0.373769	0.292	0.167	1.00707e-53	Immature Enterocyte	Cd47
Egln1	1.05459e-57	0.35327	0.257	0.148	2.00267e-53	Immature Enterocyte	Egln1
Sh3bgrl2	1.10742e-57	0.426443	0.285	0.17	2.10298e-53	Immature Enterocyte	Sh3bgrl2
Mettl9	4.67282e-57	0.471789	0.343	0.209	8.87368e-53	Immature Enterocyte	Mettl9
Ormdl2	7.68386e-57	0.275451	0.364	0.23	1.45917e-52	Immature Enterocyte	Ormdl2
Mat2b	1.4297e-56	0.276706	0.38	0.243	2.715e-52	Immature Enterocyte	Mat2b
Lta4h	1.49557e-56	0.588974	0.251	0.144	2.84009e-52	Immature Enterocyte	Lta4h
Reg3b	3.17277e-56	1.60467	0.306	0.18	6.02509e-52	Immature Enterocyte	Reg3b
Mcrip2	5.45003e-56	0.53715	0.321	0.198	1.03496e-51	Immature Enterocyte	Mcrip2
Trappc1	6.12962e-56	0.469866	0.28	0.167	1.16402e-51	Immature Enterocyte	Trappc1
Zdhhc3	6.59712e-56	0.336906	0.293	0.176	1.25279e-51	Immature Enterocyte	Zdhhc3
Mgat4a	9.57542e-56	0.330557	0.38	0.239	1.81837e-51	Immature Enterocyte	Mgat4a
Iars2	9.95365e-56	0.314684	0.279	0.166	1.8902e-51	Immature Enterocyte	Iars2
Mpdu1	1.26624e-55	0.440614	0.304	0.184	2.40458e-51	Immature Enterocyte	Mpdu1
Ube2j2	2.12266e-55	0.281183	0.302	0.18	4.03094e-51	Immature Enterocyte	Ube2j2
Ybx1	3.26356e-55	0.262017	0.854	0.697	6.19751e-51	Immature Enterocyte	Ybx1
Mrpl41	3.57886e-55	0.368308	0.294	0.178	6.79626e-51	Immature Enterocyte	Mrpl41
Psmd2	4.47476e-55	0.288103	0.336	0.205	8.49757e-51	Immature Enterocyte	Psmd2
Oaz1	8.00355e-55	0.257801	0.776	0.604	1.51987e-50	Immature Enterocyte	Oaz1
Ddi2	8.57247e-55	0.38735	0.254	0.147	1.62791e-50	Immature Enterocyte	Ddi2
Atp6ap1	1.33627e-54	0.454663	0.269	0.153	2.53758e-50	Immature Enterocyte	Atp6ap1
Pccb	1.65012e-54	0.33545	0.33	0.208	3.13357e-50	Immature Enterocyte	Pccb
Washc3	2.5767e-54	0.408617	0.251	0.143	4.89315e-50	Immature Enterocyte	Washc3
Tomm40	3.2824e-54	0.466477	0.353	0.23	6.23328e-50	Immature Enterocyte	Tomm40
2510039O18Rik	1.4895e-53	0.266474	0.252	0.142	2.82855e-49	Immature Enterocyte	2510039O18Rik
Dnm1l	2.51668e-53	0.399897	0.257	0.149	4.77918e-49	Immature Enterocyte	Dnm1l
Cd9	2.60101e-53	0.268359	0.643	0.465	4.93933e-49	Immature Enterocyte	Cd9
Mob1b	4.34341e-53	0.276179	0.293	0.176	8.24814e-49	Immature Enterocyte	Mob1b
Mbnl1	7.35101e-53	0.301485	0.303	0.192	1.39596e-48	Immature Enterocyte	Mbnl1
Lnpep	7.36205e-53	0.270117	0.291	0.181	1.39805e-48	Immature Enterocyte	Lnpep
Rnf186	9.58226e-53	0.354929	0.489	0.364	1.81967e-48	Immature Enterocyte	Rnf186
Anxa3	1.1122e-52	0.518264	0.282	0.168	2.11207e-48	Immature Enterocyte	Anxa3
Mrpl32	2.69768e-52	0.448471	0.31	0.19	5.1229e-48	Immature Enterocyte	Mrpl32
Atg5	1.05125e-51	0.580246	0.264	0.157	1.99632e-47	Immature Enterocyte	Atg5
Ssbp3	1.38084e-51	0.367908	0.301	0.19	2.62222e-47	Immature Enterocyte	Ssbp3
Leprot	2.32251e-51	0.274695	0.293	0.18	4.41044e-47	Immature Enterocyte	Leprot
Anxa11	3.17743e-51	0.289169	0.433	0.294	6.03395e-47	Immature Enterocyte	Anxa11
Hsd17b12	8.55371e-51	0.371796	0.341	0.218	1.62435e-46	Immature Enterocyte	Hsd17b12
Rcor1	1.5494e-50	0.400291	0.253	0.146	2.94232e-46	Immature Enterocyte	Rcor1
Psmd6	2.41675e-50	0.270781	0.32	0.202	4.5894e-46	Immature Enterocyte	Psmd6
Pnp	2.85293e-50	0.313638	0.293	0.178	5.41771e-46	Immature Enterocyte	Pnp
Bbip1	3.18417e-50	0.318626	0.262	0.151	6.04674e-46	Immature Enterocyte	Bbip1
Ecpas	4.36942e-50	0.367591	0.284	0.17	8.29753e-46	Immature Enterocyte	Ecpas
Maea	1.51005e-49	0.3428	0.252	0.147	2.86759e-45	Immature Enterocyte	Maea
Exoc3	1.41225e-48	0.38383	0.266	0.157	2.68186e-44	Immature Enterocyte	Exoc3
Rnf5	3.46579e-48	0.342499	0.263	0.161	6.58153e-44	Immature Enterocyte	Rnf5
Ltbr	5.24456e-48	0.38515	0.257	0.153	9.95941e-44	Immature Enterocyte	Ltbr
Cebpzos	1.93406e-47	0.286274	0.284	0.181	3.67279e-43	Immature Enterocyte	Cebpzos
Mrpl46	4.68845e-47	0.323562	0.265	0.164	8.90337e-43	Immature Enterocyte	Mrpl46
Babam1	6.74242e-47	0.463572	0.272	0.168	1.28039e-42	Immature Enterocyte	Babam1
Mrps18a	7.71091e-47	0.265923	0.349	0.231	1.4643e-42	Immature Enterocyte	Mrps18a
Eif4ebp2	2.74686e-46	0.333914	0.366	0.24	5.21629e-42	Immature Enterocyte	Eif4ebp2
Tmem131	1.25037e-45	0.314655	0.31	0.196	2.37446e-41	Immature Enterocyte	Tmem131
Mfsd4a	2.34623e-45	0.977377	0.26	0.159	4.45549e-41	Immature Enterocyte	Mfsd4a
Sgta	3.02625e-45	0.283459	0.288	0.183	5.74686e-41	Immature Enterocyte	Sgta
Stard7	3.31751e-45	0.377319	0.251	0.156	6.29996e-41	Immature Enterocyte	Stard7
Map7	3.66362e-45	0.423493	0.323	0.21	6.95722e-41	Immature Enterocyte	Map7
Agpat5	3.65195e-44	0.254826	0.299	0.19	6.93505e-40	Immature Enterocyte	Agpat5
Cox20	6.77648e-44	0.264503	0.391	0.272	1.28685e-39	Immature Enterocyte	Cox20
Ccdc47	7.58273e-44	0.27024	0.31	0.201	1.43996e-39	Immature Enterocyte	Ccdc47
Ftl1	7.78616e-44	0.377203	0.804	0.743	1.47859e-39	Immature Enterocyte	Ftl1
Ubr5	2.47894e-43	0.292745	0.256	0.158	4.70751e-39	Immature Enterocyte	Ubr5
Pcmt1	5.40811e-43	0.251126	0.274	0.175	1.027e-38	Immature Enterocyte	Pcmt1
Stard3nl	1.37918e-42	0.335939	0.287	0.179	2.61906e-38	Immature Enterocyte	Stard3nl
Irf8	5.4329e-42	0.326978	0.264	0.17	1.03171e-37	Immature Enterocyte	Irf8
Mrpl2	9.20598e-41	0.302483	0.315	0.209	1.74821e-36	Immature Enterocyte	Mrpl2
Gcsh	3.29618e-40	0.306631	0.254	0.16	6.25944e-36	Immature Enterocyte	Gcsh
Mrpl9	5.19472e-39	0.33962	0.25	0.161	9.86477e-35	Immature Enterocyte	Mrpl9
Timm44	6.11376e-39	0.342689	0.267	0.169	1.161e-34	Immature Enterocyte	Timm44
Hacd2	1.50613e-37	0.390497	0.254	0.161	2.86013e-33	Immature Enterocyte	Hacd2
Mecr	1.68594e-35	0.258398	0.285	0.191	3.20161e-31	Immature Enterocyte	Mecr
BC004004	5.23202e-35	0.283956	0.258	0.168	9.93561e-31	Immature Enterocyte	BC004004
Wfdc2	5.03199e-34	1.30527	0.398	0.309	9.55575e-30	Immature Enterocyte	Wfdc2
Mrpl48	1.38023e-33	0.274711	0.276	0.186	2.62106e-29	Immature Enterocyte	Mrpl48
Psmd3	6.1269e-32	0.30102	0.28	0.188	1.1635e-27	Immature Enterocyte	Psmd3
Ccnd2	0.000907004	0.402051	0.251	0.24	1	Immature Enterocyte	Ccnd2
Chgb	0	9.92594	0.938	0.018	0	Enteroendocrine	Chgb
Chga	0	9.86775	0.914	0.011	0	Enteroendocrine	Chga
Pcsk1n	0	9.35331	0.517	0.004	0	Enteroendocrine	Pcsk1n
Map1b	0	9.71009	0.502	0.002	0	Enteroendocrine	Map1b
Cpe	0	8.40451	0.498	0.004	0	Enteroendocrine	Cpe
Tph1	0	9.07814	0.44	0.005	0	Enteroendocrine	Tph1
Neurod1	0	9.27075	0.426	0.002	0	Enteroendocrine	Neurod1
Scn3a	0	11.2148	0.392	0.001	0	Enteroendocrine	Scn3a
Peg3	0	9.08947	0.364	0.002	0	Enteroendocrine	Peg3
Insm1	0	8.56141	0.335	0.001	0	Enteroendocrine	Insm1
Resp18	0	8.62688	0.33	0.003	0	Enteroendocrine	Resp18
Vim	0	8.23217	0.316	0.005	0	Enteroendocrine	Vim
Slc18a1	0	8.56212	0.311	0.006	0	Enteroendocrine	Slc18a1
Fam183b	0	8.59034	0.306	0.003	0	Enteroendocrine	Fam183b
Sst	0	11.0755	0.292	0.001	0	Enteroendocrine	Sst
Scg3	0	10.1986	0.273	0.001	0	Enteroendocrine	Scg3
Fev	0	9.96643	0.254	0.001	0	Enteroendocrine	Fev
Tac1	1.12676e-277	8.49732	0.311	0.009	2.13971e-273	Enteroendocrine	Tac1
Cplx2	1.81108e-244	6.47629	0.34	0.013	3.43925e-240	Enteroendocrine	Cplx2
Pyy	1.85545e-192	10.9136	0.445	0.009	3.52349e-188	Enteroendocrine	Pyy
Tuba1a	2.877e-162	4.41006	0.321	0.02	5.46342e-158	Enteroendocrine	Tuba1a
Cacna1a	9.29328e-91	5.27508	0.263	0.023	1.76479e-86	Enteroendocrine	Cacna1a
Ptprn2	6.49965e-77	4.8492	0.258	0.025	1.23428e-72	Enteroendocrine	Ptprn2
Ddc	8.51358e-72	5.50101	0.483	0.093	1.61673e-67	Enteroendocrine	Ddc
Gadd45g	1.36212e-47	4.3773	0.335	0.064	2.58667e-43	Enteroendocrine	Gadd45g
Zbtb20	4.20654e-44	3.72209	0.488	0.143	7.98822e-40	Enteroendocrine	Zbtb20
Ptma	3.40115e-39	1.38878	0.885	0.583	6.45879e-35	Enteroendocrine	Ptma
Hsp90ab1	7.89789e-39	1.2992	0.89	0.665	1.49981e-34	Enteroendocrine	Hsp90ab1
Egr11	1.96719e-34	1.91868	0.775	0.544	3.7357e-30	Enteroendocrine	Egr1
Marcksl1	6.94399e-34	3.36221	0.292	0.068	1.31866e-29	Enteroendocrine	Marcksl1
Sct	1.47751e-30	5.85649	0.354	0.103	2.80579e-26	Enteroendocrine	Sct
Pam1	1.00564e-26	2.59967	0.435	0.165	1.90972e-22	Enteroendocrine	Pam
Atf6	1.44488e-24	3.578	0.321	0.1	2.74383e-20	Enteroendocrine	Atf6
Sox4	2.58957e-22	2.87947	0.435	0.181	4.9176e-18	Enteroendocrine	Sox4
Reg4	7.03847e-20	3.18719	0.282	0.085	1.33661e-15	Enteroendocrine	Reg4
Maged1	1.50261e-19	3.1009	0.273	0.091	2.85346e-15	Enteroendocrine	Maged1
Bex3	1.87883e-17	2.91798	0.359	0.159	3.5679e-13	Enteroendocrine	Bex3
Prnp	8.75098e-16	2.26839	0.411	0.222	1.66181e-11	Enteroendocrine	Prnp
Pycr2	1.87035e-15	2.86082	0.282	0.112	3.5518e-11	Enteroendocrine	Pycr2
Fosb	1.50206e-14	1.83458	0.55	0.388	2.85242e-10	Enteroendocrine	Fosb
Rasd1	5.33543e-13	2.47139	0.33	0.149	1.0132e-08	Enteroendocrine	Rasd1
Marcks	5.71148e-13	2.08718	0.431	0.251	1.08461e-08	Enteroendocrine	Marcks
Tceal9	2.45391e-12	1.4978	0.507	0.317	4.65998e-08	Enteroendocrine	Tceal9
Arfgef3	4.33419e-12	2.78448	0.268	0.111	8.23063e-08	Enteroendocrine	Arfgef3
Ceacam10	5.45685e-12	2.09865	0.344	0.179	1.03626e-07	Enteroendocrine	Ceacam10
Nisch	5.80081e-12	2.50991	0.364	0.185	1.10157e-07	Enteroendocrine	Nisch
Krt7	7.60891e-12	2.10991	0.459	0.307	1.44493e-07	Enteroendocrine	Krt7
Atp6v1b2	7.87287e-12	3.09316	0.268	0.111	1.49506e-07	Enteroendocrine	Atp6v1b2
Rap1b	1.10482e-11	2.52039	0.383	0.217	2.09805e-07	Enteroendocrine	Rap1b
Slc25a4	1.22759e-11	2.80324	0.321	0.151	2.33119e-07	Enteroendocrine	Slc25a4
Hsp90aa1	1.27575e-10	1.80241	0.608	0.471	2.42265e-06	Enteroendocrine	Hsp90aa1
Hopx	1.53967e-10	2.61504	0.287	0.135	2.92384e-06	Enteroendocrine	Hopx
Cldn4	2.02355e-10	1.31604	0.263	0.105	3.84272e-06	Enteroendocrine	Cldn4
AC149090.1	5.41611e-10	2.53317	0.359	0.195	1.02852e-05	Enteroendocrine	AC149090.1
Anxa5	9.79767e-10	2.89019	0.278	0.132	1.86058e-05	Enteroendocrine	Anxa5
Pkdcc	2.7615e-09	2.44554	0.306	0.164	5.2441e-05	Enteroendocrine	Pkdcc
Fdx11	7.36553e-09	0.458757	0.134	0.322	0.000139871	Enteroendocrine	Fdx1
Chd4	8.79224e-09	1.82474	0.445	0.302	0.000166965	Enteroendocrine	Chd4
Oat	1.18204e-08	1.44262	0.115	0.273	0.00022447	Enteroendocrine	Oat
Eid1	1.51565e-08	2.47527	0.278	0.129	0.000287822	Enteroendocrine	Eid1
Rps3a1	1.71434e-08	0.696903	0.809	0.709	0.000325554	Enteroendocrine	Rps3a1
Sema5a	2.37073e-08	2.56468	0.273	0.135	0.000450203	Enteroendocrine	Sema5a
Lcorl	2.91094e-08	2.1114	0.316	0.179	0.000552787	Enteroendocrine	Lcorl
Hepacam2	3.96182e-08	0.977615	0.321	0.175	0.000752349	Enteroendocrine	Hepacam2
Anapc131	3.98373e-08	0.390486	0.206	0.404	0.000756511	Enteroendocrine	Anapc13
Samm501	4.27357e-08	0.402699	0.144	0.301	0.00081155	Enteroendocrine	Samm50
Fxyd3	5.14123e-08	1.23226	0.44	0.283	0.00097632	Enteroendocrine	Fxyd3
Srrm2	6.02305e-08	1.32473	0.565	0.483	0.00114378	Enteroendocrine	Srrm2
Srp9	7.12132e-08	0.357294	0.22	0.401	0.00135234	Enteroendocrine	Srp9
Ptms	7.87444e-08	1.23175	0.545	0.431	0.00149536	Enteroendocrine	Ptms
Kmt2a	8.08439e-08	1.97489	0.321	0.188	0.00153523	Enteroendocrine	Kmt2a
Nlrp61	1.11657e-07	0.688982	0.163	0.314	0.00212037	Enteroendocrine	Nlrp6
Gna131	1.21918e-07	0.379531	0.115	0.275	0.00231522	Enteroendocrine	Gna13
1110038B12Rik	1.29855e-07	0.550503	0.22	0.394	0.00246594	Enteroendocrine	1110038B12Rik
Mdp11	1.34397e-07	0.554988	0.134	0.299	0.0025522	Enteroendocrine	Mdp1
Camk2n1	2.06416e-07	1.5172	0.455	0.332	0.00391985	Enteroendocrine	Camk2n1
Ddx5	2.37013e-07	1.25512	0.56	0.555	0.00450087	Enteroendocrine	Ddx5
Rbis	3.45255e-07	0.396841	0.115	0.252	0.00655639	Enteroendocrine	Rbis
Dram2	3.89543e-07	0.28817	0.105	0.267	0.00739742	Enteroendocrine	Dram2
Ranbp1	4.96611e-07	0.293823	0.158	0.316	0.00943065	Enteroendocrine	Ranbp1
Map2k21	7.84514e-07	0.291602	0.22	0.396	0.0148979	Enteroendocrine	Map2k2
Malat1	1.10842e-06	0.460313	0.842	0.785	0.0210489	Enteroendocrine	Malat1
Krcc11	1.30727e-06	0.384813	0.211	0.382	0.024825	Enteroendocrine	Krcc1
Hes1	1.54651e-06	0.840626	0.091	0.26	0.0293682	Enteroendocrine	Hes1
Hoxb9	1.55613e-06	2.26136	0.33	0.221	0.029551	Enteroendocrine	Hoxb9
Mrpl24	1.60017e-06	0.349576	0.172	0.323	0.0303872	Enteroendocrine	Mrpl24
Ppa21	2.23004e-06	0.597224	0.167	0.324	0.0423485	Enteroendocrine	Ppa2
Chka	2.45001e-06	2.14092	0.254	0.137	0.0465256	Enteroendocrine	Chka
Cox201	2.86505e-06	0.43051	0.153	0.298	0.0544073	Enteroendocrine	Cox20
Eif3g	3.15835e-06	0.259582	0.124	0.26	0.0599771	Enteroendocrine	Eif3g
Tox3	3.36466e-06	2.28007	0.263	0.157	0.063895	Enteroendocrine	Tox3
Tut4	3.51521e-06	2.28955	0.254	0.141	0.0667538	Enteroendocrine	Tut4
Tmem176b	5.82758e-06	2.1429	0.335	0.227	0.110666	Enteroendocrine	Tmem176b
Dpm3	5.94786e-06	0.812947	0.134	0.266	0.11295	Enteroendocrine	Dpm3
Cdkn1b	1.04846e-05	2.03096	0.349	0.218	0.199103	Enteroendocrine	Cdkn1b
Mycbp2	1.05257e-05	1.96411	0.287	0.183	0.199883	Enteroendocrine	Mycbp2
C1qbp	1.07906e-05	0.45001	0.144	0.284	0.204914	Enteroendocrine	C1qbp
Mcu1	1.09233e-05	0.930946	0.139	0.262	0.207434	Enteroendocrine	Mcu
Ubald2	1.17283e-05	0.411795	0.215	0.356	0.222721	Enteroendocrine	Ubald2
Txnl1	1.23221e-05	0.449054	0.153	0.274	0.233996	Enteroendocrine	Txnl1
Jtb	1.31725e-05	0.520421	0.167	0.288	0.250145	Enteroendocrine	Jtb
Phip	1.34662e-05	2.03132	0.273	0.159	0.255723	Enteroendocrine	Phip
Smad7	1.61481e-05	0.297266	0.134	0.273	0.306652	Enteroendocrine	Smad7
Kdm1a	1.64602e-05	1.83818	0.311	0.212	0.312578	Enteroendocrine	Kdm1a
Oip5os11	1.76029e-05	0.355008	0.144	0.282	0.334279	Enteroendocrine	Oip5os1
Sdc4	1.86615e-05	0.394492	0.344	0.508	0.354382	Enteroendocrine	Sdc4
Idh1	2.02107e-05	0.531119	0.144	0.276	0.383801	Enteroendocrine	Idh1
Cers6	2.56129e-05	0.296833	0.129	0.267	0.48639	Enteroendocrine	Cers6
Golim4	2.60675e-05	1.84739	0.349	0.25	0.495021	Enteroendocrine	Golim4
Itpr31	2.66086e-05	2.44923	0.268	0.168	0.505297	Enteroendocrine	Itpr3
Rps24	2.95645e-05	0.585279	0.866	0.764	0.56143	Enteroendocrine	Rps24
Rp9	3.02606e-05	0.376979	0.23	0.377	0.574648	Enteroendocrine	Rp9
Phf5a	3.29806e-05	0.262582	0.134	0.265	0.626302	Enteroendocrine	Phf5a
Smim11	3.38652e-05	0.330511	0.129	0.265	0.6431	Enteroendocrine	Smim11
H3f3a	4.306e-05	0.919167	0.641	0.682	0.817709	Enteroendocrine	H3f3a
Hmgn1	4.49512e-05	1.74639	0.34	0.243	0.853624	Enteroendocrine	Hmgn1
Aplp2	4.96169e-05	0.633907	0.196	0.324	0.942224	Enteroendocrine	Aplp2
Fubp1	5.89731e-05	1.87062	0.292	0.186	1	Enteroendocrine	Fubp1
Naa381	7.00575e-05	0.36115	0.172	0.293	1	Enteroendocrine	Naa38
Atrx	8.3764e-05	1.48898	0.373	0.286	1	Enteroendocrine	Atrx
Sf3b5	9.73879e-05	0.603655	0.182	0.318	1	Enteroendocrine	Sf3b5
Rps15a	0.00012511	0.619397	0.78	0.677	1	Enteroendocrine	Rps15a
Cggbp1	0.000130284	0.646248	0.153	0.268	1	Enteroendocrine	Cggbp1
Fos1	0.000136739	0.615493	0.689	0.696	1	Enteroendocrine	Fos
Jun	0.00015277	0.778039	0.713	0.736	1	Enteroendocrine	Jun
Dnajb111	0.000161981	0.458021	0.148	0.263	1	Enteroendocrine	Dnajb11
Hist1h1c	0.000165116	0.343874	0.234	0.366	1	Enteroendocrine	Hist1h1c
Emg1	0.000175158	0.388592	0.134	0.252	1	Enteroendocrine	Emg1
Mrps18a1	0.000189466	0.342446	0.139	0.257	1	Enteroendocrine	Mrps18a
Ptov1	0.000197739	2.17763	0.301	0.204	1	Enteroendocrine	Ptov1
Psma2	0.000206813	0.354341	0.278	0.412	1	Enteroendocrine	Psma2
Pet100	0.000209015	0.292574	0.153	0.277	1	Enteroendocrine	Pet100
Metap2	0.00025309	0.458409	0.268	0.404	1	Enteroendocrine	Metap2
Idh3g1	0.000316045	0.274852	0.206	0.334	1	Enteroendocrine	Idh3g
Snrpd3	0.000321077	0.71909	0.144	0.256	1	Enteroendocrine	Snrpd3
Psmb21	0.000342048	0.378996	0.249	0.377	1	Enteroendocrine	Psmb2
Cenpv	0.000391848	0.913831	0.167	0.26	1	Enteroendocrine	Cenpv
Lamtor51	0.000398481	0.282994	0.191	0.305	1	Enteroendocrine	Lamtor5
Gm10076	0.000399415	0.581119	0.349	0.467	1	Enteroendocrine	Gm10076
Serp1	0.000421525	0.41178	0.206	0.315	1	Enteroendocrine	Serp1
Aldh1b1	0.00044744	1.2432	0.23	0.343	1	Enteroendocrine	Aldh1b1
Erp29	0.000515307	0.43829	0.215	0.349	1	Enteroendocrine	Erp29
Ppp2r5c	0.00064073	0.587668	0.167	0.275	1	Enteroendocrine	Ppp2r5c
Psma5	0.000678098	0.461274	0.215	0.335	1	Enteroendocrine	Psma5
Rex1bd	0.000685299	0.618299	0.22	0.314	1	Enteroendocrine	Rex1bd
Dst	0.000725485	0.969446	0.373	0.3	1	Enteroendocrine	Dst
Polr2e	0.000726898	0.260345	0.191	0.298	1	Enteroendocrine	Polr2e
Wdr83os	0.000742766	0.643444	0.182	0.299	1	Enteroendocrine	Wdr83os
Ggnbp21	0.000752452	0.508949	0.196	0.317	1	Enteroendocrine	Ggnbp2
Rnf128	0.000754881	0.299108	0.196	0.312	1	Enteroendocrine	Rnf128
Sec11a	0.000825812	0.264149	0.172	0.278	1	Enteroendocrine	Sec11a
Cenpx	0.000844576	1.01511	0.201	0.303	1	Enteroendocrine	Cenpx
Bzw1	0.000852153	0.411132	0.254	0.379	1	Enteroendocrine	Bzw1
Snrpe	0.000910049	0.446454	0.301	0.409	1	Enteroendocrine	Snrpe
Rpl18	0.000976921	0.460979	0.799	0.762	1	Enteroendocrine	Rpl18
Dnajb6	0.00105284	0.284613	0.215	0.329	1	Enteroendocrine	Dnajb6
Cd81	0.00109636	1.15026	0.34	0.27	1	Enteroendocrine	Cd81
Nr3c11	0.00115019	0.504377	0.153	0.253	1	Enteroendocrine	Nr3c1
Slc38a21	0.00116941	0.675288	0.225	0.331	1	Enteroendocrine	Slc38a2
Gstm1	0.00117273	0.315607	0.215	0.318	1	Enteroendocrine	Gstm1
Socs2	0.00119281	1.73242	0.254	0.172	1	Enteroendocrine	Socs2
Rpl15	0.00141779	0.587321	0.746	0.684	1	Enteroendocrine	Rpl15
Dctn31	0.00158513	0.392558	0.282	0.408	1	Enteroendocrine	Dctn3
Chd7	0.00166493	1.40097	0.316	0.243	1	Enteroendocrine	Chd7
Psmb7	0.00176742	1.04098	0.167	0.27	1	Enteroendocrine	Psmb7
Chchd1	0.00180275	0.281622	0.191	0.297	1	Enteroendocrine	Chchd1
Pin4	0.00191744	0.463614	0.201	0.299	1	Enteroendocrine	Pin4
Krt18	0.00196717	0.337099	0.545	0.499	1	Enteroendocrine	Krt18
H1f0	0.00205623	0.523206	0.225	0.322	1	Enteroendocrine	H1f0
Pdcd6	0.00228233	0.400844	0.225	0.332	1	Enteroendocrine	Pdcd6
Pdzk1ip11	0.00235752	0.286487	0.163	0.262	1	Enteroendocrine	Pdzk1ip1
Uqcc3	0.00248382	0.436448	0.196	0.301	1	Enteroendocrine	Uqcc3
Ubn2	0.00254598	1.57472	0.263	0.187	1	Enteroendocrine	Ubn2
Rnf10	0.00274218	0.341696	0.239	0.348	1	Enteroendocrine	Rnf10
Mrpl151	0.00275014	0.915162	0.167	0.253	1	Enteroendocrine	Mrpl15
Snf8	0.00298855	0.70863	0.249	0.349	1	Enteroendocrine	Snf8
Hsbp11	0.00314473	0.621925	0.278	0.389	1	Enteroendocrine	Hsbp1
Selenom	0.00317744	0.466516	0.445	0.359	1	Enteroendocrine	Selenom
Sub1	0.00328784	0.670887	0.263	0.358	1	Enteroendocrine	Sub1
Tmc4	0.00347911	0.858924	0.278	0.4	1	Enteroendocrine	Tmc4
Ppp2r5a1	0.00356903	0.606835	0.163	0.252	1	Enteroendocrine	Ppp2r5a
Diaph11	0.00370698	0.318926	0.163	0.259	1	Enteroendocrine	Diaph1
Bclaf1	0.00385768	1.97273	0.34	0.269	1	Enteroendocrine	Bclaf1
Btg21	0.00406186	0.493847	0.656	0.655	1	Enteroendocrine	Btg2
Nedd4	0.0042082	1.38981	0.378	0.317	1	Enteroendocrine	Nedd4
Jup1	0.00429746	0.611673	0.187	0.288	1	Enteroendocrine	Jup
Ap1s11	0.00430575	0.410607	0.182	0.268	1	Enteroendocrine	Ap1s1
Cct3	0.00433976	0.520815	0.172	0.257	1	Enteroendocrine	Cct3
Eif3l	0.00434446	0.386389	0.187	0.276	1	Enteroendocrine	Eif3l
Ap2m11	0.0043774	0.517484	0.201	0.299	1	Enteroendocrine	Ap2m1
Lsm4	0.00460196	0.461633	0.239	0.351	1	Enteroendocrine	Lsm4
5330417C22Rik	0.00492919	0.378171	0.335	0.255	1	Enteroendocrine	5330417C22Rik
Hnrnpf	0.00528883	0.377483	0.321	0.443	1	Enteroendocrine	Hnrnpf
Calm31	0.00544508	0.566079	0.34	0.469	1	Enteroendocrine	Calm3
Romo1	0.00607857	0.769362	0.273	0.364	1	Enteroendocrine	Romo1
Ran	0.00616564	0.335566	0.282	0.383	1	Enteroendocrine	Ran
Hnrnpd	0.00641005	0.363231	0.239	0.33	1	Enteroendocrine	Hnrnpd
Hnrnph1	0.00653336	1.97984	0.273	0.2	1	Enteroendocrine	Hnrnph1
Tpm1	0.00689387	0.267466	0.392	0.526	1	Enteroendocrine	Tpm1
U2af1	0.00757556	0.63171	0.196	0.276	1	Enteroendocrine	U2af1
Nfkbia	0.00771702	0.370428	0.234	0.325	1	Enteroendocrine	Nfkbia
Ifitm2	0.00773598	0.961728	0.402	0.342	1	Enteroendocrine	Ifitm2
Hexa	0.00789345	0.915023	0.182	0.27	1	Enteroendocrine	Hexa
Laptm4a	0.0086484	0.301084	0.273	0.377	1	Enteroendocrine	Laptm4a
Rps8	0.00866797	0.319077	0.856	0.754	1	Enteroendocrine	Rps8
Pcbp1	0.00869412	0.32733	0.282	0.393	1	Enteroendocrine	Pcbp1
Rps13	0.00887397	0.516383	0.742	0.68	1	Enteroendocrine	Rps13
Fermt1	0.0089645	0.722566	0.206	0.289	1	Enteroendocrine	Fermt1
1810058I24Rik	0.00908665	0.66174	0.187	0.27	1	Enteroendocrine	1810058I24Rik
Smap11	0.00942233	0.549776	0.287	0.385	1	Enteroendocrine	Smap1
Rnasek	0.00954329	0.429912	0.306	0.422	1	Enteroendocrine	Rnasek
Dnajc191	0.00973768	0.7498	0.196	0.291	1	Enteroendocrine	Dnajc19
Tmem147	0.00991838	0.807146	0.196	0.291	1	Enteroendocrine	Tmem147
Car4	0	4.18638	0.817	0.191	0	Enterocyte	Car4
Saa1	0	3.86054	0.835	0.229	0	Enterocyte	Saa1
Mxd1	0	3.21777	0.813	0.235	0	Enterocyte	Mxd1
Krt20	0	2.57404	0.788	0.243	0	Enterocyte	Krt20
Selenop	0	3.39104	0.817	0.275	0	Enterocyte	Selenop
Pmp22	0	3.0748	0.647	0.168	0	Enterocyte	Pmp22
Ces2c	0	3.30905	0.68	0.212	0	Enterocyte	Ces2c
Muc31	0	2.36436	0.832	0.392	0	Enterocyte	Muc3
Prss30	0	3.36218	0.601	0.175	0	Enterocyte	Prss30
Myo15b	0	2.69913	0.729	0.312	0	Enterocyte	Myo15b
Rhoc	0	2.9095	0.579	0.188	0	Enterocyte	Rhoc
Ly6m	0	4.40777	0.432	0.051	0	Enterocyte	Ly6m
Cdhr5	0	2.75449	0.83	0.449	0	Enterocyte	Cdhr5
Sectm1b	0	3.7332	0.476	0.098	0	Enterocyte	Sectm1b
2200002D01Rik1	0	2.03479	0.947	0.572	0	Enterocyte	2200002D01Rik
Aqp8	0	4.18348	0.41	0.051	0	Enterocyte	Aqp8
Cyp2d34	0	3.21887	0.444	0.095	0	Enterocyte	Cyp2d34
Rbp2	0	3.37914	0.422	0.075	0	Enterocyte	Rbp2
Clca4a	0	5.01707	0.388	0.045	0	Enterocyte	Clca4a
Ifit1bl1	0	3.90173	0.385	0.045	0	Enterocyte	Ifit1bl1
Cdhr2	0	2.67844	0.632	0.302	0	Enterocyte	Cdhr2
Cyp3a13	0	3.01567	0.48	0.156	0	Enterocyte	Cyp3a13
Ces2a	0	3.29478	0.45	0.132	0	Enterocyte	Ces2a
AY036118	0	2.5265	0.797	0.48	0	Enterocyte	AY036118
Slc26a3	0	3.13275	0.509	0.193	0	Enterocyte	Slc26a3
Sprr2a3	0	2.62087	0.543	0.228	0	Enterocyte	Sprr2a3
Guca2a1	0	1.58696	0.911	0.596	0	Enterocyte	Guca2a
Neu1	0	2.86814	0.558	0.247	0	Enterocyte	Neu1
Ceacam20	0	2.83882	0.417	0.106	0	Enterocyte	Ceacam20
Mep1a1	0	2.33457	0.561	0.255	0	Enterocyte	Mep1a
Ctss	0	2.68006	0.582	0.276	0	Enterocyte	Ctss
Lypd81	0	2.27073	0.964	0.66	0	Enterocyte	Lypd8
Eps8	0	2.3655	0.578	0.283	0	Enterocyte	Eps8
Irf7	0	3.483	0.416	0.125	0	Enterocyte	Irf7
Nudt4	0	2.40862	0.698	0.408	0	Enterocyte	Nudt4
Tmem37	0	3.55739	0.381	0.094	0	Enterocyte	Tmem37
Lhfpl2	0	3.73546	0.354	0.075	0	Enterocyte	Lhfpl2
Lgals31	0	1.09966	0.902	0.628	0	Enterocyte	Lgals3
AA4671971	0	1.7666	0.724	0.459	0	Enterocyte	AA467197
Ahnak1	0	2.02865	0.617	0.354	0	Enterocyte	Ahnak
Phgr11	0	2.07348	0.948	0.691	0	Enterocyte	Phgr1
Neat1	0	1.97902	0.823	0.569	0	Enterocyte	Neat1
H2-K1	0	2.42327	0.785	0.551	0	Enterocyte	H2-K1
Abcb1a	0	2.22749	0.605	0.372	0	Enterocyte	Abcb1a
Crip1	0	2.00381	0.896	0.678	0	Enterocyte	Crip1
Misp	0	2.3063	0.593	0.377	0	Enterocyte	Misp
Eps8l3	0	2.40136	0.619	0.411	0	Enterocyte	Eps8l3
Fth11	0	1.3531	0.941	0.748	0	Enterocyte	Fth1
S100a101	0	1.53522	0.793	0.604	0	Enterocyte	S100a10
Gm42418	0	2.00773	0.959	0.776	0	Enterocyte	Gm42418
Malat11	0	2.19579	0.914	0.734	0	Enterocyte	Malat1
Muc13	0	1.96369	0.715	0.545	0	Enterocyte	Muc13
Ubc	0	1.53159	0.764	0.607	0	Enterocyte	Ubc
Itm2b	0	1.44604	0.811	0.662	0	Enterocyte	Itm2b
Ceacam1	0	1.36242	0.818	0.674	0	Enterocyte	Ceacam1
Eif2s21	0	1.46253	0.768	0.637	0	Enterocyte	Eif2s2
Dstn1	0	1.19887	0.83	0.702	0	Enterocyte	Dstn
Cldn3	0	1.26718	0.785	0.668	0	Enterocyte	Cldn3
Cldn7	0	1.16649	0.902	0.788	0	Enterocyte	Cldn7
mt-Co1	0	1.67311	0.755	0.649	0	Enterocyte	mt-Co1
mt-Co3	0	0.933451	0.752	0.648	0	Enterocyte	mt-Co3
mt-Co2	0	0.932201	0.752	0.649	0	Enterocyte	mt-Co2
Epcam	0	1.01081	0.933	0.831	0	Enterocyte	Epcam
Lmo7	6.38744e-305	2.2892	0.56	0.309	1.21298e-300	Enterocyte	Lmo7
Btg1	3.05083e-297	1.93891	0.638	0.461	5.79353e-293	Enterocyte	Btg1
mt-Atp6	7.75395e-297	0.891117	0.752	0.648	1.47247e-292	Enterocyte	mt-Atp6
Tmigd11	1.848e-295	2.72405	0.453	0.154	3.50936e-291	Enterocyte	Tmigd1
B2m	6.78366e-295	1.67379	0.685	0.554	1.28822e-290	Enterocyte	B2m
H2-D1	2.27779e-289	1.54707	0.692	0.565	4.32552e-285	Enterocyte	H2-D1
Dsg2	9.35183e-288	1.83986	0.629	0.448	1.77591e-283	Enterocyte	Dsg2
Lars2	3.37108e-282	1.75652	0.686	0.539	6.40168e-278	Enterocyte	Lars2
S100a61	3.59585e-279	0.804319	0.93	0.8	6.82851e-275	Enterocyte	S100a6
Ccng2	2.01646e-275	3.31537	0.371	0.116	3.82926e-271	Enterocyte	Ccng2
Clic5	9.3566e-273	2.83392	0.423	0.165	1.77682e-268	Enterocyte	Clic5
4930539E08Rik	1.13842e-269	2.98703	0.305	0.066	2.16186e-265	Enterocyte	4930539E08Rik
Ptprh	2.33492e-260	3.20135	0.337	0.101	4.43402e-256	Enterocyte	Ptprh
Myh141	1.04268e-259	2.08752	0.571	0.344	1.98004e-255	Enterocyte	Myh14
Ptprr	7.8436e-257	3.40028	0.299	0.074	1.4895e-252	Enterocyte	Ptprr
Emp11	6.89587e-256	1.77143	0.539	0.249	1.30953e-251	Enterocyte	Emp1
Mkrn1	2.50097e-241	1.78738	0.616	0.46	4.74934e-237	Enterocyte	Mkrn1
Cdkn1a1	4.46459e-241	1.52712	0.576	0.319	8.47826e-237	Enterocyte	Cdkn1a
Max	6.55665e-241	2.98537	0.424	0.186	1.24511e-236	Enterocyte	Max
Slc10a2	1.49258e-235	2.88477	0.348	0.097	2.83442e-231	Enterocyte	Slc10a2
Slc6a8	3.99522e-235	2.58825	0.438	0.196	7.58693e-231	Enterocyte	Slc6a8
Txnip	2.6469e-233	1.52476	0.675	0.562	5.02646e-229	Enterocyte	Txnip
Spint2	2.99634e-232	0.896664	0.797	0.73	5.69006e-228	Enterocyte	Spint2
Slc9a3r1	9.90808e-232	2.4766	0.49	0.276	1.88154e-227	Enterocyte	Slc9a3r1
Dpep11	8.65316e-229	1.76165	0.521	0.265	1.64324e-224	Enterocyte	Dpep1
Mcl1	1.35843e-228	2.20223	0.568	0.399	2.57966e-224	Enterocyte	Mcl1
Erbin	3.61006e-220	1.80699	0.581	0.401	6.8555e-216	Enterocyte	Erbin
Tspan1	5.91372e-218	1.00112	0.775	0.672	1.12302e-213	Enterocyte	Tspan1
Actb1	3.77689e-216	0.64543	0.948	0.843	7.17231e-212	Enterocyte	Actb
Cd2ap	2.089e-213	1.46844	0.642	0.528	3.967e-209	Enterocyte	Cd2ap
Slco2a1	2.52395e-212	2.99593	0.254	0.055	4.79297e-208	Enterocyte	Slco2a1
mt-Nd5	1.32574e-211	1.25753	0.683	0.585	2.51759e-207	Enterocyte	mt-Nd5
Upp1	2.29038e-208	3.69246	0.275	0.074	4.34944e-204	Enterocyte	Upp1
Pkm1	1.70321e-201	1.35864	0.642	0.514	3.23439e-197	Enterocyte	Pkm
mt-Nd4	5.93471e-200	0.762531	0.742	0.642	1.127e-195	Enterocyte	mt-Nd4
Ggh	6.27414e-199	2.35606	0.472	0.241	1.19146e-194	Enterocyte	Ggh
Rfk1	4.69679e-198	1.76654	0.595	0.424	8.9192e-194	Enterocyte	Rfk
Tcf7l2	1.33945e-196	1.82615	0.518	0.327	2.54361e-192	Enterocyte	Tcf7l2
Plac81	5.69999e-196	1.22107	0.74	0.615	1.08243e-191	Enterocyte	Plac8
Cystm11	8.06471e-187	1.02522	0.732	0.661	1.53149e-182	Enterocyte	Cystm1
Cyp4f141	1.07354e-186	2.54057	0.37	0.149	2.03865e-182	Enterocyte	Cyp4f14
Gtpbp2	7.88749e-183	2.56168	0.398	0.191	1.49784e-178	Enterocyte	Gtpbp2
Slc9a21	1.84942e-182	2.40191	0.398	0.185	3.51205e-178	Enterocyte	Slc9a2
Cyp2c551	2.25033e-181	1.50293	0.554	0.326	4.27338e-177	Enterocyte	Cyp2c55
1810065E05Rik1	9.68723e-179	1.23575	0.647	0.412	1.8396e-174	Enterocyte	1810065E05Rik
Hist1h1c1	1.84457e-176	2.13079	0.497	0.312	3.50284e-172	Enterocyte	Hist1h1c
2610528A11Rik1	3.76595e-174	0.97043	0.73	0.585	7.15154e-170	Enterocyte	2610528A11Rik
2001-06-01	8.02584e-172	0.80599	0.797	0.711	1.52411e-167	Enterocyte	Jun
Tgm3	1.28629e-170	2.66152	0.259	0.053	2.44266e-166	Enterocyte	Tgm3
Fbxo32	6.47385e-167	2.28558	0.291	0.105	1.22939e-162	Enterocyte	Fbxo32
Clec2h1	4.14767e-162	1.57974	0.519	0.316	7.87642e-158	Enterocyte	Clec2h
Espn1	2.24295e-161	1.77365	0.412	0.201	4.25937e-157	Enterocyte	Espn
Ezr1	2.95607e-154	1.68287	0.582	0.466	5.61357e-150	Enterocyte	Ezr
Klf41	9.27491e-149	1.02867	0.663	0.521	1.7613e-144	Enterocyte	Klf4
Cxadr	4.30992e-145	1.90368	0.512	0.374	8.18453e-141	Enterocyte	Cxadr
Gprc5a	2.6489e-143	2.59329	0.333	0.146	5.03027e-139	Enterocyte	Gprc5a
Prdx6	2.4089e-140	2.52716	0.587	0.498	4.5745e-136	Enterocyte	Prdx6
Abcg2	2.4137e-137	2.44462	0.369	0.191	4.58362e-133	Enterocyte	Abcg2
Tent5a	1.42187e-136	1.74639	0.503	0.353	2.70014e-132	Enterocyte	Tent5a
Plec	2.02528e-136	1.90686	0.5	0.35	3.84601e-132	Enterocyte	Plec
Maoa1	4.27529e-136	1.4095	0.578	0.429	8.11878e-132	Enterocyte	Maoa
Ces2e1	2.40275e-135	2.04205	0.403	0.21	4.56283e-131	Enterocyte	Ces2e
Eps8l2	1.44271e-133	2.33457	0.39	0.214	2.73971e-129	Enterocyte	Eps8l2
Lamb3	7.70507e-133	2.44271	0.32	0.148	1.46319e-128	Enterocyte	Lamb3
Apob	1.07118e-132	2.78621	0.261	0.084	2.03417e-128	Enterocyte	Apob
Ldha1	3.89782e-131	0.921056	0.7	0.611	7.40196e-127	Enterocyte	Ldha
Ipmk	7.32769e-131	2.06028	0.433	0.268	1.39153e-126	Enterocyte	Ipmk
Slc13a21	8.91203e-131	2.17199	0.365	0.173	1.69239e-126	Enterocyte	Slc13a2
Acox1	2.50734e-125	2.17912	0.423	0.261	4.76144e-121	Enterocyte	Acox1
Rnasel1	1.58927e-124	1.44144	0.552	0.434	3.01802e-120	Enterocyte	Rnasel
Tmem45b	3.12605e-123	1.8163	0.516	0.405	5.93636e-119	Enterocyte	Tmem45b
Pls1	1.35794e-122	1.82221	0.473	0.327	2.57873e-118	Enterocyte	Pls1
Atp2b11	1.6403e-116	1.74531	0.511	0.387	3.11493e-112	Enterocyte	Atp2b1
Prss321	5.3364e-114	1.03272	0.652	0.592	1.01338e-109	Enterocyte	Prss32
Mall1	1.83728e-113	2.06715	0.381	0.212	3.489e-109	Enterocyte	Mall
Slc26a21	1.75855e-112	1.36029	0.577	0.467	3.33949e-108	Enterocyte	Slc26a2
mt-Cytb	1.18608e-111	0.490144	0.748	0.647	2.25236e-107	Enterocyte	mt-Cytb
Itprid2	4.14652e-111	2.48473	0.347	0.184	7.87425e-107	Enterocyte	Itprid2
Slc9a31	9.20359e-109	2.40359	0.292	0.119	1.74776e-104	Enterocyte	Slc9a3
Tm4sf20	4.59077e-108	1.43838	0.572	0.486	8.71788e-104	Enterocyte	Tm4sf20
Slc51b1	8.42015e-108	1.8485	0.363	0.199	1.59899e-103	Enterocyte	Slc51b
Sult1b11	1.6973e-102	1.59632	0.45	0.288	3.22317e-98	Enterocyte	Sult1b1
Specc1l	1.6413e-100	2.26607	0.319	0.163	3.11683e-96	Enterocyte	Specc1l
Gnpnat11	2.67091e-100	0.366563	0.2	0.371	5.07206e-96	Enterocyte	Gnpnat1
Naip1	1.1233e-99	2.46527	0.333	0.173	2.13314e-95	Enterocyte	Naip1
Mep1b	9.54309e-98	2.13452	0.258	0.113	1.81223e-93	Enterocyte	Mep1b
Prr15l1	1.55073e-97	1.38275	0.555	0.481	2.94484e-93	Enterocyte	Prr15l
Tns41	5.37356e-97	2.18616	0.322	0.175	1.02044e-92	Enterocyte	Tns4
Dusp11	2.17761e-95	0.354555	0.156	0.306	4.13528e-91	Enterocyte	Dusp11
Anks4b	7.56199e-95	2.25464	0.367	0.225	1.43602e-90	Enterocyte	Anks4b
Ncoa7	6.34054e-91	2.47388	0.302	0.158	1.20407e-86	Enterocyte	Ncoa7
Tmem183a	4.74995e-90	0.419324	0.157	0.306	9.02015e-86	Enterocyte	Tmem183a
Actn41	7.58657e-90	1.48665	0.505	0.414	1.44069e-85	Enterocyte	Actn4
Efna1	3.72417e-88	2.78767	0.301	0.166	7.0722e-84	Enterocyte	Efna1
Atp1b11	2.35772e-86	0.579069	0.76	0.698	4.47732e-82	Enterocyte	Atp1b1
Abcd31	8.26082e-84	0.424924	0.176	0.32	1.56873e-79	Enterocyte	Abcd3
Cenpb	9.7056e-82	0.264014	0.195	0.351	1.84309e-77	Enterocyte	Cenpb
Ckmt11	2.58254e-81	0.696956	0.673	0.602	4.90425e-77	Enterocyte	Ckmt1
Casp11	3.39203e-81	0.367576	0.173	0.318	6.44147e-77	Enterocyte	Casp1
Rtn41	7.22423e-81	0.432698	0.138	0.263	1.37188e-76	Enterocyte	Rtn4
Edf11	9.91076e-81	0.963477	0.638	0.609	1.88205e-76	Enterocyte	Edf1
Hist1h2bc	5.19251e-79	1.5195	0.548	0.474	9.86057e-75	Enterocyte	Hist1h2bc
Clptm11	6.47926e-79	0.273718	0.16	0.306	1.23041e-74	Enterocyte	Clptm1
Pdcd101	5.32343e-78	0.49139	0.178	0.325	1.01092e-73	Enterocyte	Pdcd10
Prom1	2.87239e-77	1.76727	0.438	0.336	5.45467e-73	Enterocyte	Prom1
Sdcbp21	1.09558e-76	1.65583	0.442	0.318	2.0805e-72	Enterocyte	Sdcbp2
Msrb1	1.16032e-76	0.365846	0.145	0.277	2.20344e-72	Enterocyte	Msrb1
Higd1a1	1.82712e-76	0.646305	0.683	0.59	3.46971e-72	Enterocyte	Higd1a
Chp21	3.80908e-76	1.80122	0.335	0.186	7.23343e-72	Enterocyte	Chp2
Fkbp81	1.26317e-75	0.328884	0.235	0.395	2.39876e-71	Enterocyte	Fkbp8
Ethe11	1.95921e-75	0.621734	0.707	0.602	3.72053e-71	Enterocyte	Ethe1
mt-Nd2	4.3658e-75	0.514108	0.72	0.634	8.29065e-71	Enterocyte	mt-Nd2
Ciao2b1	1.19673e-72	0.349023	0.157	0.299	2.2726e-68	Enterocyte	Ciao2b
Ccdc68	3.01547e-72	2.50711	0.27	0.141	5.72637e-68	Enterocyte	Ccdc68
Idnk	8.84187e-72	0.38562	0.133	0.264	1.67907e-67	Enterocyte	Idnk
Btg22	1.10836e-71	0.801279	0.681	0.645	2.10478e-67	Enterocyte	Btg2
Hcfc1r11	1.3893e-70	0.364978	0.247	0.414	2.63829e-66	Enterocyte	Hcfc1r1
Pnpla2	1.60942e-70	0.56576	0.154	0.282	3.05629e-66	Enterocyte	Pnpla2
Ifngr1	3.1891e-70	1.8452	0.429	0.328	6.0561e-66	Enterocyte	Ifngr1
Eif4h	7.45993e-70	0.340354	0.236	0.387	1.41664e-65	Enterocyte	Eif4h
Arhgef5	9.09832e-70	2.35529	0.334	0.211	1.72777e-65	Enterocyte	Arhgef5
Rab11b1	8.13192e-69	0.512449	0.165	0.3	1.54425e-64	Enterocyte	Rab11b
Ccdc251	1.19692e-68	0.283412	0.126	0.253	2.27295e-64	Enterocyte	Ccdc25
Use1	1.2096e-68	0.434784	0.251	0.406	2.29703e-64	Enterocyte	Use1
Cript	1.69695e-68	0.307134	0.181	0.32	3.2225e-64	Enterocyte	Cript
Prkaa21	3.76337e-68	0.315993	0.149	0.268	7.14664e-64	Enterocyte	Prkaa2
Endod11	5.34959e-67	1.78966	0.367	0.241	1.01589e-62	Enterocyte	Endod1
Lamp21	3.45627e-66	0.254857	0.185	0.324	6.56346e-62	Enterocyte	Lamp2
Gnb11	4.86196e-66	0.271664	0.28	0.438	9.23285e-62	Enterocyte	Gnb1
2210016F16Rik1	1.12784e-65	0.372172	0.133	0.256	2.14177e-61	Enterocyte	2210016F16Rik
Pdgfa	2.86558e-65	1.95568	0.331	0.208	5.44174e-61	Enterocyte	Pdgfa
Ms4a8a1	3.40491e-65	1.18932	0.56	0.503	6.46593e-61	Enterocyte	Ms4a8a
Kif13b	1.38527e-64	2.0946	0.301	0.179	2.63062e-60	Enterocyte	Kif13b
Crk	1.91487e-64	0.261319	0.131	0.25	3.63634e-60	Enterocyte	Crk
Fam32a	1.70573e-63	0.621164	0.155	0.276	3.23919e-59	Enterocyte	Fam32a
Fibp1	4.26871e-63	0.542778	0.155	0.278	8.10628e-59	Enterocyte	Fibp
Stk17b	5.77732e-63	2.44555	0.263	0.142	1.09711e-58	Enterocyte	Stk17b
Saraf	7.02671e-62	0.338587	0.137	0.254	1.33437e-57	Enterocyte	Saraf
Rab5a	7.22746e-62	0.440471	0.148	0.264	1.37249e-57	Enterocyte	Rab5a
Tcim1	1.83922e-61	0.388737	0.23	0.355	3.49268e-57	Enterocyte	Tcim
Lgals41	3.17443e-61	0.282662	0.923	0.781	6.02825e-57	Enterocyte	Lgals4
Tprgl1	8.47102e-61	0.349343	0.14	0.257	1.60865e-56	Enterocyte	Tprgl
mt-Nd3	9.86579e-61	0.747613	0.612	0.578	1.87351e-56	Enterocyte	mt-Nd3
BC005537	1.25525e-60	0.496343	0.201	0.328	2.38373e-56	Enterocyte	BC005537
Suds3	1.71984e-60	0.514563	0.15	0.269	3.26597e-56	Enterocyte	Suds3
Trim25	2.39598e-60	2.23395	0.29	0.176	4.54998e-56	Enterocyte	Trim25
Mier11	7.90848e-60	1.39621	0.474	0.397	1.50182e-55	Enterocyte	Mier1
Cd381	8.68086e-60	0.350321	0.177	0.309	1.6485e-55	Enterocyte	Cd38
Slc25a241	1.11106e-59	0.3309	0.218	0.353	2.10991e-55	Enterocyte	Slc25a24
Usp9x	1.11678e-59	0.257295	0.151	0.267	2.12077e-55	Enterocyte	Usp9x
Spag9	4.23053e-59	1.60722	0.365	0.263	8.03378e-55	Enterocyte	Spag9
Casp31	5.35648e-58	0.264495	0.153	0.272	1.0172e-53	Enterocyte	Casp3
Dsp	9.73836e-58	1.4827	0.493	0.435	1.84931e-53	Enterocyte	Dsp
Dync1i2	2.54674e-57	0.304066	0.183	0.311	4.83627e-53	Enterocyte	Dync1i2
Adipor11	3.23222e-57	0.391565	0.186	0.326	6.13799e-53	Enterocyte	Adipor1
Pitpna1	1.28909e-56	0.43122	0.232	0.381	2.44799e-52	Enterocyte	Pitpna
Mal21	3.51457e-56	0.317703	0.216	0.348	6.67418e-52	Enterocyte	Mal2
Nbeal11	3.75998e-56	0.266642	0.17	0.291	7.1402e-52	Enterocyte	Nbeal1
Trappc6b	6.70305e-56	0.358037	0.138	0.252	1.27291e-51	Enterocyte	Trappc6b
Slc31a11	6.92062e-56	0.344991	0.143	0.258	1.31423e-51	Enterocyte	Slc31a1
Errfi1	2.06995e-55	1.63881	0.413	0.303	3.93084e-51	Enterocyte	Errfi1
Plgrkt1	2.20755e-55	0.34061	0.282	0.428	4.19214e-51	Enterocyte	Plgrkt
Cwc15	2.38423e-55	0.466227	0.217	0.354	4.52765e-51	Enterocyte	Cwc15
Epn11	3.01379e-55	0.588085	0.21	0.336	5.72319e-51	Enterocyte	Epn1
Slc20a1	4.1556e-55	2.56353	0.277	0.146	7.89148e-51	Enterocyte	Slc20a1
Sqstm1	3.29895e-54	2.45562	0.34	0.252	6.2647e-50	Enterocyte	Sqstm1
Fam234a1	7.94668e-54	0.568304	0.18	0.302	1.50908e-49	Enterocyte	Fam234a
Muc3a	1.17676e-53	0.571623	0.188	0.306	2.23468e-49	Enterocyte	Muc3a
Ppfia31	1.17981e-53	2.08197	0.261	0.15	2.24046e-49	Enterocyte	Ppfia3
Snf81	2.00663e-53	0.409444	0.243	0.389	3.81059e-49	Enterocyte	Snf8
Luzp1	2.25902e-53	1.5462	0.436	0.365	4.28989e-49	Enterocyte	Luzp1
Arrdc4	8.26763e-53	1.97053	0.288	0.185	1.57002e-48	Enterocyte	Arrdc4
B4galnt21	9.70051e-53	0.475737	0.155	0.268	1.84213e-48	Enterocyte	B4galnt2
Fosl2	1.88758e-52	1.91199	0.318	0.207	3.58451e-48	Enterocyte	Fosl2
Dst1	6.47882e-52	1.96094	0.377	0.27	1.23033e-47	Enterocyte	Dst
Rab21	1.28324e-51	0.817388	0.148	0.251	2.43688e-47	Enterocyte	Rab21
Tbcb1	1.39283e-51	0.503842	0.236	0.372	2.64498e-47	Enterocyte	Tbcb
mt-Nd1	2.40916e-51	0.336417	0.733	0.641	4.575e-47	Enterocyte	mt-Nd1
Ppp2r5a2	3.99705e-51	0.25938	0.164	0.285	7.59041e-47	Enterocyte	Ppp2r5a
Btbd7	4.68674e-51	0.343366	0.149	0.255	8.90012e-47	Enterocyte	Btbd7
Mbd21	9.46622e-51	0.412439	0.261	0.407	1.79764e-46	Enterocyte	Mbd2
Slc4a21	4.57261e-50	0.473107	0.163	0.27	8.68338e-46	Enterocyte	Slc4a2
Plpp21	4.61492e-50	0.295858	0.276	0.417	8.76373e-46	Enterocyte	Plpp2
Akap13	5.14678e-50	1.81306	0.36	0.258	9.77373e-46	Enterocyte	Akap13
Gpa33	8.12499e-49	1.31467	0.499	0.466	1.54294e-44	Enterocyte	Gpa33
Capza21	1.10052e-48	0.608988	0.264	0.399	2.08989e-44	Enterocyte	Capza2
2007-03-01	1.30626e-48	0.279092	0.17	0.279	2.48059e-44	Enterocyte	2007-03-01
Tsg1011	2.06883e-48	0.536447	0.172	0.285	3.92871e-44	Enterocyte	Tsg101
Hpgd1	3.50542e-48	1.12929	0.538	0.494	6.6568e-44	Enterocyte	Hpgd
Slc25a201	4.23265e-48	1.92678	0.307	0.2	8.03781e-44	Enterocyte	Slc25a20
Jak1	4.47256e-48	0.394076	0.151	0.261	8.49339e-44	Enterocyte	Jak1
Pet1001	9.88194e-48	0.492684	0.193	0.309	1.87658e-43	Enterocyte	Pet100
Map2k22	2.43668e-47	0.303741	0.282	0.438	4.62725e-43	Enterocyte	Map2k2
D8Ertd738e	4.08893e-47	0.311731	0.357	0.522	7.76488e-43	Enterocyte	D8Ertd738e
Hnrnpul2	2.10706e-46	0.354776	0.25	0.38	4.0013e-42	Enterocyte	Hnrnpul2
Wdr11	2.63267e-46	0.343208	0.215	0.338	4.99944e-42	Enterocyte	Wdr1
Lmna1	2.77623e-46	0.446903	0.335	0.476	5.27207e-42	Enterocyte	Lmna
Creg1	4.04478e-46	0.49916	0.169	0.287	7.68105e-42	Enterocyte	Creg1
Prr131	4.70317e-46	1.25757	0.468	0.419	8.93132e-42	Enterocyte	Prr13
Sdc11	1.75801e-45	0.438568	0.187	0.302	3.33847e-41	Enterocyte	Sdc1
Reep31	1.80446e-45	0.362315	0.202	0.331	3.42666e-41	Enterocyte	Reep3
Flnb1	5.1498e-45	0.480722	0.162	0.263	9.77946e-41	Enterocyte	Flnb
Os9	6.85951e-45	0.517982	0.174	0.285	1.30262e-40	Enterocyte	Os9
Ifi27l2b	1.88309e-44	1.55924	0.481	0.442	3.57599e-40	Enterocyte	Ifi27l2b
Nfe2l11	2.5819e-44	0.440353	0.174	0.276	4.90303e-40	Enterocyte	Nfe2l1
Psme21	3.73588e-44	0.269061	0.312	0.461	7.09444e-40	Enterocyte	Psme2
Vapa	4.91926e-44	0.289505	0.323	0.482	9.34168e-40	Enterocyte	Vapa
Arpp19	7.42349e-44	0.285221	0.324	0.477	1.40972e-39	Enterocyte	Arpp19
Zc3h15	7.92402e-44	0.510826	0.234	0.363	1.50477e-39	Enterocyte	Zc3h15
Tjp1	1.86872e-43	2.27578	0.268	0.172	3.5487e-39	Enterocyte	Tjp1
Cobl	1.91721e-43	1.75119	0.297	0.198	3.64078e-39	Enterocyte	Cobl
Shisa51	2.49915e-43	0.480993	0.213	0.334	4.74589e-39	Enterocyte	Shisa5
mt-Atp8	3.049e-43	1.39657	0.51	0.459	5.79004e-39	Enterocyte	mt-Atp8
Spint1	3.6539e-43	1.6289	0.418	0.357	6.93875e-39	Enterocyte	Spint1
Dync1h1	5.73061e-43	0.561734	0.207	0.322	1.08824e-38	Enterocyte	Dync1h1
Wdr26	8.82959e-43	0.494187	0.164	0.262	1.67674e-38	Enterocyte	Wdr26
Rab5c1	1.49483e-42	0.468533	0.197	0.307	2.83868e-38	Enterocyte	Rab5c
Grb2	1.85373e-42	0.361495	0.148	0.25	3.52024e-38	Enterocyte	Grb2
Serpinb1a1	1.88504e-42	1.0398	0.549	0.517	3.5797e-38	Enterocyte	Serpinb1a
Prkcz1	2.79789e-42	0.84614	0.16	0.256	5.3132e-38	Enterocyte	Prkcz
Smap12	8.56784e-42	0.454001	0.281	0.424	1.62703e-37	Enterocyte	Smap1
Arfgef1	1.02672e-41	0.303443	0.237	0.365	1.94974e-37	Enterocyte	Arfgef1
Mmp15	5.90715e-41	1.96302	0.258	0.161	1.12177e-36	Enterocyte	Mmp15
Psmd4	8.93035e-41	0.333084	0.274	0.418	1.69587e-36	Enterocyte	Psmd4
Phyh1	1.10162e-40	0.465409	0.269	0.394	2.09198e-36	Enterocyte	Phyh
Jund1	1.24122e-40	0.477783	0.731	0.715	2.35707e-36	Enterocyte	Jund
Tspan151	1.80473e-40	0.663197	0.189	0.29	3.42718e-36	Enterocyte	Tspan15
Sort1	1.8556e-40	0.54451	0.22	0.338	3.52378e-36	Enterocyte	Sort1
Zmiz1	2.9815e-40	2.13556	0.297	0.199	5.66187e-36	Enterocyte	Zmiz1
Azi2	4.61205e-40	0.669145	0.184	0.284	8.75828e-36	Enterocyte	Azi2
Selenok	6.83257e-40	0.404958	0.291	0.427	1.29751e-35	Enterocyte	Selenok
Myl12b1	1.11353e-39	0.814053	0.586	0.55	2.1146e-35	Enterocyte	Myl12b
Cdv3	1.1655e-39	0.489797	0.28	0.419	2.21328e-35	Enterocyte	Cdv3
Slk	2.05039e-39	0.454029	0.204	0.307	3.89369e-35	Enterocyte	Slk
Adck51	2.47994e-39	0.752922	0.166	0.255	4.7094e-35	Enterocyte	Adck5
Acsl3	2.79922e-39	1.49526	0.429	0.366	5.31572e-35	Enterocyte	Acsl3
Ppm1a	3.48885e-39	0.407129	0.181	0.289	6.62533e-35	Enterocyte	Ppm1a
Wwp2	3.69289e-39	1.91703	0.271	0.182	7.0128e-35	Enterocyte	Wwp2
Tjp3	3.87571e-39	0.905543	0.196	0.3	7.35997e-35	Enterocyte	Tjp3
Ubald21	4.5903e-39	0.281593	0.263	0.391	8.71698e-35	Enterocyte	Ubald2
Myl61	7.11854e-39	0.469814	0.766	0.722	1.35181e-34	Enterocyte	Myl6
Fndc3a	8.15864e-39	0.293549	0.17	0.273	1.54933e-34	Enterocyte	Fndc3a
Iqgap21	9.92073e-39	1.35201	0.429	0.353	1.88395e-34	Enterocyte	Iqgap2
Ubl3	1.74707e-38	0.481309	0.195	0.3	3.31768e-34	Enterocyte	Ubl3
Zmat2	5.58574e-38	0.652684	0.194	0.302	1.06073e-33	Enterocyte	Zmat2
Pdlim11	1.12378e-37	0.460671	0.318	0.457	2.13406e-33	Enterocyte	Pdlim1
Cebpg1	1.27693e-37	0.65947	0.164	0.256	2.42489e-33	Enterocyte	Cebpg
Ivns1abp	1.5579e-37	0.318893	0.26	0.366	2.95844e-33	Enterocyte	Ivns1abp
Bnip3l	1.58721e-37	0.653108	0.22	0.339	3.01412e-33	Enterocyte	Bnip3l
Vmp1	2.17058e-37	0.753384	0.219	0.319	4.12194e-33	Enterocyte	Vmp1
Golga4	3.69414e-37	1.29665	0.448	0.402	7.01516e-33	Enterocyte	Golga4
Cmtm41	5.61462e-37	0.610912	0.187	0.285	1.06622e-32	Enterocyte	Cmtm4
Stk25	6.35324e-37	1.97463	0.333	0.256	1.20648e-32	Enterocyte	Stk25
Usp53	7.17966e-37	1.85121	0.305	0.208	1.36342e-32	Enterocyte	Usp53
Nus11	7.84175e-37	0.912226	0.186	0.279	1.48915e-32	Enterocyte	Nus1
Net1	8.75153e-37	1.91852	0.347	0.276	1.66192e-32	Enterocyte	Net1
Tmbim61	9.62132e-37	0.624134	0.642	0.651	1.82709e-32	Enterocyte	Tmbim6
Rtf2	1.18863e-36	0.561618	0.157	0.257	2.2572e-32	Enterocyte	Rtf2
Elf31	1.35056e-36	0.273603	0.366	0.506	2.56471e-32	Enterocyte	Elf3
Dnajb61	1.74354e-36	0.405559	0.244	0.36	3.31099e-32	Enterocyte	Dnajb6
Blnk	3.13238e-36	0.382517	0.175	0.272	5.94839e-32	Enterocyte	Blnk
Mfsd61	1.78006e-35	0.327559	0.2	0.298	3.38034e-31	Enterocyte	Mfsd6
S100a13	2.39966e-35	1.34719	0.431	0.367	4.55695e-31	Enterocyte	S100a13
H2-T23	1.54572e-34	1.36744	0.38	0.313	2.93533e-30	Enterocyte	H2-T23
Pnisr	2.66465e-34	0.429553	0.192	0.285	5.06016e-30	Enterocyte	Pnisr
Atp11b	3.65972e-34	1.2879	0.449	0.407	6.9498e-30	Enterocyte	Atp11b
Itih51	5.58374e-34	1.4009	0.29	0.201	1.06035e-29	Enterocyte	Itih5
Scp21	1.0498e-33	0.422972	0.406	0.559	1.99357e-29	Enterocyte	Scp2
Samd9l	1.23603e-33	1.57706	0.275	0.193	2.34723e-29	Enterocyte	Samd9l
Slc44a41	1.52204e-33	1.54618	0.397	0.34	2.89035e-29	Enterocyte	Slc44a4
Hnf4a	1.70585e-33	1.4426	0.411	0.358	3.23942e-29	Enterocyte	Hnf4a
4931406C07Rik1	2.03746e-33	0.37082	0.223	0.343	3.86913e-29	Enterocyte	4931406C07Rik
Mier3	2.04652e-33	2.00425	0.252	0.158	3.88633e-29	Enterocyte	Mier3
Sdf41	2.9284e-33	0.627207	0.254	0.374	5.56104e-29	Enterocyte	Sdf4
Nr3c2	3.72036e-33	2.13673	0.272	0.179	7.06497e-29	Enterocyte	Nr3c2
Erbb3	5.68034e-33	1.66331	0.368	0.305	1.0787e-28	Enterocyte	Erbb3
Lurap1l1	1.60719e-32	0.665549	0.212	0.306	3.05206e-28	Enterocyte	Lurap1l
Smad71	6.21267e-32	1.69482	0.335	0.247	1.17979e-27	Enterocyte	Smad7
Mapk131	6.3857e-32	0.565495	0.307	0.44	1.21264e-27	Enterocyte	Mapk13
Tsc22d4	9.52275e-32	1.49924	0.377	0.321	1.80837e-27	Enterocyte	Tsc22d4
Ugdh1	9.80421e-32	0.912598	0.476	0.387	1.86182e-27	Enterocyte	Ugdh
Neurl3	1.46692e-31	1.99421	0.278	0.189	2.78567e-27	Enterocyte	Neurl3
Sycn	3.16838e-31	0.342307	0.293	0.38	6.01675e-27	Enterocyte	Sycn
4833439L19Rik1	1.18603e-30	0.545915	0.195	0.284	2.25226e-26	Enterocyte	4833439L19Rik
Brd1	4.02287e-30	0.485945	0.228	0.335	7.63943e-26	Enterocyte	Brd1
Lgals3bp	5.99803e-30	0.699512	0.164	0.254	1.13903e-25	Enterocyte	Lgals3bp
Ccdc12	6.77959e-30	0.854735	0.277	0.397	1.28744e-25	Enterocyte	Ccdc12
Vil11	1.06183e-29	1.3981	0.44	0.403	2.01641e-25	Enterocyte	Vil1
Ugcg	2.09817e-29	1.7679	0.283	0.202	3.98442e-25	Enterocyte	Ugcg
Tax1bp1	2.12786e-29	0.634131	0.608	0.618	4.0408e-25	Enterocyte	Tax1bp1
Cdh171	2.98271e-29	1.01292	0.48	0.451	5.66416e-25	Enterocyte	Cdh17
Ifrd1	3.13795e-29	1.87419	0.347	0.271	5.95897e-25	Enterocyte	Ifrd1
Ppp1r11	3.50194e-29	0.642905	0.214	0.313	6.65019e-25	Enterocyte	Ppp1r11
Mgst31	1.57061e-28	0.370947	0.731	0.661	2.98258e-24	Enterocyte	Mgst3
Ubxn61	4.20668e-28	0.7847	0.172	0.256	7.98849e-24	Enterocyte	Ubxn6
H2-Q2	1.03455e-27	2.0421	0.261	0.19	1.96461e-23	Enterocyte	H2-Q2
Psmb101	2.26156e-27	0.43315	0.333	0.463	4.2947e-23	Enterocyte	Psmb10
Smim221	2.49243e-27	1.15597	0.497	0.48	4.73313e-23	Enterocyte	Smim22
Scand1	5.89181e-27	0.338223	0.39	0.531	1.11886e-22	Enterocyte	Scand1
Mia2	2.82232e-26	0.486532	0.247	0.352	5.35959e-22	Enterocyte	Mia2
Tmprss4	2.87899e-26	0.544857	0.253	0.365	5.4672e-22	Enterocyte	Tmprss4
Klf61	4.65373e-26	0.776532	0.535	0.498	8.83744e-22	Enterocyte	Klf6
Srsf5	1.21968e-25	0.619259	0.324	0.436	2.31617e-21	Enterocyte	Srsf5
Efnb11	1.29133e-25	0.630676	0.183	0.261	2.45223e-21	Enterocyte	Efnb1
Dcaf11	1.37163e-25	0.63719	0.186	0.272	2.60473e-21	Enterocyte	Dcaf11
Eno11	1.7521e-25	0.460017	0.258	0.369	3.32725e-21	Enterocyte	Eno1
Sbds	1.84192e-25	1.63131	0.386	0.345	3.49781e-21	Enterocyte	Sbds
Tmcc3	2.10894e-25	1.95601	0.267	0.188	4.00488e-21	Enterocyte	Tmcc3
Lamp11	2.54875e-25	0.297311	0.402	0.548	4.84007e-21	Enterocyte	Lamp1
Vps4b	2.69702e-25	0.817423	0.23	0.322	5.12164e-21	Enterocyte	Vps4b
Sppl2a	2.27142e-24	1.25264	0.44	0.419	4.31342e-20	Enterocyte	Sppl2a
Myo6	3.4875e-24	0.379311	0.288	0.401	6.62276e-20	Enterocyte	Myo6
Tmf1	5.30702e-24	0.677639	0.212	0.292	1.0078e-19	Enterocyte	Tmf1
Vamp8	9.11891e-24	1.02419	0.506	0.518	1.73168e-19	Enterocyte	Vamp8
Crb31	1.12166e-23	0.705358	0.255	0.362	2.13003e-19	Enterocyte	Crb3
Atp6v0e	1.61098e-23	0.54684	0.33	0.455	3.05925e-19	Enterocyte	Atp6v0e
Serpinb6a1	1.7809e-23	0.730242	0.594	0.594	3.38193e-19	Enterocyte	Serpinb6a
Chmp1a1	4.34937e-23	0.796958	0.247	0.339	8.25945e-19	Enterocyte	Chmp1a
St3gal41	5.08875e-23	1.54334	0.303	0.219	9.66353e-19	Enterocyte	St3gal4
Coro2a1	5.95467e-23	1.43434	0.325	0.246	1.13079e-18	Enterocyte	Coro2a
Myo5b1	7.47174e-23	1.89062	0.284	0.214	1.41888e-18	Enterocyte	Myo5b
Pttg1ip1	2.50674e-22	0.60366	0.234	0.324	4.7603e-18	Enterocyte	Pttg1ip
Slc35f51	4.12089e-22	2.04663	0.255	0.182	7.82558e-18	Enterocyte	Slc35f5
Atp6v0a21	2.33902e-21	0.671137	0.182	0.262	4.44179e-17	Enterocyte	Atp6v0a2
Clk1	2.57804e-21	0.784186	0.21	0.271	4.89569e-17	Enterocyte	Clk1
Itpk11	2.91947e-21	1.83999	0.285	0.225	5.54408e-17	Enterocyte	Itpk1
mt-Nd4l	3.61249e-21	0.843402	0.6	0.592	6.86012e-17	Enterocyte	mt-Nd4l
Nipa2	4.74405e-21	0.546611	0.189	0.264	9.00896e-17	Enterocyte	Nipa2
Sh3glb11	9.93567e-21	0.374627	0.362	0.498	1.88678e-16	Enterocyte	Sh3glb1
Dazap2	1.02124e-20	0.501841	0.308	0.429	1.93934e-16	Enterocyte	Dazap2
Ralbp1	1.18036e-20	0.434414	0.293	0.409	2.2415e-16	Enterocyte	Ralbp1
Tmem541	1.45144e-20	0.555795	0.298	0.399	2.75629e-16	Enterocyte	Tmem54
Actr2	1.53203e-20	0.569234	0.267	0.363	2.90932e-16	Enterocyte	Actr2
Aftph	4.4686e-20	0.643927	0.183	0.256	8.48588e-16	Enterocyte	Aftph
Rhob	1.10623e-19	1.59171	0.343	0.292	2.10073e-15	Enterocyte	Rhob
Mcu2	1.20018e-19	1.05434	0.215	0.278	2.27915e-15	Enterocyte	Mcu
Plscr1	1.55203e-19	0.851944	0.234	0.317	2.9473e-15	Enterocyte	Plscr1
Rsrp1	1.80916e-19	1.19017	0.495	0.499	3.4356e-15	Enterocyte	Rsrp1
Perp1	1.89107e-19	0.63643	0.296	0.392	3.59115e-15	Enterocyte	Perp
Metrnl1	3.31477e-19	1.53573	0.285	0.233	6.29474e-15	Enterocyte	Metrnl
St14	3.4233e-19	1.35595	0.357	0.329	6.50085e-15	Enterocyte	St14
Myo1d1	3.91616e-19	0.499649	0.248	0.34	7.43678e-15	Enterocyte	Myo1d
Selenbp11	5.26491e-19	0.491698	0.553	0.451	9.99806e-15	Enterocyte	Selenbp1
Eif4g21	6.54433e-19	0.273462	0.429	0.561	1.24277e-14	Enterocyte	Eif4g2
Cul1	1.0788e-18	0.798645	0.203	0.274	2.04863e-14	Enterocyte	Cul1
Slc39a4	2.37876e-18	1.88235	0.27	0.224	4.51727e-14	Enterocyte	Slc39a4
Cttn1	2.48013e-18	0.61207	0.207	0.285	4.70976e-14	Enterocyte	Cttn
Dennd1b	2.75827e-18	1.6115	0.258	0.193	5.23795e-14	Enterocyte	Dennd1b
Arpc51	3.35871e-18	0.344115	0.389	0.522	6.37818e-14	Enterocyte	Arpc5
Litaf	6.49306e-18	2.03943	0.258	0.198	1.23303e-13	Enterocyte	Litaf
Psenen	7.48576e-18	0.637917	0.347	0.465	1.42155e-13	Enterocyte	Psenen
Adipor2	1.05175e-17	0.755153	0.212	0.286	1.99727e-13	Enterocyte	Adipor2
Clint1	1.33836e-17	0.487955	0.339	0.453	2.54155e-13	Enterocyte	Clint1
Papss21	1.55699e-17	0.578849	0.25	0.307	2.95672e-13	Enterocyte	Papss2
Tob11	5.03738e-17	0.725853	0.298	0.381	9.56599e-13	Enterocyte	Tob1
Pafah1b1	6.62539e-17	0.461024	0.339	0.457	1.25816e-12	Enterocyte	Pafah1b1
Chp11	7.36638e-17	1.29694	0.361	0.319	1.39888e-12	Enterocyte	Chp1
Il17rc	7.83704e-17	1.83629	0.264	0.207	1.48825e-12	Enterocyte	Il17rc
Hmg20b1	1.94551e-16	0.842596	0.24	0.315	3.69453e-12	Enterocyte	Hmg20b
Smpdl3a1	1.94927e-16	1.42182	0.364	0.328	3.70167e-12	Enterocyte	Smpdl3a
Afdn	2.63405e-16	1.24944	0.376	0.343	5.00205e-12	Enterocyte	Afdn
Pin41	3.35803e-16	0.847474	0.242	0.32	6.37691e-12	Enterocyte	Pin4
Cbr11	3.65919e-16	0.307557	0.415	0.502	6.9488e-12	Enterocyte	Cbr1
Ablim11	4.16702e-16	1.57195	0.297	0.243	7.91317e-12	Enterocyte	Ablim1
Sult1d11	5.13155e-16	0.552864	0.567	0.553	9.74481e-12	Enterocyte	Sult1d1
Jup2	5.7107e-16	0.669561	0.234	0.307	1.08446e-11	Enterocyte	Jup
Anxa71	8.17205e-16	0.944266	0.23	0.302	1.55187e-11	Enterocyte	Anxa7
C770801	8.18108e-16	0.757244	0.209	0.271	1.55359e-11	Enterocyte	C77080
Gpi11	9.3773e-16	0.321104	0.438	0.572	1.78075e-11	Enterocyte	Gpi1
Ugt2b341	1.35029e-15	0.710846	0.311	0.406	2.5642e-11	Enterocyte	Ugt2b34
Myo7b	1.61338e-15	1.92501	0.26	0.208	3.06382e-11	Enterocyte	Myo7b
Anxa21	2.49186e-15	0.862133	0.521	0.521	4.73205e-11	Enterocyte	Anxa2
Tradd1	3.94973e-15	0.662681	0.191	0.25	7.50053e-11	Enterocyte	Tradd
Epb41l4b	4.04847e-15	0.961421	0.2	0.265	7.68804e-11	Enterocyte	Epb41l4b
Calm11	6.07873e-15	0.296289	0.807	0.775	1.15435e-10	Enterocyte	Calm1
Nfkbia1	1.17594e-14	1.80883	0.348	0.315	2.2331e-10	Enterocyte	Nfkbia
Gabarap	1.98325e-14	0.555628	0.586	0.623	3.76619e-10	Enterocyte	Gabarap
Smdt11	3.79344e-14	0.519653	0.621	0.645	7.20374e-10	Enterocyte	Smdt1
Chmp5	5.69675e-14	1.02399	0.261	0.336	1.08181e-09	Enterocyte	Chmp5
Ccdc186	9.03745e-14	1.47898	0.262	0.214	1.71621e-09	Enterocyte	Ccdc186
Wasf2	1.29951e-13	0.725431	0.283	0.373	2.46777e-09	Enterocyte	Wasf2
Scamp21	2.05746e-13	0.682494	0.33	0.432	3.90712e-09	Enterocyte	Scamp2
Ndfip2	3.23257e-13	1.31957	0.374	0.359	6.13866e-09	Enterocyte	Ndfip2
Cdc42ep51	3.28361e-13	1.15019	0.454	0.47	6.23558e-09	Enterocyte	Cdc42ep5
Chmp4c1	5.5749e-13	0.948402	0.237	0.303	1.05867e-08	Enterocyte	Chmp4c
Ubb	5.94238e-13	0.262082	0.771	0.792	1.12846e-08	Enterocyte	Ubb
Myo1a1	8.22619e-13	1.12353	0.403	0.373	1.56215e-08	Enterocyte	Myo1a
Cds11	1.01899e-12	0.758058	0.218	0.275	1.93506e-08	Enterocyte	Cds1
Syf2	1.49885e-12	1.27411	0.206	0.26	2.84631e-08	Enterocyte	Syf2
Arl4a1	1.75293e-12	0.43666	0.437	0.517	3.32881e-08	Enterocyte	Arl4a
Gpx41	2.93979e-12	0.386632	0.454	0.578	5.58267e-08	Enterocyte	Gpx4
Hbegf1	3.48197e-12	0.672471	0.457	0.407	6.61226e-08	Enterocyte	Hbegf
Abhd2	4.46757e-12	1.27315	0.341	0.278	8.48392e-08	Enterocyte	Abhd2
Frg1	4.7647e-12	0.902759	0.238	0.301	9.04817e-08	Enterocyte	Frg1
Ctdsp2	6.14238e-12	0.956693	0.204	0.258	1.16644e-07	Enterocyte	Ctdsp2
Slc6a141	1.24853e-11	0.973743	0.325	0.273	2.37095e-07	Enterocyte	Slc6a14
Fam83e	1.41009e-11	1.38085	0.388	0.381	2.67776e-07	Enterocyte	Fam83e
Ush1c1	1.54368e-11	1.10921	0.228	0.286	2.93145e-07	Enterocyte	Ush1c
Fam98c1	1.58118e-11	1.00722	0.282	0.354	3.00265e-07	Enterocyte	Fam98c
Tmem160	1.88367e-11	0.955186	0.255	0.329	3.57709e-07	Enterocyte	Tmem160
Prkcd	2.07818e-11	1.73261	0.264	0.219	3.94647e-07	Enterocyte	Prkcd
Oxct1	2.46509e-11	1.05735	0.247	0.308	4.6812e-07	Enterocyte	Oxct1
Arfgap3	4.70522e-11	0.827792	0.218	0.272	8.93522e-07	Enterocyte	Arfgap3
Ildr11	6.15594e-11	0.897355	0.245	0.304	1.16901e-06	Enterocyte	Ildr1
Rb1cc1	9.19926e-11	0.740832	0.228	0.285	1.74694e-06	Enterocyte	Rb1cc1
Ankrd11	1.34403e-10	0.57423	0.333	0.426	2.55232e-06	Enterocyte	Ankrd11
Picalm	1.90866e-10	1.06418	0.225	0.271	3.62455e-06	Enterocyte	Picalm
Ppp2r5c1	2.84053e-10	0.841663	0.231	0.291	5.39418e-06	Enterocyte	Ppp2r5c
Ppp1r14d1	3.50977e-10	1.29733	0.386	0.381	6.66505e-06	Enterocyte	Ppp1r14d
Ndufa14	3.64842e-10	0.685216	0.548	0.59	6.92835e-06	Enterocyte	Ndufa1
Gabarapl2	5.55637e-10	0.825483	0.317	0.403	1.05516e-05	Enterocyte	Gabarapl2
Sptbn11	6.4775e-10	0.96696	0.456	0.468	1.23008e-05	Enterocyte	Sptbn1
Trib11	1.01124e-09	0.678673	0.243	0.294	1.92034e-05	Enterocyte	Trib1
Pdcd6ip1	1.11067e-09	0.74626	0.297	0.373	2.10915e-05	Enterocyte	Pdcd6ip
Ptbp3	1.29203e-09	0.898267	0.438	0.461	2.45356e-05	Enterocyte	Ptbp3
Azin11	1.39911e-09	1.5407	0.329	0.296	2.65691e-05	Enterocyte	Azin1
Atp1a11	1.87624e-09	0.371885	0.649	0.655	3.56298e-05	Enterocyte	Atp1a1
Tst1	1.8784e-09	0.464212	0.421	0.513	3.56707e-05	Enterocyte	Tst
Sod11	2.1131e-09	0.593827	0.387	0.473	4.01279e-05	Enterocyte	Sod1
Chmp31	2.33554e-09	1.02668	0.291	0.366	4.43519e-05	Enterocyte	Chmp3
Prdx51	2.79386e-09	0.785122	0.511	0.536	5.30554e-05	Enterocyte	Prdx5
Golgb1	3.02054e-09	0.330015	0.375	0.465	5.73601e-05	Enterocyte	Golgb1
Ctsl	5.84098e-09	1.59864	0.289	0.26	0.00011092	Enterocyte	Ctsl
Cycs1	5.84779e-09	0.273508	0.485	0.577	0.00011105	Enterocyte	Cycs
Lima11	6.39283e-09	0.730066	0.484	0.515	0.0001214	Enterocyte	Lima1
Sema3c1	7.86533e-09	1.27266	0.252	0.211	0.000149363	Enterocyte	Sema3c
Fryl	8.77478e-09	0.532929	0.237	0.289	0.000166633	Enterocyte	Fryl
Zfp361	9.79736e-09	0.46804	0.364	0.432	0.000186052	Enterocyte	Zfp36
Tcf25	1.02618e-08	0.725056	0.332	0.419	0.000194872	Enterocyte	Tcf25
Clec2d	1.19595e-08	1.62337	0.352	0.34	0.000227111	Enterocyte	Clec2d
Hist1h1e	1.20588e-08	0.259452	0.272	0.332	0.000228997	Enterocyte	Hist1h1e
Casz11	1.23449e-08	0.900844	0.222	0.264	0.00023443	Enterocyte	Casz1
Pnrc1	1.31624e-08	1.03803	0.411	0.418	0.000249953	Enterocyte	Pnrc1
Ggnbp22	1.46108e-08	0.775036	0.269	0.334	0.00027746	Enterocyte	Ggnbp2
Cgn	2.00036e-08	1.86883	0.256	0.214	0.000379868	Enterocyte	Cgn
Nostrin1	2.97328e-08	1.5624	0.269	0.225	0.000564627	Enterocyte	Nostrin
Hint31	3.60609e-08	0.924842	0.265	0.332	0.000684796	Enterocyte	Hint3
Zfand5	5.04374e-08	0.814014	0.311	0.386	0.000957806	Enterocyte	Zfand5
Tes1	5.65062e-08	1.23321	0.361	0.35	0.00107305	Enterocyte	Tes
Tpm11	5.67324e-08	0.812159	0.491	0.537	0.00107735	Enterocyte	Tpm1
Atp6v1g11	8.52874e-08	0.584478	0.388	0.494	0.00161961	Enterocyte	Atp6v1g1
Fam162a1	8.71721e-08	0.363778	0.475	0.547	0.0016554	Enterocyte	Fam162a
Camk2d	1.48061e-07	0.955847	0.237	0.284	0.00281168	Enterocyte	Camk2d
Aldh1a11	2.39049e-07	1.39296	0.257	0.198	0.00453954	Enterocyte	Aldh1a1
Map1lc3b	2.82218e-07	1.1312	0.437	0.471	0.00535932	Enterocyte	Map1lc3b
Gipc21	3.39073e-07	0.486636	0.404	0.493	0.006439	Enterocyte	Gipc2
Hsd17b21	5.44969e-07	1.02957	0.289	0.245	0.010349	Enterocyte	Hsd17b2
Sptlc2	6.03617e-07	1.54261	0.316	0.299	0.0114627	Enterocyte	Sptlc2
Taok3	7.87741e-07	0.806321	0.244	0.302	0.0149592	Enterocyte	Taok3
Dyrk2	1.10888e-06	1.33603	0.289	0.264	0.0210576	Enterocyte	Dyrk2
Tmc41	1.12769e-06	0.684498	0.34	0.422	0.0214147	Enterocyte	Tmc4
Gng121	1.19828e-06	0.963181	0.415	0.426	0.0227553	Enterocyte	Gng12
[truncated: 6,895 more rows]

## Sheet: markers_ec
	p_val	avg_log2FC	pct.1	pct.2	p_val_adj	cluster	gene
Pycard	0	3.36757	0.718	0.1	0	Immature Enterocyte	Pycard
Ndufc2	0	1.69652	0.728	0.196	0	Immature Enterocyte	Ndufc2
Rpl36a	0	1.73518	0.738	0.206	0	Immature Enterocyte	Rpl36a
Ndufab1	0	2.11008	0.755	0.224	0	Immature Enterocyte	Ndufab1
Acads	0	2.0701	0.686	0.163	0	Immature Enterocyte	Acads
Ndufa10	0	2.10318	0.678	0.158	0	Immature Enterocyte	Ndufa10
Car2	0	2.72344	0.735	0.216	0	Immature Enterocyte	Car2
Cyc1	0	2.11133	0.776	0.257	0	Immature Enterocyte	Cyc1
Atp5g1	0	2.38888	0.846	0.33	0	Immature Enterocyte	Atp5g1
Ociad2	0	1.65214	0.772	0.257	0	Immature Enterocyte	Ociad2
Ndufb5	0	1.83007	0.77	0.257	0	Immature Enterocyte	Ndufb5
Csrp2	0	3.16857	0.612	0.101	0	Immature Enterocyte	Csrp2
Tstd1	0	1.49726	0.788	0.278	0	Immature Enterocyte	Tstd1
Ndufb6	0	1.59673	0.68	0.176	0	Immature Enterocyte	Ndufb6
Ppia	0	2.64775	0.784	0.281	0	Immature Enterocyte	Ppia
Hmgcs2	0	2.43366	0.71	0.209	0	Immature Enterocyte	Hmgcs2
Hao2	0	4.20169	0.549	0.051	0	Immature Enterocyte	Hao2
Atpif1	0	1.95109	0.817	0.32	0	Immature Enterocyte	Atpif1
Rpl35	0	2.07509	0.666	0.171	0	Immature Enterocyte	Rpl35
Rpl3	0	2.67899	0.641	0.147	0	Immature Enterocyte	Rpl3
Ndufs3	0	1.90858	0.63	0.138	0	Immature Enterocyte	Ndufs3
Ndufb10	0	1.76456	0.805	0.314	0	Immature Enterocyte	Ndufb10
Ndufs2	0	1.65117	0.696	0.206	0	Immature Enterocyte	Ndufs2
Echs1	0	1.88401	0.589	0.102	0	Immature Enterocyte	Echs1
Rpl4	0	2.18695	0.698	0.212	0	Immature Enterocyte	Rpl4
Rpl14	0	2.32027	0.729	0.245	0	Immature Enterocyte	Rpl14
Ndufa8	0	1.5303	0.714	0.231	0	Immature Enterocyte	Ndufa8
Rpl10a	0	2.64283	0.719	0.236	0	Immature Enterocyte	Rpl10a
Ndufa4	0	2.24819	0.64	0.16	0	Immature Enterocyte	Ndufa4
Mrpl12	0	2.10466	0.625	0.145	0	Immature Enterocyte	Mrpl12
Hadh	0	1.4557	0.735	0.256	0	Immature Enterocyte	Hadh
Aco2	0	1.72174	0.712	0.234	0	Immature Enterocyte	Aco2
Ndufc1	0	1.49954	0.778	0.301	0	Immature Enterocyte	Ndufc1
Nme2	0	2.88154	0.567	0.09	0	Immature Enterocyte	Nme2
Mdh2	0	1.80215	0.709	0.234	0	Immature Enterocyte	Mdh2
Uqcrc1	0	1.761	0.708	0.234	0	Immature Enterocyte	Uqcrc1
Higd2a	0	1.5	0.729	0.258	0	Immature Enterocyte	Higd2a
Cox7a2l	0	1.87093	0.709	0.238	0	Immature Enterocyte	Cox7a2l
Ndufs5	0	1.28409	0.77	0.3	0	Immature Enterocyte	Ndufs5
Rpl29	0	2.1935	0.794	0.324	0	Immature Enterocyte	Rpl29
Atp5c1	0	1.65089	0.823	0.355	0	Immature Enterocyte	Atp5c1
Rps2	0	2.66085	0.717	0.249	0	Immature Enterocyte	Rps2
Tmem14c	0	1.3376	0.672	0.205	0	Immature Enterocyte	Tmem14c
Gna11	0	1.42702	0.756	0.289	0	Immature Enterocyte	Gna11
Rps15a	0	2.21822	0.747	0.281	0	Immature Enterocyte	Rps15a
Ndufb11	0	1.45974	0.737	0.271	0	Immature Enterocyte	Ndufb11
Phb2	0	2.81788	0.541	0.076	0	Immature Enterocyte	Phb2
Uqcrc2	0	1.64574	0.7	0.235	0	Immature Enterocyte	Uqcrc2
Ndufv2	0	1.46656	0.712	0.247	0	Immature Enterocyte	Ndufv2
Uqcrfs1	0	1.51151	0.785	0.321	0	Immature Enterocyte	Uqcrfs1
Ndufv1	0	1.66549	0.646	0.182	0	Immature Enterocyte	Ndufv1
Ndufb2	0	1.31376	0.706	0.242	0	Immature Enterocyte	Ndufb2
Idh3b	0	2.46636	0.563	0.1	0	Immature Enterocyte	Idh3b
Rpl39	0	1.86595	0.752	0.29	0	Immature Enterocyte	Rpl39
Atp5g2	0	1.62366	0.786	0.325	0	Immature Enterocyte	Atp5g2
Suclg1	0	1.55955	0.707	0.246	0	Immature Enterocyte	Suclg1
Acaa2	0	1.72061	0.589	0.13	0	Immature Enterocyte	Acaa2
Mdh1	0	1.5381	0.737	0.279	0	Immature Enterocyte	Mdh1
Rps4x	0	2.53357	0.768	0.311	0	Immature Enterocyte	Rps4x
Fgfbp1	0	2.34529	0.534	0.078	0	Immature Enterocyte	Fgfbp1
Ndufa12	0	1.38786	0.727	0.272	0	Immature Enterocyte	Ndufa12
Prdx2	0	1.62637	0.654	0.2	0	Immature Enterocyte	Prdx2
Rpl5	0	2.35576	0.708	0.254	0	Immature Enterocyte	Rpl5
Rpl12	0	2.42888	0.63	0.177	0	Immature Enterocyte	Rpl12
Rps19	0	2.4554	0.753	0.3	0	Immature Enterocyte	Rps19
Cisd3	0	1.87258	0.583	0.13	0	Immature Enterocyte	Cisd3
Ndufs8	0	1.95374	0.574	0.121	0	Immature Enterocyte	Ndufs8
Gpx1	0	1.81803	0.64	0.188	0	Immature Enterocyte	Gpx1
Rpl10	0	1.78337	0.774	0.323	0	Immature Enterocyte	Rpl10
Ech1	0	1.23079	0.732	0.281	0	Immature Enterocyte	Ech1
Sdhd	0	1.81893	0.602	0.151	0	Immature Enterocyte	Sdhd
Pgls	0	1.66839	0.63	0.18	0	Immature Enterocyte	Pgls
Rack1	0	2.26182	0.712	0.263	0	Immature Enterocyte	Rack1
Mrpl34	0	1.85877	0.563	0.115	0	Immature Enterocyte	Mrpl34
Eif3f	0	1.71155	0.667	0.22	0	Immature Enterocyte	Eif3f
Rpl22l1	0	1.60958	0.606	0.159	0	Immature Enterocyte	Rpl22l1
Rpl36al	0	1.52383	0.663	0.219	0	Immature Enterocyte	Rpl36al
Rps21	0	1.93916	0.754	0.31	0	Immature Enterocyte	Rps21
Mrpl42	0	2.41713	0.527	0.083	0	Immature Enterocyte	Mrpl42
Atp5g3	0	1.70506	0.83	0.386	0	Immature Enterocyte	Atp5g3
0610012G03Rik	0	1.24858	0.64	0.198	0	Immature Enterocyte	0610012G03Rik
Rpl23a	0	1.93989	0.766	0.325	0	Immature Enterocyte	Rpl23a
Rpl7a	0	1.7217	0.833	0.394	0	Immature Enterocyte	Rpl7a
Sult1a1	0	3.75206	0.482	0.044	0	Immature Enterocyte	Sult1a1
Prelid2	0	2.09216	0.517	0.079	0	Immature Enterocyte	Prelid2
Ybx3	0	1.49621	0.641	0.204	0	Immature Enterocyte	Ybx3
Eef1b2	0	1.95161	0.715	0.278	0	Immature Enterocyte	Eef1b2
Vdac1	0	1.33425	0.674	0.238	0	Immature Enterocyte	Vdac1
Mrpl52	0	1.68859	0.559	0.124	0	Immature Enterocyte	Mrpl52
Rplp2	0	1.74684	0.803	0.369	0	Immature Enterocyte	Rplp2
Mpc2	0	1.28028	0.748	0.314	0	Immature Enterocyte	Mpc2
Mpc1	0	1.21162	0.732	0.299	0	Immature Enterocyte	Mpc1
Mrps36	0	1.76907	0.545	0.113	0	Immature Enterocyte	Mrps36
Nfe2l2	0	1.54363	0.601	0.169	0	Immature Enterocyte	Nfe2l2
Micos10	0	1.13939	0.763	0.332	0	Immature Enterocyte	Micos10
Rps6	0	2.19888	0.693	0.262	0	Immature Enterocyte	Rps6
Ndufa5	0	1.28886	0.703	0.272	0	Immature Enterocyte	Ndufa5
Akr1c19	0	1.59659	0.689	0.259	0	Immature Enterocyte	Akr1c19
Micos13	0	1.32202	0.697	0.267	0	Immature Enterocyte	Micos13
Mrpl51	0	1.52937	0.603	0.174	0	Immature Enterocyte	Mrpl51
Rab25	0	1.23669	0.655	0.227	0	Immature Enterocyte	Rab25
Tomm5	0	2.9577	0.498	0.07	0	Immature Enterocyte	Tomm5
Eef1g	0	1.98963	0.563	0.135	0	Immature Enterocyte	Eef1g
Hsd3b3	0	1.31667	0.653	0.226	0	Immature Enterocyte	Hsd3b3
Mrps24	0	1.47073	0.607	0.18	0	Immature Enterocyte	Mrps24
Tbca	0	1.19812	0.601	0.174	0	Immature Enterocyte	Tbca
Selenow	0	1.56341	0.542	0.119	0	Immature Enterocyte	Selenow
Coa3	0	1.37802	0.653	0.23	0	Immature Enterocyte	Coa3
Rps17	0	1.97737	0.781	0.359	0	Immature Enterocyte	Rps17
Txn2	0	2.00813	0.526	0.104	0	Immature Enterocyte	Txn2
Eif3i	0	2.3464	0.511	0.09	0	Immature Enterocyte	Eif3i
Sdhb	0	1.22324	0.767	0.347	0	Immature Enterocyte	Sdhb
Ndufs7	0	1.16766	0.741	0.321	0	Immature Enterocyte	Ndufs7
Rps7	0	2.15597	0.774	0.355	0	Immature Enterocyte	Rps7
Smim6	0	2.14009	0.51	0.094	0	Immature Enterocyte	Smim6
Ndufa9	0	1.52041	0.544	0.129	0	Immature Enterocyte	Ndufa9
Rps25	0	1.4591	0.782	0.367	0	Immature Enterocyte	Rps25
Rpl31	0	1.54294	0.78	0.367	0	Immature Enterocyte	Rpl31
Naca	0	1.6426	0.734	0.321	0	Immature Enterocyte	Naca
Tspo	0	1.20394	0.697	0.285	0	Immature Enterocyte	Tspo
Vdac3	0	1.10598	0.762	0.351	0	Immature Enterocyte	Vdac3
Rps28	0	1.88022	0.791	0.38	0	Immature Enterocyte	Rps28
Rps18	0	1.93601	0.786	0.375	0	Immature Enterocyte	Rps18
Glrx5	0	2.02821	0.507	0.097	0	Immature Enterocyte	Glrx5
Atp5f1	0	1.42824	0.825	0.416	0	Immature Enterocyte	Atp5f1
Fmc1	0	1.47981	0.527	0.119	0	Immature Enterocyte	Fmc1
Immt	0	1.62607	0.554	0.146	0	Immature Enterocyte	Immt
Cyb5a	0	1.25853	0.581	0.173	0	Immature Enterocyte	Cyb5a
Atp5md	0	1.26369	0.763	0.356	0	Immature Enterocyte	Atp5md
Ppa2	0	1.60376	0.494	0.088	0	Immature Enterocyte	Ppa2
Pdha1	0	1.79949	0.518	0.112	0	Immature Enterocyte	Pdha1
Atp5a1	0	1.70833	0.855	0.449	0	Immature Enterocyte	Atp5a1
Mrpl30	0	1.16512	0.567	0.161	0	Immature Enterocyte	Mrpl30
Hsd11b2	0	2.40263	0.495	0.09	0	Immature Enterocyte	Hsd11b2
Rpl22	0	1.62964	0.705	0.3	0	Immature Enterocyte	Rpl22
Eif3k	0	1.47149	0.59	0.185	0	Immature Enterocyte	Eif3k
Uqcr11	0	1.30426	0.851	0.447	0	Immature Enterocyte	Uqcr11
Pgam1	0	1.40131	0.566	0.162	0	Immature Enterocyte	Pgam1
Hsp90ab1	0	1.9047	0.732	0.329	0	Immature Enterocyte	Hsp90ab1
Idh3a	0	2.71933	0.463	0.061	0	Immature Enterocyte	Idh3a
Tomm6	0	1.39674	0.551	0.149	0	Immature Enterocyte	Tomm6
Aqp4	0	4.73751	0.435	0.033	0	Immature Enterocyte	Aqp4
Trim2	0	1.34818	0.536	0.135	0	Immature Enterocyte	Trim2
Bola3	0	1.8245	0.49	0.089	0	Immature Enterocyte	Bola3
Rpl36	0	1.70481	0.795	0.394	0	Immature Enterocyte	Rpl36
Thoc7	0	1.91342	0.5	0.1	0	Immature Enterocyte	Thoc7
Pebp1	0	2.20388	0.496	0.097	0	Immature Enterocyte	Pebp1
Psma4	0	1.49216	0.533	0.134	0	Immature Enterocyte	Psma4
Bcap31	0	1.11931	0.569	0.171	0	Immature Enterocyte	Bcap31
Lamtor4	0	1.40322	0.539	0.142	0	Immature Enterocyte	Lamtor4
Tecr	0	1.8788	0.503	0.106	0	Immature Enterocyte	Tecr
Rps24	0	2.02009	0.838	0.441	0	Immature Enterocyte	Rps24
Pank3	0	1.34273	0.535	0.139	0	Immature Enterocyte	Pank3
Tomm22	0	1.60482	0.529	0.133	0	Immature Enterocyte	Tomm22
Eci1	0	2.61152	0.457	0.061	0	Immature Enterocyte	Eci1
Idh3g	0	2.07686	0.486	0.09	0	Immature Enterocyte	Idh3g
Mrpl57	0	1.7698	0.494	0.099	0	Immature Enterocyte	Mrpl57
Glod5	0	1.48444	0.502	0.109	0	Immature Enterocyte	Glod5
Sri	0	1.05276	0.771	0.379	0	Immature Enterocyte	Sri
Etfa	0	1.20885	0.576	0.185	0	Immature Enterocyte	Etfa
Rpsa	0	2.27772	0.702	0.311	0	Immature Enterocyte	Rpsa
Hspd1	0	2.54612	0.456	0.066	0	Immature Enterocyte	Hspd1
Psma3	0	1.4313	0.54	0.15	0	Immature Enterocyte	Psma3
Eif3h	0	1.48208	0.562	0.173	0	Immature Enterocyte	Eif3h
Gsdmc4	0	4.5208	0.434	0.045	0	Immature Enterocyte	Gsdmc4
Rpl27	0	1.59229	0.769	0.381	0	Immature Enterocyte	Rpl27
Hspe1	0	2.78381	0.447	0.061	0	Immature Enterocyte	Hspe1
Park7	0	2.09896	0.464	0.078	0	Immature Enterocyte	Park7
Rpl6	0	1.84349	0.753	0.367	0	Immature Enterocyte	Rpl6
Rps13	0	2.11178	0.727	0.341	0	Immature Enterocyte	Rps13
Mrps14	0	2.06582	0.465	0.08	0	Immature Enterocyte	Mrps14
Nudt19	0	1.65758	0.473	0.088	0	Immature Enterocyte	Nudt19
Ppa1	0	2.29183	0.514	0.129	0	Immature Enterocyte	Ppa1
Sdha	0	1.38907	0.583	0.198	0	Immature Enterocyte	Sdha
Rpl32	0	2.16116	0.764	0.38	0	Immature Enterocyte	Rpl32
Rpl27a	0	2.07152	0.767	0.383	0	Immature Enterocyte	Rpl27a
Mgst1	0	2.46884	0.445	0.063	0	Immature Enterocyte	Mgst1
Gmds	0	2.052	0.471	0.089	0	Immature Enterocyte	Gmds
Qdpr	0	2.11789	0.447	0.066	0	Immature Enterocyte	Qdpr
Sec61b	0	1.26307	0.6	0.22	0	Immature Enterocyte	Sec61b
Psmb2	0	1.36291	0.514	0.134	0	Immature Enterocyte	Psmb2
Atp5mpl	0	1.07977	0.84	0.46	0	Immature Enterocyte	Atp5mpl
Acat1	0	2.91389	0.434	0.055	0	Immature Enterocyte	Acat1
Timm17a	0	2.24081	0.451	0.073	0	Immature Enterocyte	Timm17a
Fdx1	0	1.30743	0.505	0.128	0	Immature Enterocyte	Fdx1
Slc25a39	0	1.60956	0.498	0.121	0	Immature Enterocyte	Slc25a39
Prdx1	0	1.48649	0.686	0.31	0	Immature Enterocyte	Prdx1
Eef1a1	0	2.43968	0.803	0.427	0	Immature Enterocyte	Eef1a1
Mat2a	0	1.23751	0.547	0.171	0	Immature Enterocyte	Mat2a
Adh5	0	2.11718	0.456	0.081	0	Immature Enterocyte	Adh5
Mgat4c	0	1.23798	0.818	0.443	0	Immature Enterocyte	Mgat4c
Rab5if	0	2.41747	0.45	0.078	0	Immature Enterocyte	Rab5if
Rps26	0	1.86706	0.779	0.408	0	Immature Enterocyte	Rps26
Rpl15	0	1.94476	0.733	0.362	0	Immature Enterocyte	Rpl15
Rps3	0	1.90812	0.783	0.413	0	Immature Enterocyte	Rps3
Odc1	0	1.75194	0.447	0.077	0	Immature Enterocyte	Odc1
Rtraf	0	1.34639	0.529	0.159	0	Immature Enterocyte	Rtraf
Eif3e	0	1.96601	0.452	0.082	0	Immature Enterocyte	Eif3e
Fh1	0	1.81838	0.444	0.075	0	Immature Enterocyte	Fh1
Paqr5	0	1.52049	0.45	0.081	0	Immature Enterocyte	Paqr5
Sumo2	0	1.60891	0.484	0.116	0	Immature Enterocyte	Sumo2
Fdps	0	2.11247	0.45	0.083	0	Immature Enterocyte	Fdps
Tfrc	0	3.51579	0.412	0.045	0	Immature Enterocyte	Tfrc
Plp2	0	3.03435	0.407	0.04	0	Immature Enterocyte	Plp2
Hsd17b10	0	2.3926	0.426	0.059	0	Immature Enterocyte	Hsd17b10
Mcee	0	2.27535	0.435	0.069	0	Immature Enterocyte	Mcee
Rpl21	0	1.83823	0.788	0.423	0	Immature Enterocyte	Rpl21
Rps3a1	0	2.00235	0.746	0.381	0	Immature Enterocyte	Rps3a1
Rplp0	0	2.2383	0.817	0.452	0	Immature Enterocyte	Rplp0
Samm50	0	1.74341	0.466	0.102	0	Immature Enterocyte	Samm50
Eef2	0	1.44589	0.747	0.384	0	Immature Enterocyte	Eef2
Cpt1a	0	1.54736	0.46	0.097	0	Immature Enterocyte	Cpt1a
Snrpe	0	1.41757	0.473	0.111	0	Immature Enterocyte	Snrpe
Mrpl23	0	2.23897	0.42	0.058	0	Immature Enterocyte	Mrpl23
Ifi30	0	1.53208	0.475	0.113	0	Immature Enterocyte	Ifi30
Rps15	0	1.78915	0.748	0.387	0	Immature Enterocyte	Rps15
Ptma	0	1.68981	0.553	0.193	0	Immature Enterocyte	Ptma
Scd2	0	4.44334	0.396	0.036	0	Immature Enterocyte	Scd2
Atp5o	0	1.47633	0.85	0.49	0	Immature Enterocyte	Atp5o
Ola1	0	1.55005	0.444	0.086	0	Immature Enterocyte	Ola1
Ndufb8	0	1.1638	0.808	0.452	0	Immature Enterocyte	Ndufb8
Npm1	0	1.44384	0.516	0.162	0	Immature Enterocyte	Npm1
Rpl7	0	1.70343	0.786	0.435	0	Immature Enterocyte	Rpl7
Rpl35a	0	1.4998	0.798	0.447	0	Immature Enterocyte	Rpl35a
Mrps16	0	1.95955	0.434	0.083	0	Immature Enterocyte	Mrps16
Timm23	0	1.71351	0.433	0.082	0	Immature Enterocyte	Timm23
Churc1	0	1.80452	0.426	0.076	0	Immature Enterocyte	Churc1
Atp5l	0	1.11283	0.868	0.523	0	Immature Enterocyte	Atp5l
Rbm3	0	1.50223	0.462	0.118	0	Immature Enterocyte	Rbm3
Rps23	0	1.55165	0.824	0.48	0	Immature Enterocyte	Rps23
Mrpl21	0	1.76659	0.432	0.089	0	Immature Enterocyte	Mrpl21
Idh2	0	2.4657	0.385	0.044	0	Immature Enterocyte	Idh2
Rps27a	0	2.09443	0.726	0.385	0	Immature Enterocyte	Rps27a
Ran	0	1.86718	0.428	0.088	0	Immature Enterocyte	Ran
Mrpl28	0	1.84368	0.42	0.082	0	Immature Enterocyte	Mrpl28
Uqcrq	0	1.24162	0.881	0.544	0	Immature Enterocyte	Uqcrq
Rpl38	0	1.42619	0.691	0.354	0	Immature Enterocyte	Rpl38
Eef1d	0	1.4432	0.448	0.112	0	Immature Enterocyte	Eef1d
Srsf3	0	1.37474	0.455	0.119	0	Immature Enterocyte	Srsf3
Snrpd2	0	1.51512	0.435	0.1	0	Immature Enterocyte	Snrpd2
Cct5	0	1.72521	0.421	0.087	0	Immature Enterocyte	Cct5
Rpl30	0	1.59316	0.781	0.448	0	Immature Enterocyte	Rpl30
S100a11	0	1.89178	0.425	0.093	0	Immature Enterocyte	S100a11
Rpl13a	0	1.83229	0.748	0.419	0	Immature Enterocyte	Rpl13a
Tomm20	0	1.77403	0.411	0.083	0	Immature Enterocyte	Tomm20
Prdx3	0	2.66644	0.369	0.042	0	Immature Enterocyte	Prdx3
Atp5j	0	1.18763	0.858	0.531	0	Immature Enterocyte	Atp5j
Chchd10	0	1.17894	0.894	0.568	0	Immature Enterocyte	Chchd10
Rpl11	0	1.57399	0.8	0.475	0	Immature Enterocyte	Rpl11
Rps9	0	2.09822	0.743	0.419	0	Immature Enterocyte	Rps9
Gsta1	0	2.46813	0.367	0.043	0	Immature Enterocyte	Gsta1
Akr1c14	0	2.81884	0.363	0.041	0	Immature Enterocyte	Akr1c14
Hspa9	0	2.44681	0.38	0.059	0	Immature Enterocyte	Hspa9
Dnajc15	0	2.22615	0.365	0.047	0	Immature Enterocyte	Dnajc15
Eif3m	0	2.13029	0.381	0.064	0	Immature Enterocyte	Eif3m
Rpl26	0	1.67653	0.799	0.484	0	Immature Enterocyte	Rpl26
Rplp1	0	1.89882	0.879	0.565	0	Immature Enterocyte	Rplp1
Dbi	0	1.11011	0.836	0.522	0	Immature Enterocyte	Dbi
Rpl34	0	1.35091	0.809	0.496	0	Immature Enterocyte	Rpl34
Rps12	0	1.95547	0.754	0.441	0	Immature Enterocyte	Rps12
Rpl37a	0	1.34974	0.826	0.514	0	Immature Enterocyte	Rpl37a
Krt19	0	1.89781	0.939	0.628	0	Immature Enterocyte	Krt19
Akr7a5	0	2.36298	0.362	0.052	0	Immature Enterocyte	Akr7a5
Rpl8	0	1.89435	0.736	0.427	0	Immature Enterocyte	Rpl8
Rpl9	0	1.49542	0.85	0.542	0	Immature Enterocyte	Rpl9
Rpl24	0	1.28086	0.805	0.5	0	Immature Enterocyte	Rpl24
Rps8	0	2.15745	0.775	0.472	0	Immature Enterocyte	Rps8
Cox5a	0	1.51495	0.933	0.632	0	Immature Enterocyte	Cox5a
Tomm40	0	3.11058	0.336	0.036	0	Immature Enterocyte	Tomm40
Rps5	0	1.88971	0.734	0.437	0	Immature Enterocyte	Rps5
Rps11	0	1.68755	0.848	0.552	0	Immature Enterocyte	Rps11
Rpl28	0	1.69589	0.807	0.517	0	Immature Enterocyte	Rpl28
Atp5b	0	1.32053	0.857	0.569	0	Immature Enterocyte	Atp5b
Rpl37	0	1.19985	0.836	0.549	0	Immature Enterocyte	Rpl37
Gsdmc2	0	4.51315	0.309	0.025	0	Immature Enterocyte	Gsdmc2
Uqcrh	0	1.17879	0.903	0.62	0	Immature Enterocyte	Uqcrh
Rpl23	0	1.85728	0.789	0.506	0	Immature Enterocyte	Rpl23
Rps16	0	1.73934	0.815	0.532	0	Immature Enterocyte	Rps16
Cox7b	0	1.02947	0.882	0.6	0	Immature Enterocyte	Cox7b
Rps10	0	1.60757	0.806	0.526	0	Immature Enterocyte	Rps10
Hint1	0	1.12076	0.885	0.634	0	Immature Enterocyte	Hint1
Rps20	0	1.56699	0.8	0.55	0	Immature Enterocyte	Rps20
Rpl13	0	2.05659	0.731	0.489	0	Immature Enterocyte	Rpl13
Rpl19	0	1.50491	0.828	0.587	0	Immature Enterocyte	Rpl19
Cox5b	0	1.06589	0.901	0.661	0	Immature Enterocyte	Cox5b
Rps29	0	1.39663	0.833	0.593	0	Immature Enterocyte	Rps29
Atp5d	0	1.09749	0.857	0.622	0	Immature Enterocyte	Atp5d
Cox6c	0	0.953693	0.933	0.709	0	Immature Enterocyte	Cox6c
Slc25a5	0	0.977258	0.9	0.684	0	Immature Enterocyte	Slc25a5
Chchd2	0	0.999289	0.874	0.668	0	Immature Enterocyte	Chchd2
Rps14	0	1.37314	0.848	0.66	0	Immature Enterocyte	Rps14
Tpt1	0	1.07299	0.93	0.797	0	Immature Enterocyte	Tpt1
Cox4i1	0	1.09733	0.95	0.829	0	Immature Enterocyte	Cox4i1
Krt8	0	1.0927	0.938	0.854	0	Immature Enterocyte	Krt8
Nop10	5.65797e-308	2.11016	0.352	0.055	1.07445e-303	Immature Enterocyte	Nop10
C1qbp	2.95515e-307	3.19508	0.287	0.026	5.61182e-303	Immature Enterocyte	C1qbp
Ptms	3.17094e-307	1.55965	0.49	0.13	6.02161e-303	Immature Enterocyte	Ptms
Ppib	3.32526e-307	1.09671	0.671	0.265	6.31468e-303	Immature Enterocyte	Ppib
Abracl	3.40037e-307	1.11064	0.522	0.136	6.4573e-303	Immature Enterocyte	Abracl
Ndufa7	2.16577e-306	1.08657	0.76	0.365	4.11279e-302	Immature Enterocyte	Ndufa7
Atp5h	4.63812e-306	0.991257	0.864	0.596	8.80779e-302	Immature Enterocyte	Atp5h
Coq7	3.83959e-305	1.72009	0.383	0.06	7.29138e-301	Immature Enterocyte	Coq7
Sh3bgrl3	6.79972e-305	1.26314	0.488	0.14	1.29127e-300	Immature Enterocyte	Sh3bgrl3
Aamdc	7.65864e-304	1.55456	0.437	0.095	1.45438e-299	Immature Enterocyte	Aamdc
Acot13	3.09343e-303	1.37016	0.451	0.094	5.87443e-299	Immature Enterocyte	Acot13
Aig1	3.70553e-303	1.43344	0.441	0.093	7.0368e-299	Immature Enterocyte	Aig1
Eif5a	7.53473e-303	1.30129	0.603	0.236	1.43085e-298	Immature Enterocyte	Eif5a
Selenbp1	2.10553e-302	1.08601	0.883	0.575	3.9984e-298	Immature Enterocyte	Selenbp1
Gsta4	2.32112e-302	3.57163	0.286	0.023	4.40781e-298	Immature Enterocyte	Gsta4
Tmem205	4.17344e-302	1.79085	0.363	0.063	7.92536e-298	Immature Enterocyte	Tmem205
Cmbl	9.74469e-302	1.49859	0.46	0.097	1.85052e-297	Immature Enterocyte	Cmbl
Bdh1	1.85858e-301	1.92116	0.41	0.073	3.52944e-297	Immature Enterocyte	Bdh1
Ddah1	2.7332e-301	1.70933	0.42	0.074	5.19035e-297	Immature Enterocyte	Ddah1
Cyba	3.05123e-301	1.32568	0.545	0.169	5.79429e-297	Immature Enterocyte	Cyba
Uqcr10	9.64139e-301	0.991702	0.88	0.583	1.8309e-296	Immature Enterocyte	Uqcr10
Acadm	8.05029e-300	1.09651	0.636	0.214	1.52875e-295	Immature Enterocyte	Acadm
Snrpg	2.84994e-299	1.92841	0.374	0.073	5.41204e-295	Immature Enterocyte	Snrpg
Naa38	1.31787e-298	1.73027	0.421	0.081	2.50264e-294	Immature Enterocyte	Naa38
Fuom	2.2766e-298	1.14782	0.539	0.152	4.32327e-294	Immature Enterocyte	Fuom
Uqcrb	3.17533e-298	0.899858	0.877	0.605	6.02996e-294	Immature Enterocyte	Uqcrb
Commd1	1.55844e-297	1.36747	0.439	0.098	2.95948e-293	Immature Enterocyte	Commd1
Mrpl58	1.6683e-297	2.11369	0.362	0.053	3.16811e-293	Immature Enterocyte	Mrpl58
Gale	2.5974e-296	1.55324	0.453	0.111	4.93247e-292	Immature Enterocyte	Gale
Banf1	4.05616e-296	1.99619	0.349	0.054	7.70266e-292	Immature Enterocyte	Banf1
Glo1	5.67685e-296	1.24153	0.498	0.125	1.07803e-291	Immature Enterocyte	Glo1
Sdhc	7.69853e-296	1.21428	0.546	0.17	1.46195e-291	Immature Enterocyte	Sdhc
Atraid	8.71418e-296	1.5478	0.42	0.09	1.65482e-291	Immature Enterocyte	Atraid
Gstk1	1.44448e-294	1.79284	0.407	0.074	2.74306e-290	Immature Enterocyte	Gstk1
Kxd1	3.11056e-294	1.37904	0.441	0.097	5.90694e-290	Immature Enterocyte	Kxd1
Cct4	4.02933e-294	1.70463	0.381	0.074	7.6517e-290	Immature Enterocyte	Cct4
Cltb	4.63348e-294	1.26902	0.574	0.179	8.79898e-290	Immature Enterocyte	Cltb
Serhl	5.94036e-294	1.79753	0.424	0.091	1.12807e-289	Immature Enterocyte	Serhl
Stard4	8.27921e-294	1.34296	0.492	0.128	1.57222e-289	Immature Enterocyte	Stard4
Mettl26	1.10688e-293	1.23649	0.537	0.152	2.10196e-289	Immature Enterocyte	Mettl26
Gas6	1.20767e-293	1.50603	0.478	0.123	2.29337e-289	Immature Enterocyte	Gas6
Tmem147	1.73521e-293	2.01645	0.348	0.047	3.29516e-289	Immature Enterocyte	Tmem147
Chchd3	9.05656e-293	1.2601	0.555	0.164	1.71984e-288	Immature Enterocyte	Chchd3
Atp5j2	1.20856e-292	0.898776	0.891	0.649	2.29505e-288	Immature Enterocyte	Atp5j2
Ssr4	3.11409e-292	1.11747	0.622	0.258	5.91366e-288	Immature Enterocyte	Ssr4
Hspa8	1.03544e-291	1.4475	0.699	0.365	1.96631e-287	Immature Enterocyte	Hspa8
Ppdpf	5.98459e-291	1.1281	0.58	0.192	1.13647e-286	Immature Enterocyte	Ppdpf
Serbp1	1.89309e-290	1.25806	0.533	0.184	3.59497e-286	Immature Enterocyte	Serbp1
Hint2	4.30675e-290	1.12894	0.539	0.167	8.17851e-286	Immature Enterocyte	Hint2
Krtcap3	5.60745e-290	1.2648	0.455	0.102	1.06485e-285	Immature Enterocyte	Krtcap3
Cct2	1.02776e-289	1.87669	0.415	0.091	1.95172e-285	Immature Enterocyte	Cct2
Ndufs4	4.88502e-289	1.05199	0.601	0.207	9.27665e-285	Immature Enterocyte	Ndufs4
Ciao2a	6.03536e-289	1.67586	0.426	0.083	1.14611e-284	Immature Enterocyte	Ciao2a
Gm10076	1.19139e-288	1.11209	0.528	0.182	2.26245e-284	Immature Enterocyte	Gm10076
Cbr3	1.90829e-288	2.15981	0.353	0.049	3.62384e-284	Immature Enterocyte	Cbr3
Ywhaq	2.37007e-288	1.90668	0.356	0.061	4.50077e-284	Immature Enterocyte	Ywhaq
Lsm4	4.00239e-288	1.49941	0.406	0.086	7.60054e-284	Immature Enterocyte	Lsm4
Sod2	6.3459e-288	1.15836	0.581	0.187	1.20509e-283	Immature Enterocyte	Sod2
Fahd1	2.70884e-287	0.973309	0.51	0.138	5.14408e-283	Immature Enterocyte	Fahd1
Glrx3	7.95439e-287	1.95733	0.345	0.058	1.51054e-282	Immature Enterocyte	Glrx3
Car1	9.02759e-287	1.74667	0.78	0.566	1.71434e-282	Immature Enterocyte	Car1
Tcp1	1.17911e-286	1.68205	0.359	0.062	2.23912e-282	Immature Enterocyte	Tcp1
Hadhb	1.88266e-286	1.29256	0.533	0.149	3.57518e-282	Immature Enterocyte	Hadhb
Dnajc19	1.91874e-286	1.87889	0.391	0.075	3.64369e-282	Immature Enterocyte	Dnajc19
Hmgcs1	4.15471e-286	1.22304	0.492	0.133	7.8898e-282	Immature Enterocyte	Hmgcs1
Emc6	5.06092e-286	1.727	0.382	0.071	9.61069e-282	Immature Enterocyte	Emc6
Spcs1	1.63422e-285	1.28716	0.452	0.111	3.10338e-281	Immature Enterocyte	Spcs1
Cox7a2	2.32624e-285	0.840152	0.893	0.635	4.41753e-281	Immature Enterocyte	Cox7a2
Eif4a1	4.9018e-285	1.15858	0.596	0.222	9.30853e-281	Immature Enterocyte	Eif4a1
Tufm	1.28953e-284	2.16274	0.32	0.046	2.44881e-280	Immature Enterocyte	Tufm
Tomm7	2.04589e-284	1.07906	0.679	0.274	3.88514e-280	Immature Enterocyte	Tomm7
Ppp1r14b	5.36084e-284	2.08396	0.328	0.049	1.01802e-279	Immature Enterocyte	Ppp1r14b
Fkbp2	2.00223e-283	1.0092	0.489	0.144	3.80223e-279	Immature Enterocyte	Fkbp2
Ndrg2	4.03767e-283	2.72518	0.335	0.045	7.66753e-279	Immature Enterocyte	Ndrg2
Hes1	4.77356e-283	2.16742	0.317	0.066	9.06499e-279	Immature Enterocyte	Hes1
Acadl	7.27793e-283	1.04646	0.584	0.196	1.38208e-278	Immature Enterocyte	Acadl
Polr2e	7.60258e-283	1.99852	0.36	0.062	1.44373e-278	Immature Enterocyte	Polr2e
Mrpl20	9.45025e-283	1.19732	0.558	0.177	1.7946e-278	Immature Enterocyte	Mrpl20
Anapc13	9.95925e-283	1.02014	0.568	0.182	1.89126e-278	Immature Enterocyte	Anapc13
Mrpl15	7.21524e-282	1.96272	0.354	0.058	1.37017e-277	Immature Enterocyte	Mrpl15
Arf4	8.6668e-282	1.19416	0.515	0.163	1.64583e-277	Immature Enterocyte	Arf4
Grpel1	1.86991e-281	1.3529	0.467	0.124	3.55096e-277	Immature Enterocyte	Grpel1
Swi5	1.38412e-280	1.2509	0.466	0.134	2.62844e-276	Immature Enterocyte	Swi5
Selenos	6.73039e-280	1.12514	0.474	0.129	1.2781e-275	Immature Enterocyte	Selenos
Acadvl	1.04596e-279	1.24459	0.497	0.141	1.98629e-275	Immature Enterocyte	Acadvl
Eif3l	1.32209e-279	2.00345	0.343	0.058	2.51064e-275	Immature Enterocyte	Eif3l
Mettl7b	9.45533e-279	1.16643	0.708	0.324	1.79557e-274	Immature Enterocyte	Mettl7b
Selenof	9.63387e-279	1.03617	0.451	0.118	1.82947e-274	Immature Enterocyte	Selenof
Dpy30	1.23831e-278	1.59191	0.399	0.075	2.35155e-274	Immature Enterocyte	Dpy30
Psmb4	1.62595e-276	1.08638	0.597	0.217	3.08768e-272	Immature Enterocyte	Psmb4
Tagln2	3.89789e-276	1.01145	0.609	0.225	7.40209e-272	Immature Enterocyte	Tagln2
Esd	6.22721e-276	0.969699	0.686	0.283	1.18255e-271	Immature Enterocyte	Esd
Sec11c	7.32177e-276	1.10726	0.455	0.134	1.3904e-271	Immature Enterocyte	Sec11c
Pgd	3.7118e-274	1.20143	0.551	0.166	7.04871e-270	Immature Enterocyte	Pgd
Fkbp4	6.89495e-274	2.07358	0.319	0.055	1.30935e-269	Immature Enterocyte	Fkbp4
Cox7c	2.63932e-273	0.761746	0.927	0.753	5.01208e-269	Immature Enterocyte	Cox7c
Far1	6.39026e-273	1.89609	0.345	0.052	1.21351e-268	Immature Enterocyte	Far1
Nenf	2.17629e-272	2.19683	0.322	0.043	4.13277e-268	Immature Enterocyte	Nenf
Nans	2.61527e-271	1.83305	0.436	0.125	4.9664e-267	Immature Enterocyte	Nans
Rpl18a	2.80529e-271	1.26622	0.801	0.59	5.32725e-267	Immature Enterocyte	Rpl18a
Timm13	1.40459e-269	1.01757	0.626	0.257	2.66731e-265	Immature Enterocyte	Timm13
Pgap2	3.0665e-269	3.57983	0.281	0.025	5.82329e-265	Immature Enterocyte	Pgap2
Psma5	3.20691e-269	1.23449	0.444	0.114	6.08991e-265	Immature Enterocyte	Psma5
Psmb3	3.99074e-269	1.0155	0.581	0.206	7.57841e-265	Immature Enterocyte	Psmb3
Mgst3	5.96298e-269	0.877101	0.91	0.746	1.13237e-264	Immature Enterocyte	Mgst3
Prpsap1	6.31539e-269	1.12654	0.494	0.137	1.19929e-264	Immature Enterocyte	Prpsap1
Slc35g1	1.93874e-268	1.45388	0.392	0.077	3.68167e-264	Immature Enterocyte	Slc35g1
Dad1	1.38012e-267	0.992946	0.585	0.23	2.62085e-263	Immature Enterocyte	Dad1
Rps27l	2.2006e-267	1.01711	0.677	0.309	4.17894e-263	Immature Enterocyte	Rps27l
Cmc1	2.69675e-267	1.26484	0.413	0.099	5.12113e-263	Immature Enterocyte	Cmc1
Cenpx	2.87763e-267	1.3151	0.385	0.085	5.46462e-263	Immature Enterocyte	Cenpx
Rpn2	6.36651e-267	1.45213	0.428	0.101	1.209e-262	Immature Enterocyte	Rpn2
Cdx1	1.89458e-266	1.14101	0.547	0.182	3.59781e-262	Immature Enterocyte	Cdx1
Yif1a	1.92208e-266	1.55503	0.369	0.069	3.65003e-262	Immature Enterocyte	Yif1a
Mlec	2.25017e-266	2.06904	0.368	0.068	4.27308e-262	Immature Enterocyte	Mlec
Pon2	3.55306e-266	0.903388	0.602	0.21	6.74726e-262	Immature Enterocyte	Pon2
Id1	4.13975e-266	1.30007	0.698	0.317	7.86139e-262	Immature Enterocyte	Id1
Slc25a11	1.33664e-265	1.54348	0.386	0.081	2.53828e-261	Immature Enterocyte	Slc25a11
Cth	1.60437e-265	1.96059	0.344	0.061	3.0467e-261	Immature Enterocyte	Cth
Id3	2.25026e-263	1.12151	0.632	0.255	4.27325e-259	Immature Enterocyte	Id3
Dld	2.50476e-263	1.51936	0.433	0.105	4.75654e-259	Immature Enterocyte	Dld
Wdr83os	2.86238e-263	1.88509	0.366	0.071	5.43565e-259	Immature Enterocyte	Wdr83os
Hacd1	8.72126e-263	2.6152	0.262	0.023	1.65617e-258	Immature Enterocyte	Hacd1
Ndufb3	9.21766e-263	0.966151	0.644	0.244	1.75043e-258	Immature Enterocyte	Ndufb3
Set	2.51052e-262	1.26354	0.436	0.126	4.76748e-258	Immature Enterocyte	Set
Psma2	9.86907e-262	0.91684	0.551	0.188	1.87414e-257	Immature Enterocyte	Psma2
Kitl	1.01474e-261	2.4053	0.321	0.048	1.92699e-257	Immature Enterocyte	Kitl
Gstm1	1.15589e-261	2.94024	0.287	0.036	2.19504e-257	Immature Enterocyte	Gstm1
Decr1	2.17997e-261	2.03771	0.339	0.053	4.13977e-257	Immature Enterocyte	Decr1
Hnrnpa3	4.07827e-261	1.084	0.465	0.143	7.74464e-257	Immature Enterocyte	Hnrnpa3
Mrps34	4.13908e-261	1.26734	0.429	0.11	7.86012e-257	Immature Enterocyte	Mrps34
Gpx2	4.72189e-261	2.49761	0.307	0.057	8.96687e-257	Immature Enterocyte	Gpx2
Ndufa11	3.03973e-260	0.997091	0.754	0.397	5.77245e-256	Immature Enterocyte	Ndufa11
Blvrb	3.97982e-260	1.2162	0.427	0.109	7.55768e-256	Immature Enterocyte	Blvrb
Mrpl11	4.14423e-260	2.15977	0.279	0.033	7.8699e-256	Immature Enterocyte	Mrpl11
Rpl17	5.00978e-260	1.17308	0.829	0.619	9.51357e-256	Immature Enterocyte	Rpl17
Suclg2	5.55047e-260	0.937412	0.592	0.206	1.05403e-255	Immature Enterocyte	Suclg2
Iah1	1.75604e-259	1.2555	0.412	0.086	3.33472e-255	Immature Enterocyte	Iah1
Mrpl35	2.46095e-259	2.2817	0.307	0.044	4.67335e-255	Immature Enterocyte	Mrpl35
Apol10a	1.03561e-258	1.02875	0.596	0.207	1.96663e-254	Immature Enterocyte	Apol10a
Cyp51	9.01897e-258	1.80628	0.365	0.072	1.7127e-253	Immature Enterocyte	Cyp51
Idi1	3.29454e-257	1.7739	0.328	0.052	6.25633e-253	Immature Enterocyte	Idi1
Mrpl55	4.99276e-257	1.48035	0.373	0.067	9.48124e-253	Immature Enterocyte	Mrpl55
Ndufs6	8.12218e-257	0.901153	0.762	0.38	1.5424e-252	Immature Enterocyte	Ndufs6
Chchd1	2.579e-256	1.59552	0.342	0.063	4.89752e-252	Immature Enterocyte	Chchd1
Ddrgk1	4.43586e-256	0.92437	0.53	0.17	8.4237e-252	Immature Enterocyte	Ddrgk1
Ssr2	5.38772e-256	1.46685	0.368	0.083	1.02313e-251	Immature Enterocyte	Ssr2
Cfl1	1.07478e-255	1.04068	0.687	0.34	2.041e-251	Immature Enterocyte	Cfl1
Ccdc107	6.23807e-255	1.05393	0.46	0.131	1.18461e-250	Immature Enterocyte	Ccdc107
Nsa2	1.57127e-254	1.03688	0.498	0.153	2.98383e-250	Immature Enterocyte	Nsa2
Mecr	5.99987e-254	3.43654	0.268	0.024	1.13938e-249	Immature Enterocyte	Mecr
Cox8a	6.15222e-254	0.703608	0.944	0.823	1.16831e-249	Immature Enterocyte	Cox8a
Slc25a3	7.91933e-254	0.943097	0.841	0.593	1.50388e-249	Immature Enterocyte	Slc25a3
Comt	1.40372e-253	1.93522	0.336	0.059	2.66567e-249	Immature Enterocyte	Comt
Gas5	3.06122e-253	1.24091	0.409	0.126	5.81325e-249	Immature Enterocyte	Gas5
Cct3	4.18775e-252	1.74231	0.295	0.049	7.95254e-248	Immature Enterocyte	Cct3
Mrpl18	6.1204e-252	0.939915	0.5	0.151	1.16226e-247	Immature Enterocyte	Mrpl18
Cox16	6.59507e-252	1.31367	0.351	0.072	1.2524e-247	Immature Enterocyte	Cox16
Kmt5a	7.41827e-252	1.08608	0.549	0.186	1.40873e-247	Immature Enterocyte	Kmt5a
Pccb	1.01073e-251	2.51565	0.315	0.044	1.91937e-247	Immature Enterocyte	Pccb
Mcrip2	1.3087e-251	2.52859	0.305	0.036	2.48523e-247	Immature Enterocyte	Mcrip2
Cox20	1.322e-251	1.51696	0.375	0.084	2.51048e-247	Immature Enterocyte	Cox20
Pmm1	3.50933e-251	1.51766	0.363	0.064	6.66421e-247	Immature Enterocyte	Pmm1
Nceh1	5.34662e-251	1.45508	0.394	0.083	1.01532e-246	Immature Enterocyte	Nceh1
Polr1d	6.66092e-251	0.952801	0.634	0.248	1.26491e-246	Immature Enterocyte	Polr1d
Ucp2	1.38299e-250	1.09334	0.688	0.306	2.62629e-246	Immature Enterocyte	Ucp2
Dnaja1	1.40811e-250	0.928129	0.499	0.167	2.674e-246	Immature Enterocyte	Dnaja1
Naxe	1.62405e-250	1.63014	0.348	0.061	3.08407e-246	Immature Enterocyte	Naxe
Etfb	2.79373e-250	0.928197	0.743	0.387	5.3053e-246	Immature Enterocyte	Etfb
Thap4	1.26184e-249	1.8898	0.353	0.062	2.39624e-245	Immature Enterocyte	Thap4
Imp3	1.32794e-249	1.70792	0.295	0.046	2.52175e-245	Immature Enterocyte	Imp3
Sptssa	5.41291e-249	1.78367	0.327	0.058	1.02791e-244	Immature Enterocyte	Sptssa
Mtx2	9.23889e-249	1.77176	0.329	0.053	1.75447e-244	Immature Enterocyte	Mtx2
Mrpl54	9.43953e-249	0.952754	0.526	0.172	1.79257e-244	Immature Enterocyte	Mrpl54
Paqr4	5.42509e-248	1.35141	0.411	0.093	1.03022e-243	Immature Enterocyte	Paqr4
Cox7a1	7.03842e-248	0.985548	0.505	0.153	1.3366e-243	Immature Enterocyte	Cox7a1
Nme1	1.59204e-247	2.46877	0.254	0.029	3.02329e-243	Immature Enterocyte	Nme1
Tmem258	2.59705e-247	0.95991	0.451	0.128	4.9318e-243	Immature Enterocyte	Tmem258
Pabpc1	2.76267e-247	1.07581	0.605	0.253	5.2463e-243	Immature Enterocyte	Pabpc1
Gm11808	3.46312e-247	0.995303	0.479	0.132	6.57646e-243	Immature Enterocyte	Gm11808
Mrpl36	4.02464e-247	1.61499	0.354	0.074	7.6428e-243	Immature Enterocyte	Mrpl36
Cd9	4.99189e-247	0.916445	0.633	0.251	9.4796e-243	Immature Enterocyte	Cd9
Grcc10	8.30873e-247	0.831259	0.535	0.186	1.57783e-242	Immature Enterocyte	Grcc10
Hdgf	1.49372e-246	1.2336	0.362	0.089	2.83657e-242	Immature Enterocyte	Hdgf
Prkar2a	1.6435e-246	1.35401	0.411	0.101	3.121e-242	Immature Enterocyte	Prkar2a
Nfu1	3.95483e-246	1.69416	0.306	0.04	7.51021e-242	Immature Enterocyte	Nfu1
Calm2	4.9751e-246	0.908825	0.72	0.344	9.44771e-242	Immature Enterocyte	Calm2
Cenpv	7.19201e-246	1.84861	0.299	0.045	1.36576e-241	Immature Enterocyte	Cenpv
Cisd1	7.25386e-246	0.881852	0.743	0.368	1.37751e-241	Immature Enterocyte	Cisd1
Ap1s1	8.32624e-246	1.38212	0.417	0.098	1.58115e-241	Immature Enterocyte	Ap1s1
Cnbp	1.24357e-245	0.966126	0.416	0.122	2.36154e-241	Immature Enterocyte	Cnbp
Atp5k	1.28582e-245	0.926465	0.781	0.431	2.44178e-241	Immature Enterocyte	Atp5k
Cuta	2.75828e-245	1.39658	0.39	0.094	5.23798e-241	Immature Enterocyte	Cuta
Tmem208	6.56085e-245	1.07694	0.395	0.1	1.2459e-240	Immature Enterocyte	Tmem208
Ndufs1	7.28414e-245	1.21131	0.396	0.096	1.38326e-240	Immature Enterocyte	Ndufs1
Aifm1	8.14532e-245	2.65565	0.277	0.034	1.5468e-240	Immature Enterocyte	Aifm1
Oaz1	1.48615e-244	1.02904	0.765	0.453	2.82219e-240	Immature Enterocyte	Oaz1
Hadha	6.43251e-244	0.917486	0.598	0.225	1.22153e-239	Immature Enterocyte	Hadha
Sub1	1.14031e-243	0.992171	0.429	0.125	2.16544e-239	Immature Enterocyte	Sub1
H2afy	1.4907e-242	1.11366	0.462	0.136	2.83083e-238	Immature Enterocyte	H2afy
Ndufb9	4.02268e-242	0.831279	0.864	0.642	7.63906e-238	Immature Enterocyte	Ndufb9
Aprt	7.8554e-242	0.851126	0.649	0.278	1.49174e-237	Immature Enterocyte	Aprt
Mrps15	1.79833e-241	1.39635	0.386	0.084	3.41502e-237	Immature Enterocyte	Mrps15
Ddost	3.98779e-241	1.5277	0.387	0.091	7.57281e-237	Immature Enterocyte	Ddost
Nt5c	5.28554e-241	1.20667	0.487	0.157	1.00372e-236	Immature Enterocyte	Nt5c
Uba52	6.48706e-241	1.03296	0.433	0.121	1.23189e-236	Immature Enterocyte	Uba52
Prelid1	8.56885e-241	0.831813	0.678	0.293	1.62723e-236	Immature Enterocyte	Prelid1
Cyb5b	8.58105e-241	0.986899	0.515	0.169	1.62954e-236	Immature Enterocyte	Cyb5b
Psmb1	2.35403e-240	0.7827	0.57	0.242	4.4703e-236	Immature Enterocyte	Psmb1
Mrps5	7.8239e-240	2.56054	0.288	0.033	1.48576e-235	Immature Enterocyte	Mrps5
Ndufb4	1.01271e-239	0.858133	0.7	0.339	1.92314e-235	Immature Enterocyte	Ndufb4
Ldlr	1.16139e-239	2.41063	0.303	0.049	2.20548e-235	Immature Enterocyte	Ldlr
Bpnt1	1.45603e-239	1.93353	0.339	0.063	2.765e-235	Immature Enterocyte	Bpnt1
Rer1	2.69614e-239	0.535604	0.535	0.187	5.11997e-235	Immature Enterocyte	Rer1
Timm8b	4.002e-239	0.907793	0.524	0.184	7.5998e-235	Immature Enterocyte	Timm8b
Rala	5.78662e-239	0.866118	0.557	0.189	1.09888e-234	Immature Enterocyte	Rala
Slc39a5	4.65101e-238	2.26214	0.28	0.033	8.83227e-234	Immature Enterocyte	Slc39a5
Hnrnpk	3.83131e-237	0.966037	0.511	0.186	7.27566e-233	Immature Enterocyte	Hnrnpk
Anxa11	4.06874e-237	1.42437	0.418	0.115	7.72653e-233	Immature Enterocyte	Anxa11
Ndufb1-ps	4.37819e-237	0.848664	0.676	0.305	8.31419e-233	Immature Enterocyte	Ndufb1-ps
L1cam	4.49477e-237	2.77702	0.256	0.023	8.53557e-233	Immature Enterocyte	L1cam
Gm3336	4.74556e-237	1.08808	0.51	0.155	9.01182e-233	Immature Enterocyte	Gm3336
Cox14	6.72124e-237	0.917253	0.665	0.286	1.27636e-232	Immature Enterocyte	Cox14
Ranbp1	6.94005e-237	1.58603	0.309	0.061	1.31791e-232	Immature Enterocyte	Ranbp1
Ptpmt1	9.25748e-237	1.00786	0.396	0.101	1.758e-232	Immature Enterocyte	Ptpmt1
S100a16	1.8509e-236	1.24396	0.425	0.124	3.51486e-232	Immature Enterocyte	S100a16
Slc16a1	2.85434e-236	1.27077	0.443	0.12	5.42039e-232	Immature Enterocyte	Slc16a1
Uqcc2	1.28918e-235	0.975757	0.497	0.153	2.44816e-231	Immature Enterocyte	Uqcc2
Sqor	1.70645e-235	0.870038	0.733	0.382	3.24055e-231	Immature Enterocyte	Sqor
Ostc	3.23972e-235	1.23816	0.339	0.075	6.15222e-231	Immature Enterocyte	Ostc
Canx	3.90362e-235	0.798002	0.569	0.212	7.41298e-231	Immature Enterocyte	Canx
Snu13	5.93227e-235	1.44492	0.325	0.065	1.12654e-230	Immature Enterocyte	Snu13
Ywhae	1.00719e-234	0.809171	0.568	0.219	1.91266e-230	Immature Enterocyte	Ywhae
Mrps35	1.16601e-234	1.31319	0.361	0.073	2.21425e-230	Immature Enterocyte	Mrps35
Mid1ip1	2.67059e-234	2.06302	0.284	0.041	5.07146e-230	Immature Enterocyte	Mid1ip1
Romo1	1.04925e-233	0.611938	0.497	0.171	1.99252e-229	Immature Enterocyte	Romo1
Pcbp2	1.58175e-233	0.919253	0.582	0.226	3.00374e-229	Immature Enterocyte	Pcbp2
Surf1	1.82478e-233	1.03827	0.391	0.091	3.46525e-229	Immature Enterocyte	Surf1
Ccs	2.8684e-233	0.902416	0.444	0.124	5.44709e-229	Immature Enterocyte	Ccs
Cops9	4.05794e-233	0.872438	0.533	0.188	7.70602e-229	Immature Enterocyte	Cops9
Slc6a6	1.08735e-232	0.942954	0.451	0.131	2.06488e-228	Immature Enterocyte	Slc6a6
Mrps33	1.55922e-232	0.675616	0.45	0.125	2.96095e-228	Immature Enterocyte	Mrps33
Sucla2	1.92126e-232	1.42696	0.37	0.085	3.64847e-228	Immature Enterocyte	Sucla2
Cnih1	2.24594e-232	1.87037	0.289	0.041	4.26504e-228	Immature Enterocyte	Cnih1
Tmem246	1.02219e-231	1.38016	0.338	0.067	1.94114e-227	Immature Enterocyte	Tmem246
Nudt14	1.28044e-231	1.10054	0.387	0.086	2.43155e-227	Immature Enterocyte	Nudt14
Cct8	2.13639e-231	1.65819	0.312	0.061	4.057e-227	Immature Enterocyte	Cct8
Lrrc26	4.57121e-231	1.62825	0.284	0.036	8.68072e-227	Immature Enterocyte	Lrrc26
Hnrnpa1	6.12948e-231	1.76143	0.298	0.061	1.16399e-226	Immature Enterocyte	Hnrnpa1
Pafah1b3	1.03855e-230	1.14568	0.399	0.11	1.97221e-226	Immature Enterocyte	Pafah1b3
Mrps21	4.83007e-230	0.769364	0.576	0.209	9.1723e-226	Immature Enterocyte	Mrps21
Mpst	5.77981e-230	0.951195	0.643	0.275	1.09759e-225	Immature Enterocyte	Mpst
Mtln	1.48963e-229	1.72097	0.287	0.044	2.8288e-225	Immature Enterocyte	Mtln
Zfp36l2	1.89307e-229	1.37307	0.408	0.126	3.59493e-225	Immature Enterocyte	Zfp36l2
Sap18	2.4721e-229	1.089	0.427	0.109	4.69452e-225	Immature Enterocyte	Sap18
Mrpl2	2.54997e-229	1.86707	0.309	0.054	4.84239e-225	Immature Enterocyte	Mrpl2
Rwdd1	1.10927e-228	1.11378	0.376	0.088	2.10651e-224	Immature Enterocyte	Rwdd1
Eif3a	1.94504e-228	1.01266	0.459	0.147	3.69364e-224	Immature Enterocyte	Eif3a
Mgat4b	7.71205e-228	0.995824	0.511	0.179	1.46452e-223	Immature Enterocyte	Mgat4b
Lad1	5.3201e-227	0.893332	0.521	0.173	1.01029e-222	Immature Enterocyte	Lad1
Cryl1	1.29126e-226	0.779518	0.525	0.179	2.4521e-222	Immature Enterocyte	Cryl1
Psmd8	2.74864e-226	0.86156	0.547	0.195	5.21967e-222	Immature Enterocyte	Psmd8
Mgst2	6.03784e-226	0.679924	0.542	0.207	1.14659e-221	Immature Enterocyte	Mgst2
Mrps6	7.57799e-226	1.21814	0.438	0.126	1.43906e-221	Immature Enterocyte	Mrps6
Adk	1.02136e-225	0.733614	0.561	0.201	1.93955e-221	Immature Enterocyte	Adk
Ywhah	4.78235e-225	0.818068	0.553	0.2	9.08169e-221	Immature Enterocyte	Ywhah
Srp9	1.12827e-224	0.62194	0.501	0.182	2.14258e-220	Immature Enterocyte	Srp9
Bsg	2.37936e-224	0.913207	0.777	0.513	4.5184e-220	Immature Enterocyte	Bsg
Cks2	3.40983e-224	1.20191	0.302	0.067	6.47527e-220	Immature Enterocyte	Cks2
Pycrl	4.01155e-224	2.13881	0.254	0.036	7.61794e-220	Immature Enterocyte	Pycrl
Eif1ax	4.06562e-224	1.91635	0.314	0.057	7.72061e-220	Immature Enterocyte	Eif1ax
Ebp	5.25762e-224	0.820851	0.434	0.128	9.98422e-220	Immature Enterocyte	Ebp
Eif4e2	1.23086e-223	1.10126	0.45	0.137	2.33741e-219	Immature Enterocyte	Eif4e2
Larp4	1.49494e-223	1.55009	0.327	0.062	2.8389e-219	Immature Enterocyte	Larp4
Mrpl13	1.8816e-223	2.21243	0.272	0.034	3.57315e-219	Immature Enterocyte	Mrpl13
Yipf1	3.27821e-223	0.724361	0.491	0.157	6.22532e-219	Immature Enterocyte	Yipf1
Mpv17l2	3.45316e-223	1.39119	0.348	0.071	6.55755e-219	Immature Enterocyte	Mpv17l2
Sptssb	3.75595e-223	1.18204	0.509	0.161	7.13255e-219	Immature Enterocyte	Sptssb
Pfn1	4.07813e-223	0.90958	0.796	0.496	7.74437e-219	Immature Enterocyte	Pfn1
Tm2d2	8.2542e-223	1.04572	0.395	0.103	1.56747e-218	Immature Enterocyte	Tm2d2
Sec11a	8.74623e-223	1.1422	0.317	0.073	1.66091e-218	Immature Enterocyte	Sec11a
Syngr2	2.9894e-222	0.996634	0.401	0.112	5.67687e-218	Immature Enterocyte	Syngr2
Hagh	3.73035e-222	0.934799	0.441	0.123	7.08393e-218	Immature Enterocyte	Hagh
Psma7	5.61253e-222	0.994234	0.623	0.274	1.06582e-217	Immature Enterocyte	Psma7
Tmem223	9.78108e-222	1.49649	0.326	0.062	1.85743e-217	Immature Enterocyte	Tmem223
Hmgcr	1.50618e-221	0.890487	0.403	0.107	2.86024e-217	Immature Enterocyte	Hmgcr
Eny2	1.96966e-221	0.973428	0.354	0.093	3.74039e-217	Immature Enterocyte	Eny2
Gars	2.58374e-221	1.18104	0.383	0.091	4.90652e-217	Immature Enterocyte	Gars
Psma1	4.35268e-221	1.3298	0.421	0.118	8.26575e-217	Immature Enterocyte	Psma1
Fbp2	5.01608e-221	0.729711	0.613	0.25	9.52554e-217	Immature Enterocyte	Fbp2
Lgals4	5.21889e-221	0.594768	0.967	0.933	9.91068e-217	Immature Enterocyte	Lgals4
Erg28	1.17004e-220	1.34275	0.351	0.074	2.22191e-216	Immature Enterocyte	Erg28
Hmgcl	2.20293e-220	0.933252	0.421	0.121	4.18336e-216	Immature Enterocyte	Hmgcl
Krtcap2	2.35113e-220	0.864837	0.437	0.139	4.46479e-216	Immature Enterocyte	Krtcap2
Snrpb	4.06211e-220	0.851394	0.387	0.111	7.71395e-216	Immature Enterocyte	Snrpb
Itgb1	4.6189e-220	0.908598	0.49	0.156	8.77129e-216	Immature Enterocyte	Itgb1
Stt3b	2.28164e-219	1.27322	0.359	0.091	4.33283e-215	Immature Enterocyte	Stt3b
Mrps17	6.17037e-219	1.57009	0.268	0.042	1.17175e-214	Immature Enterocyte	Mrps17
Slc25a24	1.42996e-218	0.753656	0.596	0.232	2.71549e-214	Immature Enterocyte	Slc25a24
Eif4g1	4.92623e-218	1.1851	0.471	0.147	9.35491e-214	Immature Enterocyte	Eif4g1
Cetn3	4.95746e-218	1.93245	0.25	0.033	9.41421e-214	Immature Enterocyte	Cetn3
Fkbp1a	5.1164e-218	1.15031	0.416	0.114	9.71604e-214	Immature Enterocyte	Fkbp1a
Tsn	1.26359e-217	1.42582	0.308	0.055	2.39957e-213	Immature Enterocyte	Tsn
Glud1	1.71262e-217	1.42482	0.34	0.077	3.25227e-213	Immature Enterocyte	Glud1
Hoxb9	3.53232e-217	1.65356	0.285	0.048	6.70788e-213	Immature Enterocyte	Hoxb9
Vdac2	4.03568e-217	0.766915	0.731	0.414	7.66376e-213	Immature Enterocyte	Vdac2
Tkt	6.0549e-217	0.630391	0.647	0.289	1.14983e-212	Immature Enterocyte	Tkt
Tmem256	4.13433e-216	0.906589	0.47	0.152	7.8511e-212	Immature Enterocyte	Tmem256
Ddt	6.4609e-216	0.768785	0.482	0.155	1.22693e-211	Immature Enterocyte	Ddt
Nars	6.61517e-216	1.14269	0.365	0.091	1.25622e-211	Immature Enterocyte	Nars
Agpat2	2.22056e-215	0.95824	0.513	0.169	4.21684e-211	Immature Enterocyte	Agpat2
Cct6a	2.29252e-215	1.12275	0.366	0.098	4.3535e-211	Immature Enterocyte	Cct6a
Cct7	4.13282e-215	0.95958	0.415	0.122	7.84823e-211	Immature Enterocyte	Cct7
Ier2	1.86611e-214	1.05278	0.702	0.364	3.54375e-210	Immature Enterocyte	Ier2
Ube2m	2.40883e-214	0.856509	0.502	0.17	4.57437e-210	Immature Enterocyte	Ube2m
Akr1c13	3.27823e-214	0.728976	0.615	0.255	6.22535e-210	Immature Enterocyte	Akr1c13
Mrpl41	3.28834e-214	1.61001	0.282	0.05	6.24455e-210	Immature Enterocyte	Mrpl41
Clybl	6.43741e-214	1.32546	0.345	0.071	1.22246e-209	Immature Enterocyte	Clybl
Rpl18	9.96776e-214	1.16176	0.746	0.587	1.89288e-209	Immature Enterocyte	Rpl18
Taf10	1.94611e-213	0.745473	0.575	0.235	3.69566e-209	Immature Enterocyte	Taf10
Mrps23	1.98156e-213	1.36303	0.331	0.069	3.76299e-209	Immature Enterocyte	Mrps23
Mrpl33	4.52152e-213	0.795458	0.472	0.156	8.58638e-209	Immature Enterocyte	Mrpl33
Smim7	7.49888e-213	1.07357	0.407	0.114	1.42404e-208	Immature Enterocyte	Smim7
Sema4g	9.88675e-213	1.22295	0.398	0.115	1.87749e-208	Immature Enterocyte	Sema4g
Ogdh	4.35555e-212	0.922926	0.556	0.214	8.27119e-208	Immature Enterocyte	Ogdh
Sypl	4.97333e-212	0.783663	0.335	0.092	9.44436e-208	Immature Enterocyte	Sypl
Psma6	1.0189e-211	0.679577	0.453	0.157	1.93489e-207	Immature Enterocyte	Psma6
Slc5a8	1.406e-211	1.56922	0.439	0.138	2.67e-207	Immature Enterocyte	Slc5a8
Ap1m2	1.45152e-211	1.66879	0.323	0.062	2.75643e-207	Immature Enterocyte	Ap1m2
Sem1	2.18537e-211	0.706507	0.715	0.358	4.15002e-207	Immature Enterocyte	Sem1
Sugt1	7.53727e-211	0.951595	0.406	0.121	1.43133e-206	Immature Enterocyte	Sugt1
Cdx2	1.30225e-210	0.794818	0.505	0.182	2.47298e-206	Immature Enterocyte	Cdx2
Arl2bp	1.61276e-210	0.96491	0.339	0.083	3.06263e-206	Immature Enterocyte	Arl2bp
Coq9	2.19137e-210	1.52314	0.286	0.054	4.16141e-206	Immature Enterocyte	Coq9
Hnrnpa0	3.15799e-210	0.822001	0.463	0.158	5.99703e-206	Immature Enterocyte	Hnrnpa0
Tsc22d1	3.90043e-210	0.8916	0.374	0.119	7.40691e-206	Immature Enterocyte	Tsc22d1
Ces1f	8.21639e-210	1.77316	0.295	0.048	1.56029e-205	Immature Enterocyte	Ces1f
Rnf186	3.82071e-209	0.891874	0.481	0.186	7.25554e-205	Immature Enterocyte	Rnf186
Gnb2	4.16092e-209	0.85116	0.667	0.312	7.90158e-205	Immature Enterocyte	Gnb2
Serpinb5	5.35676e-209	0.850011	0.419	0.114	1.01725e-204	Immature Enterocyte	Serpinb5
Gsr	7.53993e-209	0.981271	0.383	0.095	1.43183e-204	Immature Enterocyte	Gsr
Pfdn1	1.13505e-208	0.7336	0.456	0.15	2.15546e-204	Immature Enterocyte	Pfdn1
Ndufv3	1.38016e-208	0.831102	0.764	0.414	2.62092e-204	Immature Enterocyte	Ndufv3
Mrpl43	1.48073e-208	0.826028	0.519	0.176	2.8119e-204	Immature Enterocyte	Mrpl43
Ssu72	3.14536e-208	0.749635	0.531	0.198	5.97304e-204	Immature Enterocyte	Ssu72
Guk1	7.08208e-208	1.08003	0.362	0.088	1.34489e-203	Immature Enterocyte	Guk1
Edn2	7.40465e-208	2.31057	0.273	0.039	1.40614e-203	Immature Enterocyte	Edn2
Agpat5	9.01253e-208	1.80009	0.288	0.047	1.71148e-203	Immature Enterocyte	Agpat5
Dcxr	9.35778e-208	1.27287	0.41	0.111	1.77704e-203	Immature Enterocyte	Dcxr
Hnrnpf	1.92828e-207	0.755172	0.542	0.224	3.6618e-203	Immature Enterocyte	Hnrnpf
Snrpf	4.4366e-207	2.01886	0.262	0.043	8.4251e-203	Immature Enterocyte	Snrpf
Ddx39b	4.48098e-207	1.05544	0.26	0.054	8.50939e-203	Immature Enterocyte	Ddx39b
Timm10b	6.8918e-207	0.824796	0.488	0.17	1.30875e-202	Immature Enterocyte	Timm10b
Fam162a	7.42171e-207	0.894728	0.773	0.499	1.40938e-202	Immature Enterocyte	Fam162a
Pdhb	1.612e-206	1.24364	0.344	0.079	3.06119e-202	Immature Enterocyte	Pdhb
Pop5	1.6997e-206	1.87911	0.275	0.045	3.22773e-202	Immature Enterocyte	Pop5
U2af1	1.7721e-206	1.31615	0.292	0.064	3.36522e-202	Immature Enterocyte	U2af1
Dctpp1	1.90351e-206	1.34376	0.284	0.052	3.61476e-202	Immature Enterocyte	Dctpp1
1110008P14Rik	4.60124e-206	1.48366	0.335	0.068	8.73775e-202	Immature Enterocyte	1110008P14Rik
Gtf2h5	8.53075e-206	1.29182	0.343	0.083	1.61999e-201	Immature Enterocyte	Gtf2h5
Abhd6	8.79993e-206	1.62431	0.328	0.065	1.67111e-201	Immature Enterocyte	Abhd6
Cbr1	9.36422e-206	0.820741	0.754	0.433	1.77826e-201	Immature Enterocyte	Cbr1
Mrps18a	1.32423e-205	1.34471	0.338	0.079	2.51472e-201	Immature Enterocyte	Mrps18a
Nagk	1.64152e-205	1.41749	0.295	0.059	3.11725e-201	Immature Enterocyte	Nagk
Hnrnpab	1.69676e-205	0.730352	0.481	0.172	3.22215e-201	Immature Enterocyte	Hnrnpab
Mydgf	1.81454e-205	0.774248	0.369	0.109	3.44581e-201	Immature Enterocyte	Mydgf
Drap1	2.02581e-205	0.792056	0.362	0.105	3.84702e-201	Immature Enterocyte	Drap1
Rpn1	3.91368e-205	1.14536	0.333	0.083	7.43208e-201	Immature Enterocyte	Rpn1
Laptm4a	6.64273e-205	0.780906	0.504	0.183	1.26145e-200	Immature Enterocyte	Laptm4a
Mtdh	1.52971e-204	0.780429	0.526	0.199	2.90492e-200	Immature Enterocyte	Mtdh
Mtch2	1.85149e-204	0.733866	0.583	0.247	3.51598e-200	Immature Enterocyte	Mtch2
Spr	1.96965e-204	0.746707	0.417	0.133	3.74037e-200	Immature Enterocyte	Spr
Gstp1	2.00664e-204	1.13749	0.354	0.079	3.8106e-200	Immature Enterocyte	Gstp1
Chpt1	2.77919e-204	2.21896	0.282	0.048	5.27769e-200	Immature Enterocyte	Chpt1
Tmem126a	8.44979e-204	1.28629	0.286	0.054	1.60461e-199	Immature Enterocyte	Tmem126a
Cebpzos	1.0886e-203	1.5037	0.27	0.048	2.06725e-199	Immature Enterocyte	Cebpzos
Idh1	1.42714e-203	0.999094	0.322	0.074	2.71014e-199	Immature Enterocyte	Idh1
Apoo	2.35064e-203	1.4959	0.27	0.044	4.46387e-199	Immature Enterocyte	Apoo
Pcbp1	3.57302e-203	0.854199	0.442	0.147	6.78516e-199	Immature Enterocyte	Pcbp1
Ctdspl	8.74627e-203	1.10663	0.37	0.092	1.66092e-198	Immature Enterocyte	Ctdspl
Eprs	1.53745e-202	1.86037	0.298	0.056	2.91963e-198	Immature Enterocyte	Eprs
Papss2	3.29111e-202	0.824812	0.605	0.266	6.24982e-198	Immature Enterocyte	Papss2
Mif	1.10749e-201	0.80441	0.394	0.128	2.10313e-197	Immature Enterocyte	Mif
Tmem98	1.23079e-201	0.910411	0.357	0.088	2.33727e-197	Immature Enterocyte	Tmem98
Hdac1	3.29342e-201	1.05845	0.388	0.106	6.2542e-197	Immature Enterocyte	Hdac1
Vipr1	4.38551e-201	1.9174	0.323	0.065	8.32808e-197	Immature Enterocyte	Vipr1
Trappc2l	5.54235e-201	0.793672	0.451	0.138	1.05249e-196	Immature Enterocyte	Trappc2l
Lamtor1	2.98007e-200	0.8372	0.468	0.156	5.65915e-196	Immature Enterocyte	Lamtor1
Psmd6	3.97016e-200	1.31163	0.312	0.066	7.53934e-196	Immature Enterocyte	Psmd6
Naa10	9.52187e-200	2.23252	0.25	0.029	1.8082e-195	Immature Enterocyte	Naa10
Ugp2	1.33415e-199	0.678811	0.538	0.213	2.53356e-195	Immature Enterocyte	Ugp2
Pigp	4.27744e-199	1.57002	0.275	0.055	8.12286e-195	Immature Enterocyte	Pigp
Nol7	4.87911e-199	0.662586	0.466	0.156	9.26542e-195	Immature Enterocyte	Nol7
Mboat1	8.32656e-199	0.959823	0.502	0.17	1.58121e-194	Immature Enterocyte	Mboat1
Nucks1	9.28497e-199	1.17367	0.351	0.091	1.76322e-194	Immature Enterocyte	Nucks1
Vps29	1.61477e-198	1.03695	0.396	0.109	3.06645e-194	Immature Enterocyte	Vps29
Psmd7	2.10733e-198	0.788844	0.378	0.111	4.00182e-194	Immature Enterocyte	Psmd7
Retsat	4.79745e-198	1.24206	0.32	0.067	9.11035e-194	Immature Enterocyte	Retsat
Gnpnat1	3.31609e-197	0.48361	0.545	0.215	6.29726e-193	Immature Enterocyte	Gnpnat1
Tmem238	6.98516e-197	0.668661	0.555	0.221	1.32648e-192	Immature Enterocyte	Tmem238
Nedd8	9.10558e-197	0.625272	0.609	0.275	1.72915e-192	Immature Enterocyte	Nedd8
Csde1	1.35433e-196	1.0073	0.502	0.185	2.57188e-192	Immature Enterocyte	Csde1
Psmb5	2.38704e-196	0.579925	0.521	0.216	4.53298e-192	Immature Enterocyte	Psmb5
Slirp	6.00714e-196	0.909454	0.341	0.089	1.14076e-191	Immature Enterocyte	Slirp
Klf5	1.02817e-195	0.896524	0.736	0.395	1.95249e-191	Immature Enterocyte	Klf5
Cyp2j6	1.34398e-195	0.913046	0.332	0.075	2.55222e-191	Immature Enterocyte	Cyp2j6
Sar1b	3.67125e-195	0.573379	0.437	0.144	6.97171e-191	Immature Enterocyte	Sar1b
Mbnl1	5.26723e-195	1.18565	0.295	0.068	1.00025e-190	Immature Enterocyte	Mbnl1
Cox6a1	5.92096e-195	0.672459	0.885	0.63	1.12439e-190	Immature Enterocyte	Cox6a1
Mal2	6.54832e-195	0.702689	0.565	0.228	1.24353e-190	Immature Enterocyte	Mal2
Pmpcb	9.52621e-195	1.02438	0.3	0.064	1.80903e-190	Immature Enterocyte	Pmpcb
Srsf2	1.85138e-194	0.552458	0.414	0.154	3.51577e-190	Immature Enterocyte	Srsf2
H2afz	3.13795e-194	0.501362	0.493	0.211	5.95896e-190	Immature Enterocyte	H2afz
Sqle	5.89684e-194	1.37672	0.305	0.062	1.11981e-189	Immature Enterocyte	Sqle
G3bp1	1.08963e-193	1.79067	0.267	0.047	2.0692e-189	Immature Enterocyte	G3bp1
Casp1	1.30578e-193	0.589599	0.502	0.189	2.47967e-189	Immature Enterocyte	Casp1
Mrpl17	2.0038e-193	0.82444	0.415	0.125	3.80521e-189	Immature Enterocyte	Mrpl17
B4galnt1	3.25527e-193	1.16116	0.333	0.081	6.18175e-189	Immature Enterocyte	B4galnt1
Cops6	6.53427e-193	0.802539	0.375	0.109	1.24086e-188	Immature Enterocyte	Cops6
Psmc3	7.04307e-193	0.667164	0.4	0.131	1.33748e-188	Immature Enterocyte	Psmc3
Tmed10	9.7191e-193	0.701639	0.668	0.31	1.84566e-188	Immature Enterocyte	Tmed10
Stard10	1.0267e-192	0.827098	0.638	0.314	1.9497e-188	Immature Enterocyte	Stard10
Ube2a	1.52354e-192	0.861689	0.407	0.125	2.8932e-188	Immature Enterocyte	Ube2a
2310061I04Rik	1.7954e-192	1.22983	0.321	0.078	3.40947e-188	Immature Enterocyte	2310061I04Rik
Mtpn	1.84142e-192	0.991872	0.349	0.092	3.49685e-188	Immature Enterocyte	Mtpn
Ppargc1b	2.70433e-192	1.7199	0.295	0.06	5.13551e-188	Immature Enterocyte	Ppargc1b
Mrps12	3.53246e-192	0.90377	0.339	0.087	6.70814e-188	Immature Enterocyte	Mrps12
Ap1ar	4.04828e-192	1.08913	0.325	0.077	7.68768e-188	Immature Enterocyte	Ap1ar
G3bp2	4.34267e-192	0.826348	0.371	0.116	8.24674e-188	Immature Enterocyte	G3bp2
Mrps25	4.38134e-192	1.11698	0.297	0.058	8.32017e-188	Immature Enterocyte	Mrps25
Aimp1	4.54338e-192	0.981022	0.37	0.108	8.62789e-188	Immature Enterocyte	Aimp1
Dap3	5.36829e-192	1.60019	0.267	0.047	1.01944e-187	Immature Enterocyte	Dap3
Snapc5	7.49896e-192	0.650789	0.473	0.159	1.42405e-187	Immature Enterocyte	Snapc5
Parl	1.37683e-191	1.44916	0.297	0.065	2.61461e-187	Immature Enterocyte	Parl
Ndufa3	1.57301e-191	0.660222	0.641	0.312	2.98715e-187	Immature Enterocyte	Ndufa3
Pdxdc1	5.3537e-191	0.758755	0.387	0.131	1.01667e-186	Immature Enterocyte	Pdxdc1
Dlat	5.43255e-191	1.85236	0.293	0.057	1.03164e-186	Immature Enterocyte	Dlat
Ppp2r1a	6.191e-191	0.937048	0.432	0.143	1.17567e-186	Immature Enterocyte	Ppp2r1a
Gfer	7.1754e-191	0.79982	0.326	0.083	1.36261e-186	Immature Enterocyte	Gfer
Txnl1	9.65835e-191	0.93216	0.322	0.086	1.83412e-186	Immature Enterocyte	Txnl1
Smim10l1	1.21851e-190	0.917041	0.376	0.101	2.31395e-186	Immature Enterocyte	Smim10l1
Psmb7	1.32931e-190	0.898697	0.358	0.104	2.52436e-186	Immature Enterocyte	Psmb7
Dlst	1.46955e-190	1.0163	0.325	0.084	2.79068e-186	Immature Enterocyte	Dlst
Llph	1.61474e-190	1.11116	0.318	0.085	3.06639e-186	Immature Enterocyte	Llph
Prelid3b	2.98108e-190	0.818325	0.543	0.215	5.66106e-186	Immature Enterocyte	Prelid3b
Reep5	3.27313e-190	1.20749	0.307	0.07	6.21567e-186	Immature Enterocyte	Reep5
Psmd1	3.43308e-190	1.27629	0.346	0.083	6.51941e-186	Immature Enterocyte	Psmd1
Dnajb11	3.85532e-190	0.728963	0.392	0.114	7.32126e-186	Immature Enterocyte	Dnajb11
Lamtor5	6.6952e-190	0.685681	0.434	0.142	1.27142e-185	Immature Enterocyte	Lamtor5
Aldob	9.68817e-190	0.896032	0.388	0.118	1.83978e-185	Immature Enterocyte	Aldob
Cope	1.18804e-189	0.57968	0.45	0.17	2.25609e-185	Immature Enterocyte	Cope
Mrps7	1.19685e-189	1.37947	0.29	0.055	2.27282e-185	Immature Enterocyte	Mrps7
Kras	1.25189e-189	0.672741	0.61	0.257	2.37734e-185	Immature Enterocyte	Kras
Msra	1.9469e-189	1.10258	0.302	0.066	3.69717e-185	Immature Enterocyte	Msra
Mrpl32	2.4509e-189	1.33266	0.299	0.063	4.65427e-185	Immature Enterocyte	Mrpl32
Emc2	2.64399e-189	1.3606	0.327	0.08	5.02094e-185	Immature Enterocyte	Emc2
S100a1	3.39936e-189	0.674574	0.634	0.307	6.45538e-185	Immature Enterocyte	S100a1
Bcas2	8.04868e-189	0.939701	0.296	0.069	1.52845e-184	Immature Enterocyte	Bcas2
Ppp1ca	1.12956e-188	0.69018	0.566	0.234	2.14503e-184	Immature Enterocyte	Ppp1ca
Vti1b	1.62889e-188	0.819602	0.389	0.114	3.09326e-184	Immature Enterocyte	Vti1b
C1d	4.47329e-188	1.06137	0.3	0.067	8.49477e-184	Immature Enterocyte	C1d
Rbis	4.7149e-188	0.995251	0.326	0.086	8.9536e-184	Immature Enterocyte	Rbis
Btf3	4.84388e-188	0.731447	0.769	0.499	9.19854e-184	Immature Enterocyte	Btf3
Pbrm1	4.92992e-188	1.45075	0.335	0.087	9.36192e-184	Immature Enterocyte	Pbrm1
Mt1	5.4191e-188	1.03174	0.802	0.48	1.02909e-183	Immature Enterocyte	Mt1
2310039H08Rik	6.93587e-188	1.01001	0.324	0.08	1.31712e-183	Immature Enterocyte	2310039H08Rik
Pdia3	1.02566e-187	0.473816	0.473	0.195	1.94772e-183	Immature Enterocyte	Pdia3
Sf3b5	1.38815e-187	0.8761	0.368	0.103	2.6361e-183	Immature Enterocyte	Sf3b5
Kdelr1	1.43295e-187	0.572045	0.437	0.148	2.72118e-183	Immature Enterocyte	Kdelr1
Wfdc2	1.62755e-187	2.76227	0.393	0.142	3.09072e-183	Immature Enterocyte	Wfdc2
Denr	5.3663e-187	1.79508	0.263	0.047	1.01906e-182	Immature Enterocyte	Denr
Ctbp1	7.11282e-187	1.36972	0.305	0.072	1.35072e-182	Immature Enterocyte	Ctbp1
Plin3	9.08858e-187	1.39317	0.296	0.067	1.72592e-182	Immature Enterocyte	Plin3
Snrpd3	9.35128e-187	1.07491	0.286	0.065	1.77581e-182	Immature Enterocyte	Snrpd3
Il18	1.64124e-186	1.42429	0.384	0.104	3.11672e-182	Immature Enterocyte	Il18
Uap1	2.15569e-186	0.622645	0.478	0.174	4.09365e-182	Immature Enterocyte	Uap1
Sec13	2.29787e-186	1.29925	0.287	0.064	4.36366e-182	Immature Enterocyte	Sec13
Alg5	2.68092e-186	0.951074	0.296	0.062	5.09107e-182	Immature Enterocyte	Alg5
Nadk	3.78874e-186	0.958165	0.355	0.094	7.19481e-182	Immature Enterocyte	Nadk
Kif5b	3.82606e-186	0.697046	0.628	0.277	7.26569e-182	Immature Enterocyte	Kif5b
Mrfap1	3.84534e-186	0.695166	0.454	0.167	7.30231e-182	Immature Enterocyte	Mrfap1
Cyp2c65	5.0356e-186	0.890488	0.528	0.208	9.5626e-182	Immature Enterocyte	Cyp2c65
Tmed9	7.09978e-186	0.700968	0.34	0.104	1.34825e-181	Immature Enterocyte	Tmed9
Tsta3	1.8149e-185	0.418206	0.401	0.132	3.4465e-181	Immature Enterocyte	Tsta3
Degs2	2.20403e-185	0.586727	0.529	0.217	4.18545e-181	Immature Enterocyte	Degs2
Mea1	2.79683e-185	0.947746	0.389	0.113	5.31119e-181	Immature Enterocyte	Mea1
Ormdl2	3.83942e-185	0.855536	0.354	0.099	7.29106e-181	Immature Enterocyte	Ormdl2
Psmc5	5.02509e-185	0.816654	0.399	0.124	9.54264e-181	Immature Enterocyte	Psmc5
Mpp6	7.38523e-185	0.991399	0.336	0.084	1.40245e-180	Immature Enterocyte	Mpp6
Ank	9.71656e-185	1.88764	0.255	0.039	1.84517e-180	Immature Enterocyte	Ank
Acp1	2.64714e-184	0.646653	0.43	0.144	5.02691e-180	Immature Enterocyte	Acp1
Psme1	4.84093e-184	0.426197	0.522	0.218	9.19294e-180	Immature Enterocyte	Psme1
Immp1l	8.27374e-184	0.908847	0.316	0.073	1.57118e-179	Immature Enterocyte	Immp1l
Aurkaip1	9.78483e-184	0.687169	0.524	0.207	1.85814e-179	Immature Enterocyte	Aurkaip1
Arpc1a	4.18359e-183	0.563591	0.396	0.121	7.94464e-179	Immature Enterocyte	Arpc1a
Dag1	5.05886e-183	0.856542	0.366	0.114	9.60677e-179	Immature Enterocyte	Dag1
Pabpn1	6.63267e-183	0.705647	0.407	0.141	1.25954e-178	Immature Enterocyte	Pabpn1
Alas1	1.1491e-182	0.901947	0.426	0.136	2.18215e-178	Immature Enterocyte	Alas1
Acot8	1.78048e-182	0.925359	0.332	0.09	3.38113e-178	Immature Enterocyte	Acot8
Bad	3.41492e-182	0.999918	0.343	0.085	6.48493e-178	Immature Enterocyte	Bad
Tspan8	3.49351e-182	0.694295	0.803	0.547	6.63418e-178	Immature Enterocyte	Tspan8
Fau	3.5072e-182	0.585762	0.915	0.851	6.66018e-178	Immature Enterocyte	Fau
Dera	4.87323e-182	1.136	0.325	0.074	9.25426e-178	Immature Enterocyte	Dera
Abcc3	8.92304e-182	0.70355	0.478	0.17	1.69449e-177	Immature Enterocyte	Abcc3
Ap2m1	9.90539e-182	0.773036	0.44	0.155	1.88103e-177	Immature Enterocyte	Ap2m1
Gclm	1.11969e-181	0.658663	0.477	0.178	2.12628e-177	Immature Enterocyte	Gclm
Tax1bp3	1.71974e-181	0.92731	0.44	0.147	3.26578e-177	Immature Enterocyte	Tax1bp3
Chchd7	1.90439e-181	0.825372	0.403	0.124	3.61644e-177	Immature Enterocyte	Chchd7
Gadd45gip1	2.17061e-181	1.68501	0.265	0.048	4.12199e-177	Immature Enterocyte	Gadd45gip1
Hsp90aa1	2.20906e-181	0.940659	0.481	0.2	4.195e-177	Immature Enterocyte	Hsp90aa1
Sh3bgrl2	2.74178e-181	1.30194	0.274	0.054	5.20664e-177	Immature Enterocyte	Sh3bgrl2
Anp32b	3.05136e-181	0.730108	0.375	0.122	5.79454e-177	Immature Enterocyte	Anp32b
H2afv	3.10604e-181	0.583312	0.454	0.165	5.89837e-177	Immature Enterocyte	H2afv
Ufc1	3.51187e-181	0.480996	0.449	0.161	6.66904e-177	Immature Enterocyte	Ufc1
Npc2	3.76358e-181	0.839259	0.513	0.212	7.14705e-177	Immature Enterocyte	Npc2
Ift43	5.23288e-181	0.993195	0.301	0.066	9.93724e-177	Immature Enterocyte	Ift43
Lmo4	8.80791e-181	1.57083	0.269	0.049	1.67262e-176	Immature Enterocyte	Lmo4
Me2	8.99699e-181	0.943496	0.432	0.148	1.70853e-176	Immature Enterocyte	Me2
Wls	1.09419e-180	2.20474	0.264	0.049	2.07786e-176	Immature Enterocyte	Wls
Arpc3	1.0975e-180	0.660105	0.7	0.374	2.08415e-176	Immature Enterocyte	Arpc3
Pgm1	1.1235e-180	0.924457	0.365	0.093	2.13352e-176	Immature Enterocyte	Pgm1
Akr1a1	1.26723e-180	0.705093	0.674	0.354	2.40647e-176	Immature Enterocyte	Akr1a1
Mrpl46	1.51041e-180	1.53676	0.255	0.046	2.86826e-176	Immature Enterocyte	Mrpl46
Ttc38	1.73782e-180	1.46356	0.26	0.046	3.30013e-176	Immature Enterocyte	Ttc38
Rnase4	4.30313e-180	1.35797	0.251	0.056	8.17164e-176	Immature Enterocyte	Rnase4
Cnih4	6.63986e-180	0.71863	0.609	0.277	1.26091e-175	Immature Enterocyte	Cnih4
2610528J11Rik	8.26063e-180	0.856292	0.407	0.129	1.56869e-175	Immature Enterocyte	2610528J11Rik
Cdc42	1.44063e-179	0.615037	0.693	0.337	2.73576e-175	Immature Enterocyte	Cdc42
Mtx1	1.8376e-179	1.26069	0.293	0.057	3.4896e-175	Immature Enterocyte	Mtx1
Tcea3	1.90949e-179	0.594217	0.329	0.09	3.62613e-175	Immature Enterocyte	Tcea3
Cox19	3.71338e-179	1.32701	0.257	0.052	7.05171e-175	Immature Enterocyte	Cox19
Mrpl53	4.86163e-179	0.808892	0.35	0.102	9.23223e-175	Immature Enterocyte	Mrpl53
Slc25a10	7.00438e-179	0.791286	0.427	0.145	1.33013e-174	Immature Enterocyte	Slc25a10
Zfyve21	1.00513e-178	1.13508	0.274	0.049	1.90875e-174	Immature Enterocyte	Zfyve21
0610005C13Rik	1.20692e-178	1.20497	0.36	0.099	2.29194e-174	Immature Enterocyte	0610005C13Rik
Ptges3	1.2166e-178	0.91637	0.338	0.103	2.31033e-174	Immature Enterocyte	Ptges3
Smim8	2.14766e-178	1.44314	0.25	0.048	4.07841e-174	Immature Enterocyte	Smim8
Dpm3	2.73468e-178	0.971667	0.324	0.083	5.19315e-174	Immature Enterocyte	Dpm3
Tma7	2.8876e-178	0.806125	0.695	0.344	5.48355e-174	Immature Enterocyte	Tma7
1700021F05Rik	2.96667e-178	1.26444	0.263	0.044	5.6337e-174	Immature Enterocyte	1700021F05Rik
Pcbd2	4.53707e-178	0.822093	0.331	0.09	8.61589e-174	Immature Enterocyte	Pcbd2
Ndufa2	8.68792e-178	0.692666	0.728	0.398	1.64984e-173	Immature Enterocyte	Ndufa2
Pkig	1.89987e-177	0.966107	0.275	0.058	3.60785e-173	Immature Enterocyte	Pkig
Dhrs4	2.79496e-177	1.06613	0.294	0.065	5.30763e-173	Immature Enterocyte	Dhrs4
Pdcd4	4.04191e-177	0.926959	0.34	0.111	7.67559e-173	Immature Enterocyte	Pdcd4
Cdk2ap2	5.59049e-177	0.675156	0.459	0.162	1.06163e-172	Immature Enterocyte	Cdk2ap2
Pomp	6.39266e-177	0.470499	0.599	0.269	1.21397e-172	Immature Enterocyte	Pomp
Sarnp	9.76653e-177	0.781424	0.265	0.055	1.85466e-172	Immature Enterocyte	Sarnp
Trappc1	2.32263e-176	1.22732	0.271	0.055	4.41068e-172	Immature Enterocyte	Trappc1
Srp19	3.56839e-176	1.16284	0.294	0.07	6.77637e-172	Immature Enterocyte	Srp19
Manf	4.47149e-176	1.07635	0.332	0.089	8.49135e-172	Immature Enterocyte	Manf
Rpp21	4.70205e-176	0.834228	0.357	0.108	8.92919e-172	Immature Enterocyte	Rpp21
Hexa	5.58697e-176	0.962075	0.343	0.1	1.06097e-171	Immature Enterocyte	Hexa
Lsm12	6.51424e-176	0.83211	0.442	0.151	1.23705e-171	Immature Enterocyte	Lsm12
Mrps18c	1.14075e-175	0.483915	0.397	0.135	2.16629e-171	Immature Enterocyte	Mrps18c
Letm1	1.70239e-175	0.771373	0.488	0.182	3.23283e-171	Immature Enterocyte	Letm1
Psap	1.86347e-175	0.735093	0.612	0.281	3.53873e-171	Immature Enterocyte	Psap
Cd63	4.59449e-175	0.596374	0.744	0.463	8.72493e-171	Immature Enterocyte	Cd63
Rex1bd	6.88614e-175	0.664514	0.413	0.142	1.30768e-170	Immature Enterocyte	Rex1bd
Eif4b	1.09794e-174	0.779944	0.352	0.107	2.08499e-170	Immature Enterocyte	Eif4b
Rbx1	1.1591e-174	0.524314	0.523	0.218	2.20114e-170	Immature Enterocyte	Rbx1
Ethe1	2.00306e-174	0.731189	0.867	0.725	3.8038e-170	Immature Enterocyte	Ethe1
Nedd4	2.82661e-174	1.06078	0.293	0.075	5.36774e-170	Immature Enterocyte	Nedd4
Prpf40a	6.74532e-174	0.977181	0.41	0.136	1.28094e-169	Immature Enterocyte	Prpf40a
Bola2	6.8749e-174	0.62205	0.41	0.141	1.30554e-169	Immature Enterocyte	Bola2
Dctn2	7.34903e-174	0.466838	0.446	0.161	1.39558e-169	Immature Enterocyte	Dctn2
Med28	1.19977e-173	0.769893	0.375	0.116	2.27836e-169	Immature Enterocyte	Med28
Gdi2	1.71474e-173	0.547591	0.583	0.266	3.2563e-169	Immature Enterocyte	Gdi2
Abcb6	1.93907e-173	1.20729	0.257	0.046	3.6823e-169	Immature Enterocyte	Abcb6
Surf4	2.54503e-173	0.62421	0.317	0.088	4.83301e-169	Immature Enterocyte	Surf4
Abhd11	4.91305e-173	0.988152	0.306	0.076	9.32988e-169	Immature Enterocyte	Abhd11
Apool	5.29353e-173	1.38608	0.25	0.04	1.00524e-168	Immature Enterocyte	Apool
Pparg	6.62573e-173	0.779755	0.372	0.111	1.25823e-168	Immature Enterocyte	Pparg
Hras	1.64207e-172	0.601833	0.5	0.197	3.11829e-168	Immature Enterocyte	Hras
Mt2	3.0028e-172	1.21336	0.265	0.072	5.70232e-168	Immature Enterocyte	Mt2
Lypla1	3.26565e-172	0.710586	0.388	0.131	6.20147e-168	Immature Enterocyte	Lypla1
Ybx1	4.58679e-172	0.720195	0.848	0.607	8.71032e-168	Immature Enterocyte	Ybx1
Lpp	5.28274e-172	0.888886	0.402	0.13	1.00319e-167	Immature Enterocyte	Lpp
Nbeal1	6.57046e-172	0.729685	0.489	0.181	1.24773e-167	Immature Enterocyte	Nbeal1
Mrps26	7.78205e-172	0.933443	0.261	0.06	1.47781e-167	Immature Enterocyte	Mrps26
Acer1	1.01178e-171	0.914339	0.313	0.081	1.92136e-167	Immature Enterocyte	Acer1
2300009A05Rik	1.55509e-171	1.14402	0.284	0.06	2.95311e-167	Immature Enterocyte	2300009A05Rik
Akr1c12	3.12267e-171	0.500865	0.559	0.236	5.92996e-167	Immature Enterocyte	Akr1c12
Serp1	5.21755e-171	0.677478	0.387	0.129	9.90813e-167	Immature Enterocyte	Serp1
R3hdm4	8.36243e-171	0.543088	0.475	0.179	1.58802e-166	Immature Enterocyte	R3hdm4
Eci2	9.56602e-171	1.13139	0.261	0.051	1.81659e-166	Immature Enterocyte	Eci2
Emc4	1.04137e-170	1.09162	0.281	0.064	1.97757e-166	Immature Enterocyte	Emc4
Aph1a	1.1827e-170	0.644107	0.494	0.184	2.24595e-166	Immature Enterocyte	Aph1a
Guca2b	1.76127e-170	0.848189	0.27	0.058	3.34465e-166	Immature Enterocyte	Guca2b
Csnk2b	2.94604e-170	0.442778	0.46	0.169	5.59453e-166	Immature Enterocyte	Csnk2b
Mrpl4	3.60373e-170	1.4008	0.261	0.053	6.84349e-166	Immature Enterocyte	Mrpl4
Phf5a	3.68178e-170	0.830338	0.327	0.09	6.9917e-166	Immature Enterocyte	Phf5a
Ostf1	7.37904e-170	0.581887	0.458	0.163	1.40128e-165	Immature Enterocyte	Ostf1
Mrpl50	8.68426e-170	1.29625	0.26	0.048	1.64914e-165	Immature Enterocyte	Mrpl50
Alkbh7	1.83316e-169	1.14582	0.308	0.074	3.48118e-165	Immature Enterocyte	Alkbh7
Mdp1	2.84678e-169	0.370685	0.446	0.166	5.40603e-165	Immature Enterocyte	Mdp1
Hsd17b12	3.89329e-169	1.14894	0.331	0.089	7.39335e-165	Immature Enterocyte	Hsd17b12
Elovl1	4.08861e-169	0.855351	0.346	0.096	7.76427e-165	Immature Enterocyte	Elovl1
Dynll2	5.88129e-169	0.714761	0.41	0.152	1.11686e-164	Immature Enterocyte	Dynll2
Deptor	6.86566e-169	1.02113	0.323	0.093	1.30379e-164	Immature Enterocyte	Deptor
Sec61g	7.5197e-169	0.476908	0.545	0.247	1.42799e-164	Immature Enterocyte	Sec61g
Pfkl	1.51857e-168	0.716462	0.433	0.156	2.88377e-164	Immature Enterocyte	Pfkl
Pdcd6	1.86644e-168	0.444829	0.461	0.174	3.54437e-164	Immature Enterocyte	Pdcd6
Tmed2	1.12328e-167	0.449741	0.514	0.216	2.1331e-163	Immature Enterocyte	Tmed2
Rab6a	1.20339e-167	0.955474	0.403	0.139	2.28523e-163	Immature Enterocyte	Rab6a
Spcs2	1.95756e-167	0.508333	0.376	0.131	3.7174e-163	Immature Enterocyte	Spcs2
Polr2j	2.62646e-167	0.503566	0.414	0.14	4.98764e-163	Immature Enterocyte	Polr2j
Plpp2	3.87261e-167	0.608764	0.627	0.294	7.35408e-163	Immature Enterocyte	Plpp2
Areg	4.57027e-167	1.13214	0.507	0.225	8.67895e-163	Immature Enterocyte	Areg
Brk1	5.13875e-167	0.510378	0.463	0.181	9.7585e-163	Immature Enterocyte	Brk1
Ywhab	5.36737e-167	0.731906	0.571	0.25	1.01926e-162	Immature Enterocyte	Ywhab
Smagp	9.93301e-167	0.635495	0.63	0.303	1.88628e-162	Immature Enterocyte	Smagp
Snrpc	1.23405e-166	1.01628	0.304	0.076	2.34346e-162	Immature Enterocyte	Snrpc
Eif3g	1.77908e-166	1.26817	0.278	0.063	3.37847e-162	Immature Enterocyte	Eif3g
Mmut	1.83561e-166	1.39282	0.27	0.05	3.48582e-162	Immature Enterocyte	Mmut
Hmgb2	3.95095e-166	0.501502	0.377	0.146	7.50285e-162	Immature Enterocyte	Hmgb2
Ssb	4.38599e-166	0.582545	0.353	0.114	8.329e-162	Immature Enterocyte	Ssb
Emc10	5.88708e-166	0.927129	0.359	0.105	1.11796e-161	Immature Enterocyte	Emc10
Abcd3	6.46816e-166	0.473143	0.48	0.192	1.2283e-161	Immature Enterocyte	Abcd3
Nr2f6	8.1883e-166	1.25313	0.314	0.082	1.55496e-161	Immature Enterocyte	Nr2f6
Ptcd2	1.49584e-165	1.12651	0.277	0.064	2.8406e-161	Immature Enterocyte	Ptcd2
Tmed3	2.1771e-165	0.762127	0.305	0.087	4.13432e-161	Immature Enterocyte	Tmed3
Cycs	2.83205e-165	0.679374	0.792	0.504	5.37806e-161	Immature Enterocyte	Cycs
Cstb	4.89506e-165	0.52507	0.503	0.199	9.29573e-161	Immature Enterocyte	Cstb
Cpne3	5.0895e-165	0.882041	0.361	0.106	9.66495e-161	Immature Enterocyte	Cpne3
Mlx	1.08346e-164	0.755893	0.421	0.142	2.05748e-160	Immature Enterocyte	Mlx
Ppcs	1.44312e-164	0.923777	0.302	0.074	2.74049e-160	Immature Enterocyte	Ppcs
Rtca	1.46536e-164	1.43066	0.253	0.044	2.78271e-160	Immature Enterocyte	Rtca
Ndufaf8	3.2092e-164	0.489149	0.49	0.186	6.09427e-160	Immature Enterocyte	Ndufaf8
Ppig	3.59556e-164	0.76847	0.444	0.166	6.82796e-160	Immature Enterocyte	Ppig
Noxo1	4.9707e-164	0.541478	0.359	0.117	9.43936e-160	Immature Enterocyte	Noxo1
Smc6	6.35448e-164	1.18821	0.313	0.081	1.20672e-159	Immature Enterocyte	Smc6
Dnajc21	6.75722e-164	0.804338	0.302	0.075	1.2832e-159	Immature Enterocyte	Dnajc21
Iqgap1	1.32002e-163	0.850981	0.539	0.225	2.50671e-159	Immature Enterocyte	Iqgap1
Tle5	1.48208e-163	0.710851	0.777	0.516	2.81447e-159	Immature Enterocyte	Tle5
Hsp90b1	1.64067e-163	0.726115	0.575	0.263	3.11563e-159	Immature Enterocyte	Hsp90b1
Oat	3.06687e-163	0.567203	0.328	0.102	5.82398e-159	Immature Enterocyte	Oat
Krt7	3.14595e-163	1.45341	0.262	0.059	5.97416e-159	Immature Enterocyte	Krt7
Mtch1	1.81637e-162	0.477341	0.442	0.167	3.44928e-158	Immature Enterocyte	Mtch1
Mapre1	1.92297e-162	0.790418	0.341	0.103	3.65172e-158	Immature Enterocyte	Mapre1
Hsd17b4	2.03074e-162	0.863565	0.268	0.057	3.85637e-158	Immature Enterocyte	Hsd17b4
Smim14	2.63689e-162	0.446506	0.34	0.114	5.00746e-158	Immature Enterocyte	Smim14
2610507B11Rik	2.82697e-162	1.22259	0.322	0.082	5.36842e-158	Immature Enterocyte	2610507B11Rik
Tmco1	2.89092e-162	0.72098	0.349	0.101	5.48985e-158	Immature Enterocyte	Tmco1
Naa20	3.37293e-162	0.756837	0.325	0.083	6.4052e-158	Immature Enterocyte	Naa20
St13	4.03362e-162	0.970994	0.278	0.078	7.65985e-158	Immature Enterocyte	St13
Acaa1a	5.10731e-162	0.569421	0.391	0.138	9.69879e-158	Immature Enterocyte	Acaa1a
Slc35a1	5.89912e-162	0.748746	0.263	0.066	1.12024e-157	Immature Enterocyte	Slc35a1
Rps27	8.38319e-162	0.837665	0.783	0.557	1.59197e-157	Immature Enterocyte	Rps27
Srebf2	1.04157e-161	0.978928	0.304	0.078	1.97793e-157	Immature Enterocyte	Srebf2
Jtb	1.04651e-161	0.926028	0.328	0.092	1.98733e-157	Immature Enterocyte	Jtb
Trappc6a	2.83817e-161	0.508732	0.567	0.235	5.38968e-157	Immature Enterocyte	Trappc6a
Dctn6	2.84223e-161	1.01393	0.312	0.083	5.3974e-157	Immature Enterocyte	Dctn6
Itga6	3.60671e-161	0.652548	0.355	0.116	6.84915e-157	Immature Enterocyte	Itga6
Ei24	4.5789e-161	0.931367	0.313	0.083	8.69534e-157	Immature Enterocyte	Ei24
Sfpq	3.4106e-160	0.894752	0.359	0.115	6.47673e-156	Immature Enterocyte	Sfpq
Mrpl24	3.96475e-160	0.588684	0.409	0.148	7.52906e-156	Immature Enterocyte	Mrpl24
Pck1	8.15077e-160	1.31728	0.309	0.094	1.54783e-155	Immature Enterocyte	Pck1
Pibf1	8.7226e-160	0.692809	0.268	0.061	1.65642e-155	Immature Enterocyte	Pibf1
Lamtor2	9.95075e-160	0.478009	0.644	0.325	1.88965e-155	Immature Enterocyte	Lamtor2
Cdc37	1.02032e-159	0.389419	0.377	0.128	1.93759e-155	Immature Enterocyte	Cdc37
Rpl41	1.66348e-159	0.80908	0.839	0.734	3.15895e-155	Immature Enterocyte	Rpl41
Tex261	1.77298e-159	0.728671	0.409	0.14	3.36689e-155	Immature Enterocyte	Tex261
Acp5	2.02043e-159	0.603744	0.536	0.233	3.83679e-155	Immature Enterocyte	Acp5
Vcp	2.09687e-159	0.619778	0.517	0.216	3.98195e-155	Immature Enterocyte	Vcp
Galnt4	2.14213e-159	0.980805	0.28	0.07	4.0679e-155	Immature Enterocyte	Galnt4
Aldoa	2.41132e-159	0.664858	0.858	0.654	4.5791e-155	Immature Enterocyte	Aldoa
Ehf	2.45577e-159	0.426087	0.534	0.235	4.66351e-155	Immature Enterocyte	Ehf
Tmem120a	3.97203e-159	1.15731	0.29	0.063	7.54289e-155	Immature Enterocyte	Tmem120a
Pnp	4.80282e-159	1.1096	0.283	0.07	9.12055e-155	Immature Enterocyte	Pnp
Vasp	5.72208e-159	0.562752	0.571	0.246	1.08662e-154	Immature Enterocyte	Vasp
Slc35d1	5.92757e-159	0.730497	0.471	0.177	1.12565e-154	Immature Enterocyte	Slc35d1
Mvb12a	8.6854e-159	0.641539	0.456	0.172	1.64936e-154	Immature Enterocyte	Mvb12a
Acsf2	9.04691e-159	0.948827	0.264	0.058	1.71801e-154	Immature Enterocyte	Acsf2
Mettl9	1.57968e-158	1.00057	0.335	0.099	2.99981e-154	Immature Enterocyte	Mettl9
Dnaja2	2.00637e-158	0.583933	0.483	0.199	3.81009e-154	Immature Enterocyte	Dnaja2
Cpt2	2.30844e-158	1.01488	0.319	0.082	4.38373e-154	Immature Enterocyte	Cpt2
Erp29	2.4186e-158	0.377479	0.462	0.18	4.59292e-154	Immature Enterocyte	Erp29
Slc38a2	2.84545e-158	0.585923	0.448	0.174	5.40351e-154	Immature Enterocyte	Slc38a2
Psmb6	3.64667e-158	0.562977	0.53	0.234	6.92502e-154	Immature Enterocyte	Psmb6
Akr1b8	4.73825e-158	1.29391	0.3	0.071	8.99794e-154	Immature Enterocyte	Akr1b8
Esrra	6.78779e-158	0.579887	0.398	0.143	1.289e-153	Immature Enterocyte	Esrra
Trappc4	1.13944e-157	0.327506	0.349	0.111	2.16381e-153	Immature Enterocyte	Trappc4
Slc8a1	1.26558e-157	0.869538	0.351	0.109	2.40334e-153	Immature Enterocyte	Slc8a1
Fam173a	1.32714e-157	0.614837	0.439	0.156	2.52024e-153	Immature Enterocyte	Fam173a
Rap2a	1.51633e-157	1.01686	0.327	0.083	2.87952e-153	Immature Enterocyte	Rap2a
Gss	4.15578e-157	0.567074	0.51	0.203	7.89182e-153	Immature Enterocyte	Gss
Hsbp1	5.60806e-157	0.425088	0.535	0.236	1.06497e-152	Immature Enterocyte	Hsbp1
Pdcl3	6.32893e-157	0.730599	0.345	0.104	1.20186e-152	Immature Enterocyte	Pdcl3
Cops5	9.09952e-157	0.851427	0.302	0.082	1.728e-152	Immature Enterocyte	Cops5
Calml4	9.37574e-157	0.556766	0.683	0.403	1.78045e-152	Immature Enterocyte	Calml4
Smim11	1.02007e-156	0.63618	0.309	0.086	1.93711e-152	Immature Enterocyte	Smim11
Purb	1.27856e-156	0.702252	0.609	0.29	2.42798e-152	Immature Enterocyte	Purb
Sh3bgrl	1.38206e-156	0.574913	0.387	0.135	2.62454e-152	Immature Enterocyte	Sh3bgrl
Mlf2	2.26289e-156	0.572198	0.489	0.203	4.29723e-152	Immature Enterocyte	Mlf2
Polr2f	2.84801e-156	0.447294	0.563	0.241	5.40837e-152	Immature Enterocyte	Polr2f
Nipsnap3b	3.17396e-156	0.711749	0.336	0.098	6.02734e-152	Immature Enterocyte	Nipsnap3b
P4hb	4.50837e-156	0.330701	0.471	0.209	8.5614e-152	Immature Enterocyte	P4hb
Prnp	4.83892e-156	0.511603	0.335	0.1	9.1891e-152	Immature Enterocyte	Prnp
Srek1ip1	6.31294e-156	1.03296	0.307	0.086	1.19883e-151	Immature Enterocyte	Srek1ip1
Pbx1	1.03619e-155	0.721815	0.336	0.101	1.96773e-151	Immature Enterocyte	Pbx1
Gspt1	1.7791e-155	0.955597	0.298	0.088	3.37852e-151	Immature Enterocyte	Gspt1
Hnrnpd	1.92218e-155	0.476293	0.387	0.141	3.65023e-151	Immature Enterocyte	Hnrnpd
Pof1b	2.28122e-155	0.715593	0.47	0.186	4.33203e-151	Immature Enterocyte	Pof1b
Rps6ka3	2.72515e-155	1.18051	0.312	0.092	5.17507e-151	Immature Enterocyte	Rps6ka3
Rbm8a	3.53693e-155	0.554179	0.367	0.123	6.71663e-151	Immature Enterocyte	Rbm8a
Pmm2	3.86923e-155	0.428004	0.33	0.11	7.34766e-151	Immature Enterocyte	Pmm2
Cd47	5.00693e-155	0.98028	0.286	0.068	9.50817e-151	Immature Enterocyte	Cd47
Psmc4	5.61425e-155	0.675682	0.311	0.094	1.06615e-150	Immature Enterocyte	Psmc4
Oit1	5.74622e-155	0.669242	0.6	0.324	1.09121e-150	Immature Enterocyte	Oit1
Btbd1	8.72886e-155	1.00251	0.257	0.059	1.65761e-150	Immature Enterocyte	Btbd1
Commd6	8.97928e-155	0.648833	0.371	0.123	1.70517e-150	Immature Enterocyte	Commd6
Zfp467	1.03889e-154	0.621689	0.357	0.116	1.97286e-150	Immature Enterocyte	Zfp467
Slc35a3	1.18638e-154	0.639914	0.334	0.108	2.25294e-150	Immature Enterocyte	Slc35a3
Dbndd2	3.47166e-154	0.790142	0.316	0.083	6.59268e-150	Immature Enterocyte	Dbndd2
Ift20	5.07963e-154	0.544893	0.358	0.124	9.64622e-150	Immature Enterocyte	Ift20
Ddb1	6.34324e-154	0.622518	0.269	0.078	1.20458e-149	Immature Enterocyte	Ddb1
Rnf7	8.522e-154	0.79528	0.289	0.08	1.61833e-149	Immature Enterocyte	Rnf7
Dynlrb1	1.48565e-153	0.363372	0.511	0.219	2.82125e-149	Immature Enterocyte	Dynlrb1
Rhoa	1.71498e-153	0.514405	0.633	0.306	3.25675e-149	Immature Enterocyte	Rhoa
Csnk2a1	2.37749e-153	0.496546	0.582	0.26	4.51486e-149	Immature Enterocyte	Csnk2a1
Hprt	2.64894e-153	0.421805	0.365	0.123	5.03033e-149	Immature Enterocyte	Hprt
Ak3	3.86417e-153	0.493069	0.431	0.167	7.33805e-149	Immature Enterocyte	Ak3
Gdpd1	4.59939e-153	0.399556	0.433	0.154	8.73425e-149	Immature Enterocyte	Gdpd1
Got1	5.87072e-153	1.08753	0.299	0.077	1.11485e-148	Immature Enterocyte	Got1
Anapc11	6.76555e-153	0.812274	0.28	0.07	1.28478e-148	Immature Enterocyte	Anapc11
Arl6ip1	8.42817e-153	0.434696	0.612	0.288	1.60051e-148	Immature Enterocyte	Arl6ip1
H2-Ke6	1.39148e-152	0.874229	0.265	0.061	2.64241e-148	Immature Enterocyte	H2-Ke6
Erp44	1.4574e-152	0.748481	0.264	0.067	2.7676e-148	Immature Enterocyte	Erp44
Arpc5l	1.82546e-152	0.574635	0.357	0.114	3.46656e-148	Immature Enterocyte	Arpc5l
Ptprf	2.10721e-152	0.930008	0.414	0.148	4.00159e-148	Immature Enterocyte	Ptprf
Ppp1cc	5.11074e-152	0.770858	0.278	0.076	9.7053e-148	Immature Enterocyte	Ppp1cc
Dynlt3	5.39874e-152	1.13715	0.256	0.057	1.02522e-147	Immature Enterocyte	Dynlt3
Gal3st1	6.68462e-152	0.589343	0.32	0.093	1.26941e-147	Immature Enterocyte	Gal3st1
2002-03-01	1.45598e-151	1.18941	0.263	0.055	2.7649e-147	Immature Enterocyte	2002-03-01
Ube2n	2.21019e-151	0.493499	0.348	0.118	4.19716e-147	Immature Enterocyte	Ube2n
Mrps31	2.94818e-151	0.967084	0.318	0.092	5.5986e-147	Immature Enterocyte	Mrps31
Myl12a	4.19296e-151	0.467341	0.516	0.223	7.96243e-147	Immature Enterocyte	Myl12a
Ost4	4.8474e-151	0.354966	0.44	0.173	9.20521e-147	Immature Enterocyte	Ost4
Strap	5.7348e-151	1.07653	0.258	0.058	1.08904e-146	Immature Enterocyte	Strap
Strbp	7.65537e-151	0.633336	0.427	0.166	1.45375e-146	Immature Enterocyte	Strbp
Fam120a	1.1379e-150	0.566022	0.419	0.163	2.16086e-146	Immature Enterocyte	Fam120a
Rp9	1.31632e-150	0.561215	0.462	0.187	2.4997e-146	Immature Enterocyte	Rp9
Rtcb	1.88235e-150	0.586653	0.281	0.081	3.57459e-146	Immature Enterocyte	Rtcb
Magt1	2.05305e-150	0.667915	0.324	0.099	3.89874e-146	Immature Enterocyte	Magt1
Rps6ka1	2.50709e-150	0.723874	0.432	0.158	4.76096e-146	Immature Enterocyte	Rps6ka1
Dram2	2.52072e-150	0.628715	0.368	0.122	4.78686e-146	Immature Enterocyte	Dram2
Cisd2	3.41508e-150	0.643973	0.341	0.109	6.48524e-146	Immature Enterocyte	Cisd2
Esrp1	4.0936e-150	0.511629	0.396	0.141	7.77375e-146	Immature Enterocyte	Esrp1
Eif3d	4.9788e-150	1.05378	0.267	0.067	9.45474e-146	Immature Enterocyte	Eif3d
Gpt	7.49073e-150	0.812421	0.317	0.088	1.42249e-145	Immature Enterocyte	Gpt
Med8	7.648e-150	0.78986	0.289	0.081	1.45235e-145	Immature Enterocyte	Med8
Oip5os1	9.08581e-150	0.48207	0.399	0.146	1.72539e-145	Immature Enterocyte	Oip5os1
Anp32a	1.77439e-149	0.634377	0.314	0.095	3.36957e-145	Immature Enterocyte	Anp32a
Ptpn18	1.97751e-149	0.828328	0.265	0.071	3.75529e-145	Immature Enterocyte	Ptpn18
Ginm1	2.10098e-149	0.643459	0.348	0.108	3.98976e-145	Immature Enterocyte	Ginm1
Ssr3	2.15952e-149	0.693855	0.275	0.078	4.10092e-145	Immature Enterocyte	Ssr3
Tbl1x	2.25408e-149	1.03863	0.35	0.11	4.28049e-145	Immature Enterocyte	Tbl1x
Ece1	3.15961e-149	0.822704	0.319	0.091	6.00011e-145	Immature Enterocyte	Ece1
Pnkd	3.38435e-149	0.361592	0.461	0.176	6.42687e-145	Immature Enterocyte	Pnkd
Hspb11	4.17825e-149	0.556726	0.29	0.081	7.9345e-145	Immature Enterocyte	Hspb11
Gatad1	4.60106e-149	0.468062	0.374	0.129	8.73742e-145	Immature Enterocyte	Gatad1
Arpc1b	4.77004e-149	0.650187	0.717	0.433	9.0583e-145	Immature Enterocyte	Arpc1b
Hpcal1	5.9498e-149	0.45193	0.298	0.085	1.12987e-144	Immature Enterocyte	Hpcal1
Chrac1	7.66454e-149	0.830151	0.257	0.058	1.4555e-144	Immature Enterocyte	Chrac1
Paip2	1.14189e-148	0.344187	0.372	0.134	2.16845e-144	Immature Enterocyte	Paip2
Slc4a2	1.29918e-148	0.448455	0.428	0.174	2.46714e-144	Immature Enterocyte	Slc4a2
Mecom	2.07474e-148	0.850734	0.302	0.09	3.93994e-144	Immature Enterocyte	Mecom
Pts	2.48683e-148	0.687539	0.255	0.058	4.72249e-144	Immature Enterocyte	Pts
H13	4.88446e-148	1.02076	0.266	0.067	9.2756e-144	Immature Enterocyte	H13
Ube2r2	6.11313e-148	0.574715	0.423	0.159	1.16088e-143	Immature Enterocyte	Ube2r2
Malsu1	6.83022e-148	0.967346	0.259	0.064	1.29706e-143	Immature Enterocyte	Malsu1
Tet3	1.4643e-147	0.770735	0.344	0.105	2.7807e-143	Immature Enterocyte	Tet3
Commd3	1.69443e-147	0.892871	0.261	0.063	3.21773e-143	Immature Enterocyte	Commd3
Psmd12	3.52034e-147	0.575514	0.337	0.104	6.68512e-143	Immature Enterocyte	Psmd12
Phyh	5.8742e-147	0.520165	0.594	0.286	1.11551e-142	Immature Enterocyte	Phyh
Eif3b	6.63701e-147	1.13963	0.251	0.058	1.26037e-142	Immature Enterocyte	Eif3b
Unc50	7.87661e-147	0.723991	0.251	0.061	1.49577e-142	Immature Enterocyte	Unc50
Dph3	8.16673e-147	0.345128	0.398	0.147	1.55086e-142	Immature Enterocyte	Dph3
Dnajc7	1.1738e-146	0.669853	0.294	0.088	2.22905e-142	Immature Enterocyte	Dnajc7
Scin	1.44142e-146	0.47744	0.322	0.102	2.73727e-142	Immature Enterocyte	Scin
Twf1	1.75823e-146	0.556118	0.44	0.17	3.33887e-142	Immature Enterocyte	Twf1
Igbp1	2.62523e-146	0.799287	0.278	0.072	4.9853e-142	Immature Enterocyte	Igbp1
Gne	6.52537e-146	1.1656	0.277	0.08	1.23917e-141	Immature Enterocyte	Gne
Timm44	1.01829e-145	0.984238	0.254	0.058	1.93372e-141	Immature Enterocyte	Timm44
Gnb1	1.04813e-145	0.501384	0.604	0.298	1.99039e-141	Immature Enterocyte	Gnb1
Mrpl48	1.60019e-145	1.10119	0.265	0.063	3.03875e-141	Immature Enterocyte	Mrpl48
Eif1a	1.76812e-145	0.654337	0.271	0.068	3.35766e-141	Immature Enterocyte	Eif1a
Pla2g10	1.86733e-145	0.706214	0.369	0.136	3.54606e-141	Immature Enterocyte	Pla2g10
Pcmt1	2.13591e-145	1.10495	0.266	0.069	4.05609e-141	Immature Enterocyte	Pcmt1
Klf9	3.63016e-145	0.569499	0.42	0.161	6.89368e-141	Immature Enterocyte	Klf9
Pgk1	6.86707e-145	0.50791	0.582	0.277	1.30406e-140	Immature Enterocyte	Pgk1
Ndufb7	8.12574e-145	0.543112	0.751	0.465	1.54308e-140	Immature Enterocyte	Ndufb7
Rab4a	9.55929e-145	0.597054	0.311	0.09	1.81531e-140	Immature Enterocyte	Rab4a
Uqcc3	9.76989e-145	0.652504	0.329	0.103	1.8553e-140	Immature Enterocyte	Uqcc3
Rtn3	1.07876e-144	0.321317	0.534	0.232	2.04857e-140	Immature Enterocyte	Rtn3
Eif4ebp2	1.12958e-144	0.935267	0.352	0.112	2.14508e-140	Immature Enterocyte	Eif4ebp2
Mgll	1.31545e-144	0.825633	0.342	0.1	2.49805e-140	Immature Enterocyte	Mgll
Nono	4.33984e-144	0.785287	0.25	0.069	8.24135e-140	Immature Enterocyte	Nono
1810058I24Rik	4.36165e-144	0.522101	0.366	0.124	8.28276e-140	Immature Enterocyte	1810058I24Rik
Atp2a3	4.40488e-144	0.417372	0.252	0.081	8.36487e-140	Immature Enterocyte	Atp2a3
Serinc2	6.63268e-144	0.489924	0.381	0.134	1.25955e-139	Immature Enterocyte	Serinc2
Hspa4	8.67395e-144	0.561628	0.379	0.133	1.64718e-139	Immature Enterocyte	Hspa4
Larp4b	9.6161e-144	0.700366	0.442	0.171	1.8261e-139	Immature Enterocyte	Larp4b
Elof1	1.56786e-143	0.388382	0.397	0.145	2.97736e-139	Immature Enterocyte	Elof1
Ube2i	5.36416e-143	0.583727	0.301	0.092	1.01865e-138	Immature Enterocyte	Ube2i
Polr2i	5.80686e-143	0.555918	0.286	0.087	1.10272e-138	Immature Enterocyte	Polr2i
Oma1	7.90025e-143	0.85961	0.265	0.066	1.50026e-138	Immature Enterocyte	Oma1
Snx7	8.74519e-143	0.569766	0.286	0.077	1.66071e-138	Immature Enterocyte	Snx7
Cox6b1	9.28443e-143	0.537619	0.895	0.753	1.76311e-138	Immature Enterocyte	Cox6b1
Eif5b	1.38164e-142	0.394004	0.428	0.174	2.62373e-138	Immature Enterocyte	Eif5b
Bax	1.53761e-142	0.288535	0.394	0.142	2.91993e-138	Immature Enterocyte	Bax
Tpr	2.0515e-142	0.519079	0.508	0.224	3.8958e-138	Immature Enterocyte	Tpr
Ghitm	2.15274e-142	0.504048	0.616	0.3	4.08805e-138	Immature Enterocyte	Ghitm
Commd7	3.00345e-142	1.11245	0.266	0.066	5.70356e-138	Immature Enterocyte	Commd7
Slc22a18	3.98302e-142	0.460132	0.462	0.182	7.56376e-138	Immature Enterocyte	Slc22a18
Krcc1	2.76947e-141	0.445347	0.542	0.246	5.25922e-137	Immature Enterocyte	Krcc1
Arl1	4.57372e-141	0.339509	0.512	0.234	8.6855e-137	Immature Enterocyte	Arl1
Cd151	4.75159e-141	0.807443	0.331	0.103	9.02327e-137	Immature Enterocyte	Cd151
Nlrp6	7.8409e-141	0.302467	0.497	0.207	1.48899e-136	Immature Enterocyte	Nlrp6
Svbp	1.09943e-140	0.605465	0.306	0.092	2.08782e-136	Immature Enterocyte	Svbp
Txndc17	3.89878e-140	0.3921	0.661	0.361	7.40379e-136	Immature Enterocyte	Txndc17
Fdft1	9.44437e-140	0.730868	0.296	0.088	1.79349e-135	Immature Enterocyte	Fdft1
Bzw1	1.31698e-139	0.384623	0.483	0.204	2.50094e-135	Immature Enterocyte	Bzw1
Ube2d2a	1.3838e-139	0.433902	0.393	0.151	2.62784e-135	Immature Enterocyte	Ube2d2a
Scarb2	1.4333e-139	0.662767	0.345	0.108	2.72184e-135	Immature Enterocyte	Scarb2
Tm9sf4	3.09935e-139	0.952155	0.323	0.101	5.88567e-135	Immature Enterocyte	Tm9sf4
Glrx2	4.3433e-139	0.513733	0.345	0.11	8.24792e-135	Immature Enterocyte	Glrx2
Rap1a	4.65054e-139	0.371299	0.346	0.125	8.83138e-135	Immature Enterocyte	Rap1a
Hcfc1r1	4.95659e-139	0.368622	0.568	0.264	9.41256e-135	Immature Enterocyte	Hcfc1r1
Tmem134	5.57361e-139	0.347072	0.525	0.222	1.05843e-134	Immature Enterocyte	Tmem134
Trappc5	5.82727e-139	0.55404	0.253	0.069	1.1066e-134	Immature Enterocyte	Trappc5
Zcrb1	6.19768e-139	0.313372	0.485	0.205	1.17694e-134	Immature Enterocyte	Zcrb1
Abat	6.20717e-139	0.45947	0.414	0.156	1.17874e-134	Immature Enterocyte	Abat
Mff	1.25161e-138	0.829767	0.283	0.081	2.37682e-134	Immature Enterocyte	Mff
Slc6a14	4.03219e-138	0.604866	0.667	0.338	7.65714e-134	Immature Enterocyte	Slc6a14
Blmh	4.6339e-138	0.641408	0.285	0.082	8.79977e-134	Immature Enterocyte	Blmh
Emc7	6.19733e-138	0.360194	0.295	0.09	1.17687e-133	Immature Enterocyte	Emc7
Smim20	8.0873e-138	0.53401	0.351	0.12	1.53578e-133	Immature Enterocyte	Smim20
Ndfip1	8.70452e-138	0.299558	0.492	0.218	1.65299e-133	Immature Enterocyte	Ndfip1
Cltc	1.11129e-137	0.361193	0.518	0.234	2.11034e-133	Immature Enterocyte	Cltc
Ccdc47	1.47937e-137	0.700473	0.299	0.093	2.80933e-133	Immature Enterocyte	Ccdc47
2310009A05Rik	2.9926e-137	0.644798	0.267	0.074	5.68295e-133	Immature Enterocyte	2310009A05Rik
Cela1	4.81458e-137	1.56371	0.449	0.193	9.14289e-133	Immature Enterocyte	Cela1
Rab14	7.00995e-137	0.399118	0.556	0.263	1.33119e-132	Immature Enterocyte	Rab14
Golph3l	7.42185e-137	0.30875	0.41	0.167	1.40941e-132	Immature Enterocyte	Golph3l
Nectin3	1.13895e-136	0.7536	0.336	0.113	2.16287e-132	Immature Enterocyte	Nectin3
Iscu	1.14862e-136	0.355514	0.373	0.136	2.18123e-132	Immature Enterocyte	Iscu
Opa1	2.16979e-136	1.15144	0.277	0.072	4.12044e-132	Immature Enterocyte	Opa1
Tuba4a	2.32063e-136	0.540593	0.317	0.105	4.40688e-132	Immature Enterocyte	Tuba4a
Wbp1	2.75019e-136	0.683283	0.271	0.073	5.2226e-132	Immature Enterocyte	Wbp1
Tcim	4.66824e-136	0.372812	0.52	0.249	8.86499e-132	Immature Enterocyte	Tcim
Lman2	5.55568e-136	0.386383	0.411	0.158	1.05502e-131	Immature Enterocyte	Lman2
Psmd3	1.07935e-135	1.2001	0.263	0.066	2.04969e-131	Immature Enterocyte	Psmd3
Rnf5	1.08061e-135	0.741431	0.253	0.072	2.05209e-131	Immature Enterocyte	Rnf5
M6pr	1.48095e-135	0.427414	0.291	0.095	2.81233e-131	Immature Enterocyte	M6pr
Ndufaf2	2.03039e-135	0.613917	0.252	0.066	3.85571e-131	Immature Enterocyte	Ndufaf2
Carhsp1	2.65033e-135	0.405453	0.44	0.181	5.03297e-131	Immature Enterocyte	Carhsp1
Gm21885	4.12545e-135	0.805365	0.261	0.062	7.83423e-131	Immature Enterocyte	Gm21885
Pdcd5	5.64879e-135	0.305539	0.535	0.238	1.0727e-130	Immature Enterocyte	Pdcd5
Sec31a	7.87868e-135	0.335086	0.315	0.109	1.49616e-130	Immature Enterocyte	Sec31a
Mocs2	1.00193e-134	0.637833	0.326	0.103	1.90267e-130	Immature Enterocyte	Mocs2
Nr3c1	1.55095e-134	0.500299	0.444	0.168	2.94526e-130	Immature Enterocyte	Nr3c1
Zdhhc3	1.58098e-134	0.442538	0.286	0.085	3.00228e-130	Immature Enterocyte	Zdhhc3
Tubb4b	3.47306e-134	0.638195	0.689	0.429	6.59534e-130	Immature Enterocyte	Tubb4b
Eloc	4.53107e-134	0.276616	0.364	0.133	8.6045e-130	Immature Enterocyte	Eloc
Map2k1	7.76378e-134	0.589665	0.392	0.149	1.47434e-129	Immature Enterocyte	Map2k1
Snx6	8.13486e-134	0.858266	0.281	0.079	1.54481e-129	Immature Enterocyte	Snx6
Ddx1	1.04178e-133	0.593397	0.313	0.1	1.97834e-129	Immature Enterocyte	Ddx1
Skp1a	1.4326e-133	0.348045	0.375	0.145	2.72052e-129	Immature Enterocyte	Skp1a
Smarca4	1.50421e-133	1.00787	0.267	0.071	2.8565e-129	Immature Enterocyte	Smarca4
Smim24	1.70818e-133	0.401283	0.673	0.345	3.24384e-129	Immature Enterocyte	Smim24
Tmem30b	3.1985e-133	0.655776	0.37	0.137	6.07396e-129	Immature Enterocyte	Tmem30b
Copb2	5.3267e-133	0.454738	0.463	0.198	1.01154e-128	Immature Enterocyte	Copb2
Zfp91	5.91544e-133	0.478542	0.512	0.234	1.12334e-128	Immature Enterocyte	Zfp91
Chmp6	6.13676e-133	0.35027	0.369	0.134	1.16537e-128	Immature Enterocyte	Chmp6
Calm1	1.44105e-132	0.508056	0.91	0.82	2.73656e-128	Immature Enterocyte	Calm1
Dnajc3	1.52249e-132	0.649049	0.361	0.133	2.89121e-128	Immature Enterocyte	Dnajc3
Etf1	2.23974e-132	0.88647	0.301	0.088	4.25326e-128	Immature Enterocyte	Etf1
Vps28	2.75911e-132	0.278986	0.587	0.294	5.23954e-128	Immature Enterocyte	Vps28
Txndc9	3.40477e-132	0.305612	0.325	0.116	6.46567e-128	Immature Enterocyte	Txndc9
Rab8a	3.71164e-132	0.382622	0.404	0.162	7.0484e-128	Immature Enterocyte	Rab8a
Psmd11	3.76481e-132	0.419877	0.309	0.103	7.14938e-128	Immature Enterocyte	Psmd11
Polr2m	5.59504e-132	0.680588	0.302	0.095	1.0625e-127	Immature Enterocyte	Polr2m
Lin7c	1.10435e-131	0.57324	0.426	0.173	2.09715e-127	Immature Enterocyte	Lin7c
Psmc2	1.40245e-131	0.629789	0.289	0.088	2.66326e-127	Immature Enterocyte	Psmc2
Mmadhc	1.87088e-131	0.900181	0.253	0.071	3.55281e-127	Immature Enterocyte	Mmadhc
Rab18	3.22959e-131	0.449008	0.353	0.126	6.13299e-127	Immature Enterocyte	Rab18
Larp1b	3.46263e-131	0.568499	0.423	0.167	6.57554e-127	Immature Enterocyte	Larp1b
Add1	4.36742e-131	0.563678	0.349	0.12	8.29374e-127	Immature Enterocyte	Add1
Tep1	1.65944e-130	0.319235	0.321	0.105	3.15129e-126	Immature Enterocyte	Tep1
Rab10	1.97661e-130	0.277889	0.478	0.209	3.75357e-126	Immature Enterocyte	Rab10
Spag7	4.93648e-130	0.731407	0.264	0.071	9.37438e-126	Immature Enterocyte	Spag7
Srp72	5.15114e-130	0.758864	0.263	0.076	9.78202e-126	Immature Enterocyte	Srp72
Ahcyl2	2.34169e-129	0.597707	0.651	0.353	4.44688e-125	Immature Enterocyte	Ahcyl2
Pgrmc1	2.63128e-129	0.306657	0.391	0.156	4.9968e-125	Immature Enterocyte	Pgrmc1
Iars2	4.08187e-129	0.848095	0.268	0.077	7.75147e-125	Immature Enterocyte	Iars2
Ndufa13	4.63154e-129	0.521366	0.842	0.615	8.7953e-125	Immature Enterocyte	Ndufa13
Htatip2	5.2881e-129	0.38602	0.296	0.092	1.00421e-124	Immature Enterocyte	Htatip2
Fkbp8	6.28508e-129	0.320064	0.526	0.249	1.19354e-124	Immature Enterocyte	Fkbp8
Ube3a	6.30989e-129	0.854368	0.326	0.11	1.19825e-124	Immature Enterocyte	Ube3a
Plgrkt	7.29003e-129	0.393203	0.588	0.299	1.38438e-124	Immature Enterocyte	Plgrkt
Pdap1	9.98292e-129	0.297957	0.36	0.148	1.89576e-124	Immature Enterocyte	Pdap1
Dnpep	1.29797e-128	0.467913	0.36	0.126	2.46484e-124	Immature Enterocyte	Dnpep
Cds1	1.6733e-128	0.402553	0.512	0.231	3.17759e-124	Immature Enterocyte	Cds1
Dpm1	1.7705e-128	0.381129	0.336	0.118	3.36218e-124	Immature Enterocyte	Dpm1
Clcn4	1.7902e-128	0.477279	0.299	0.099	3.39958e-124	Immature Enterocyte	Clcn4
Nabp2	2.22816e-128	0.856809	0.258	0.07	4.23127e-124	Immature Enterocyte	Nabp2
Vwa8	2.51753e-128	0.934463	0.273	0.075	4.78079e-124	Immature Enterocyte	Vwa8
Gucy2c	2.54775e-128	0.42958	0.455	0.192	4.83818e-124	Immature Enterocyte	Gucy2c
Pttg1	4.02551e-128	0.361124	0.292	0.09	7.64445e-124	Immature Enterocyte	Pttg1
Actr10	4.29196e-128	0.580783	0.274	0.079	8.15044e-124	Immature Enterocyte	Actr10
Rassf7	1.06586e-127	0.380297	0.367	0.136	2.02406e-123	Immature Enterocyte	Rassf7
Lpcat3	1.66041e-127	0.490051	0.314	0.1	3.15311e-123	Immature Enterocyte	Lpcat3
Atp5e	1.67016e-127	0.525613	0.822	0.621	3.17164e-123	Immature Enterocyte	Atp5e
Pfdn6	2.611e-127	0.339818	0.303	0.104	4.95828e-123	Immature Enterocyte	Pfdn6
Usf3	4.03433e-127	0.526926	0.354	0.129	7.66119e-123	Immature Enterocyte	Usf3
Senp6	4.44549e-127	0.32693	0.353	0.133	8.44199e-123	Immature Enterocyte	Senp6
Naxd	4.52872e-127	0.37925	0.304	0.103	8.60005e-123	Immature Enterocyte	Naxd
Sdc1	4.82909e-127	0.310737	0.469	0.199	9.17044e-123	Immature Enterocyte	Sdc1
Atp6v0b	6.11661e-127	0.386563	0.629	0.326	1.16154e-122	Immature Enterocyte	Atp6v0b
Stx8	9.95379e-127	0.322309	0.3	0.101	1.89023e-122	Immature Enterocyte	Stx8
Tex264	3.24332e-126	0.420989	0.367	0.133	6.15907e-122	Immature Enterocyte	Tex264
Atg5	5.99315e-126	0.98198	0.256	0.069	1.1381e-121	Immature Enterocyte	Atg5
Ptprk	9.28365e-126	0.934449	0.251	0.063	1.76297e-121	Immature Enterocyte	Ptprk
Zfp706	9.99202e-126	0.3145	0.599	0.302	1.89748e-121	Immature Enterocyte	Zfp706
Pi4k2b	1.28777e-125	0.430292	0.352	0.13	2.44548e-121	Immature Enterocyte	Pi4k2b
Coa5	1.3265e-125	0.901916	0.265	0.072	2.51901e-121	Immature Enterocyte	Coa5
Mgam	1.68539e-125	0.306315	0.339	0.13	3.20055e-121	Immature Enterocyte	Mgam
Rflnb	1.85192e-125	0.491254	0.644	0.321	3.5168e-121	Immature Enterocyte	Rflnb
Ier3ip1	2.20028e-125	0.339566	0.552	0.27	4.17833e-121	Immature Enterocyte	Ier3ip1
Sars	7.60663e-125	0.39621	0.269	0.089	1.4445e-120	Immature Enterocyte	Sars
Aldh1b1	9.77671e-125	0.401525	0.311	0.119	1.8566e-120	Immature Enterocyte	Aldh1b1
Luc7l3	1.28468e-124	0.520577	0.284	0.098	2.4396e-120	Immature Enterocyte	Luc7l3
Psmd2	1.92074e-124	0.581591	0.325	0.109	3.64749e-120	Immature Enterocyte	Psmd2
Impad1	3.0447e-124	0.627352	0.296	0.093	5.78188e-120	Immature Enterocyte	Impad1
Dnajc8	4.34297e-124	0.307318	0.307	0.11	8.24729e-120	Immature Enterocyte	Dnajc8
Ap3s1	4.4643e-124	0.305887	0.289	0.096	8.4777e-120	Immature Enterocyte	Ap3s1
Tmsb4x	9.84917e-124	0.629999	0.835	0.71	1.87036e-119	Immature Enterocyte	Tmsb4x
Rnf130	1.43206e-123	0.674836	0.317	0.102	2.71948e-119	Immature Enterocyte	Rnf130
Selenot	1.96142e-123	0.610213	0.332	0.115	3.72473e-119	Immature Enterocyte	Selenot
Atp6v1a	2.90587e-123	1.073	0.273	0.079	5.51824e-119	Immature Enterocyte	Atp6v1a
Klk1	4.69894e-123	1.00157	0.551	0.329	8.92328e-119	Immature Enterocyte	Klk1
Pam16	5.90379e-123	0.38265	0.329	0.111	1.12113e-118	Immature Enterocyte	Pam16
Bbip1	6.43446e-123	0.763809	0.257	0.07	1.2219e-118	Immature Enterocyte	Bbip1
Msmo1	7.18986e-123	0.444635	0.373	0.148	1.36535e-118	Immature Enterocyte	Msmo1
Pgp	7.81917e-123	0.340531	0.573	0.295	1.48486e-118	Immature Enterocyte	Pgp
Add3	8.27977e-123	0.613527	0.266	0.08	1.57233e-118	Immature Enterocyte	Add3
H3f3a	8.57784e-123	0.499661	0.763	0.535	1.62893e-118	Immature Enterocyte	H3f3a
Fastk	9.31606e-123	0.379903	0.258	0.076	1.76912e-118	Immature Enterocyte	Fastk
Sfr1	6.5279e-122	0.44064	0.267	0.087	1.23965e-117	Immature Enterocyte	Sfr1
Eif5	6.70567e-122	0.423591	0.635	0.341	1.27341e-117	Immature Enterocyte	Eif5
Rab11a	9.97691e-122	0.364339	0.516	0.235	1.89462e-117	Immature Enterocyte	Rab11a
Smc1a	1.35309e-121	0.332182	0.251	0.078	2.56951e-117	Immature Enterocyte	Smc1a
Cdc123	1.48985e-121	0.620815	0.257	0.072	2.82923e-117	Immature Enterocyte	Cdc123
Perp	1.62207e-121	0.389251	0.596	0.312	3.08032e-117	Immature Enterocyte	Perp
Tcea1	5.3134e-121	0.472638	0.344	0.126	1.00901e-116	Immature Enterocyte	Tcea1
Psmd13	6.47133e-121	0.422764	0.367	0.141	1.22891e-116	Immature Enterocyte	Psmd13
Tmsb10	8.14455e-121	0.335963	0.678	0.404	1.54665e-116	Immature Enterocyte	Tmsb10
Ankrd13a	8.59935e-121	0.453291	0.345	0.127	1.63302e-116	Immature Enterocyte	Ankrd13a
Slc51a	1.15078e-120	0.460111	0.423	0.176	2.18534e-116	Immature Enterocyte	Slc51a
Lrrc58	1.50029e-120	0.732572	0.28	0.088	2.84905e-116	Immature Enterocyte	Lrrc58
Hnrnpm	1.96406e-120	0.411666	0.25	0.082	3.72974e-116	Immature Enterocyte	Hnrnpm
Mapk1	4.17744e-120	0.521161	0.296	0.1	7.93297e-116	Immature Enterocyte	Mapk1
Ssbp3	4.60111e-120	0.656194	0.29	0.101	8.73751e-116	Immature Enterocyte	Ssbp3
Tmem9b	6.10713e-120	0.608926	0.286	0.084	1.15974e-115	Immature Enterocyte	Tmem9b
Ufm1	1.05532e-119	0.447564	0.323	0.118	2.00406e-115	Immature Enterocyte	Ufm1
Sumo3	1.3611e-119	0.60334	0.256	0.081	2.58472e-115	Immature Enterocyte	Sumo3
2210016F16Rik	6.01647e-119	0.272457	0.377	0.143	1.14253e-114	Immature Enterocyte	2210016F16Rik
Zdhhc21	8.61733e-119	0.558118	0.251	0.075	1.63643e-114	Immature Enterocyte	Zdhhc21
Mpdu1	9.19312e-119	0.487773	0.298	0.101	1.74577e-114	Immature Enterocyte	Mpdu1
Derl1	9.72045e-119	0.295667	0.257	0.085	1.84591e-114	Immature Enterocyte	Derl1
Atp2a2	1.52697e-118	0.306696	0.401	0.174	2.89971e-114	Immature Enterocyte	Atp2a2
Lrp10	2.84844e-118	0.484828	0.465	0.212	5.40918e-114	Immature Enterocyte	Lrp10
Nrip1	2.94194e-118	0.648189	0.359	0.149	5.58675e-114	Immature Enterocyte	Nrip1
Cib1	3.32936e-118	0.42088	0.64	0.356	6.32245e-114	Immature Enterocyte	Cib1
Exoc3	3.69939e-118	0.780123	0.261	0.076	7.02514e-114	Immature Enterocyte	Exoc3
Usp3	3.70208e-118	0.440935	0.296	0.099	7.03026e-114	Immature Enterocyte	Usp3
Rab1b	4.53152e-118	0.543318	0.303	0.106	8.60537e-114	Immature Enterocyte	Rab1b
Capzb	4.55153e-118	0.375289	0.603	0.315	8.64335e-114	Immature Enterocyte	Capzb
Dctn3	6.82218e-118	0.264414	0.555	0.273	1.29553e-113	Immature Enterocyte	Dctn3
Hsd17b2	7.71177e-118	0.454047	0.593	0.305	1.46446e-113	Immature Enterocyte	Hsd17b2
Cept1	8.47075e-118	0.582913	0.282	0.088	1.60859e-113	Immature Enterocyte	Cept1
Ppp3ca	1.33982e-117	0.665319	0.322	0.122	2.54432e-113	Immature Enterocyte	Ppp3ca
Atp9a	2.93655e-117	0.40613	0.345	0.135	5.57651e-113	Immature Enterocyte	Atp9a
Cyhr1	3.16892e-117	0.259376	0.347	0.135	6.01777e-113	Immature Enterocyte	Cyhr1
Capn1	3.99549e-117	0.336704	0.293	0.096	7.58744e-113	Immature Enterocyte	Capn1
Klf13	4.8773e-117	0.308555	0.369	0.148	9.262e-113	Immature Enterocyte	Klf13
Xrn2	5.31896e-117	0.284528	0.302	0.109	1.01007e-112	Immature Enterocyte	Xrn2
Pbxip1	8.8314e-117	1.0013	0.26	0.08	1.67708e-112	Immature Enterocyte	Pbxip1
Zfp644	1.33133e-116	0.388022	0.263	0.084	2.52819e-112	Immature Enterocyte	Zfp644
Epb41l3	2.73973e-116	0.507454	0.264	0.079	5.20275e-112	Immature Enterocyte	Epb41l3
Zbtb7a	2.91219e-116	0.348038	0.545	0.265	5.53025e-112	Immature Enterocyte	Zbtb7a
Tmem128	3.32977e-116	0.403236	0.296	0.097	6.32324e-112	Immature Enterocyte	Tmem128
Clptm1	6.16326e-116	0.32478	0.404	0.171	1.1704e-111	Immature Enterocyte	Clptm1
Arf1	1.38752e-115	0.452935	0.616	0.338	2.63489e-111	Immature Enterocyte	Arf1
Pten	1.48277e-115	0.450574	0.338	0.128	2.81577e-111	Immature Enterocyte	Pten
Aldh2	2.27256e-115	0.525715	0.744	0.442	4.31559e-111	Immature Enterocyte	Aldh2
Supt16	2.29491e-115	0.806748	0.251	0.076	4.35803e-111	Immature Enterocyte	Supt16
Bak1	2.98368e-115	0.455393	0.356	0.133	5.666e-111	Immature Enterocyte	Bak1
Cr1l	3.41089e-115	0.615982	0.29	0.1	6.47728e-111	Immature Enterocyte	Cr1l
Babam1	4.43586e-115	0.817626	0.259	0.079	8.42371e-111	Immature Enterocyte	Babam1
Nr1h4	7.26342e-115	0.307602	0.417	0.177	1.37932e-110	Immature Enterocyte	Nr1h4
Reep3	9.1817e-115	0.331923	0.486	0.213	1.74361e-110	Immature Enterocyte	Reep3
Endog	1.14251e-114	0.587498	0.258	0.077	2.16962e-110	Immature Enterocyte	Endog
Dpp3	1.25643e-114	0.573599	0.276	0.086	2.38597e-110	Immature Enterocyte	Dpp3
Psmc6	1.40098e-114	0.254319	0.365	0.148	2.66046e-110	Immature Enterocyte	Psmc6
Atp1a1	1.63674e-114	0.691274	0.853	0.665	3.10816e-110	Immature Enterocyte	Atp1a1
Galnt1	2.15953e-114	0.534656	0.25	0.077	4.10095e-110	Immature Enterocyte	Galnt1
Gnai2	5.88378e-114	0.328489	0.557	0.271	1.11733e-109	Immature Enterocyte	Gnai2
Sdf2	1.57545e-113	0.281079	0.357	0.142	2.99178e-109	Immature Enterocyte	Sdf2
Ube2v1	1.59698e-113	0.334426	0.284	0.103	3.03267e-109	Immature Enterocyte	Ube2v1
Ctsd	5.93979e-113	0.319911	0.511	0.244	1.12797e-108	Immature Enterocyte	Ctsd
Rbm47	8.90042e-113	0.456507	0.506	0.242	1.69019e-108	Immature Enterocyte	Rbm47
Tpm3	1.40811e-112	0.336215	0.593	0.304	2.674e-108	Immature Enterocyte	Tpm3
Uba1	1.68617e-112	0.317266	0.365	0.152	3.20204e-108	Immature Enterocyte	Uba1
Pigt	1.90778e-112	0.514029	0.29	0.103	3.62288e-108	Immature Enterocyte	Pigt
Thrap3	2.00003e-112	0.391346	0.306	0.108	3.79806e-108	Immature Enterocyte	Thrap3
Shisa5	1.15276e-111	0.295565	0.489	0.226	2.18909e-107	Immature Enterocyte	Shisa5
Pura	1.26086e-111	0.370419	0.495	0.232	2.39437e-107	Immature Enterocyte	Pura
Flnb	1.80918e-111	0.31817	0.407	0.174	3.43564e-107	Immature Enterocyte	Flnb
Top2b	2.99354e-111	0.321864	0.253	0.086	5.68474e-107	Immature Enterocyte	Top2b
Papss1	4.17382e-111	0.468209	0.298	0.107	7.92609e-107	Immature Enterocyte	Papss1
Eea1	1.09591e-110	0.398935	0.431	0.19	2.08114e-106	Immature Enterocyte	Eea1
Cdk16	1.16979e-110	0.806776	0.257	0.079	2.22144e-106	Immature Enterocyte	Cdk16
Zfand6	1.36251e-110	0.271416	0.434	0.189	2.58741e-106	Immature Enterocyte	Zfand6
Tst	3.0212e-110	0.374551	0.712	0.44	5.73726e-106	Immature Enterocyte	Tst
Wwp1	3.38418e-110	0.791855	0.28	0.093	6.42656e-106	Immature Enterocyte	Wwp1
Foxp1	4.01489e-110	0.551612	0.346	0.144	7.62427e-106	Immature Enterocyte	Foxp1
Dmbt1	1.07871e-109	0.707289	0.703	0.529	2.04846e-105	Immature Enterocyte	Dmbt1
Fzd5	1.29649e-109	0.280357	0.354	0.146	2.46204e-105	Immature Enterocyte	Fzd5
Fa2h	2.55684e-109	0.29454	0.397	0.167	4.85545e-105	Immature Enterocyte	Fa2h
Spg7	2.64166e-109	0.485693	0.279	0.101	5.01651e-105	Immature Enterocyte	Spg7
Ubl4a	3.19791e-109	0.333043	0.328	0.121	6.07283e-105	Immature Enterocyte	Ubl4a
Cmpk1	4.9671e-109	0.372384	0.72	0.461	9.43252e-105	Immature Enterocyte	Cmpk1
Znhit1	5.09517e-109	0.416378	0.324	0.121	9.67572e-105	Immature Enterocyte	Znhit1
Satb2	5.24019e-109	0.398422	0.308	0.122	9.95113e-105	Immature Enterocyte	Satb2
Elovl7	5.88742e-109	0.752837	0.289	0.097	1.11802e-104	Immature Enterocyte	Elovl7
Actr1b	2.49898e-108	0.32102	0.298	0.112	4.74556e-104	Immature Enterocyte	Actr1b
Lonp2	2.5858e-108	0.553628	0.279	0.095	4.91043e-104	Immature Enterocyte	Lonp2
1110004F10Rik	5.67079e-108	0.353177	0.28	0.097	1.07688e-103	Immature Enterocyte	1110004F10Rik
Tuba1c	7.25426e-108	0.252775	0.339	0.137	1.37758e-103	Immature Enterocyte	Tuba1c
Glul	1.46815e-107	1.30403	0.296	0.119	2.78802e-103	Immature Enterocyte	Glul
Clta	1.58279e-107	0.256071	0.645	0.371	3.00572e-103	Immature Enterocyte	Clta
Ube2l3	1.65832e-107	0.304828	0.599	0.308	3.14914e-103	Immature Enterocyte	Ube2l3
Serf2	1.74774e-107	0.450764	0.823	0.655	3.31896e-103	Immature Enterocyte	Serf2
Prkg2	2.31306e-107	0.329049	0.364	0.143	4.39251e-103	Immature Enterocyte	Prkg2
Mat2b	4.00431e-107	0.260479	0.373	0.155	7.60418e-103	Immature Enterocyte	Mat2b
Pigr	6.01086e-107	1.03296	0.735	0.524	1.14146e-102	Immature Enterocyte	Pigr
Tmem54	1.10394e-106	0.349037	0.586	0.314	2.09638e-102	Immature Enterocyte	Tmem54
Aldh1a1	1.49138e-106	0.282921	0.513	0.274	2.83213e-102	Immature Enterocyte	Aldh1a1
Fcgrt	2.94814e-106	0.53309	0.252	0.078	5.59852e-102	Immature Enterocyte	Fcgrt
Dbnl	3.79366e-106	0.390471	0.336	0.127	7.20416e-102	Immature Enterocyte	Dbnl
Kif2a	4.11892e-106	0.664029	0.272	0.087	7.82183e-102	Immature Enterocyte	Kif2a
Mapk3	1.95357e-105	0.368782	0.657	0.367	3.70983e-101	Immature Enterocyte	Mapk3
Smarca5	2.18256e-105	0.358615	0.385	0.171	4.14469e-101	Immature Enterocyte	Smarca5
Stim1	2.41274e-105	0.321722	0.293	0.111	4.58179e-101	Immature Enterocyte	Stim1
Ppard	3.36748e-105	0.388361	0.346	0.136	6.39484e-101	Immature Enterocyte	Ppard
Ugdh	3.82337e-105	0.511433	0.714	0.493	7.26058e-101	Immature Enterocyte	Ugdh
Slc4a4	4.77339e-105	0.303031	0.316	0.124	9.06467e-101	Immature Enterocyte	Slc4a4
Ccdc71l	6.01211e-105	0.270678	0.459	0.223	1.1417e-100	Immature Enterocyte	Ccdc71l
Zmat5	7.60772e-105	0.48123	0.266	0.079	1.44471e-100	Immature Enterocyte	Zmat5
Hmgn5	5.29826e-104	0.2888	0.267	0.1	1.00614e-99	Immature Enterocyte	Hmgn5
Mtus1	7.03093e-104	0.542975	0.304	0.12	1.33517e-99	Immature Enterocyte	Mtus1
Dnajb1	7.60512e-104	0.332183	0.325	0.141	1.44421e-99	Immature Enterocyte	Dnajb1
Anxa1	4.11261e-103	0.265405	0.4	0.173	7.80985e-99	Immature Enterocyte	Anxa1
Plekha5	4.30493e-103	0.695718	0.259	0.081	8.17506e-99	Immature Enterocyte	Plekha5
Ube2d3	5.11847e-103	0.295545	0.616	0.339	9.71998e-99	Immature Enterocyte	Ube2d3
Dsc2	5.92512e-103	0.410178	0.379	0.158	1.12518e-98	Immature Enterocyte	Dsc2
Stk38	6.95785e-103	0.343236	0.29	0.103	1.3213e-98	Immature Enterocyte	Stk38
Tmod3	4.21458e-102	0.292066	0.32	0.126	8.00349e-98	Immature Enterocyte	Tmod3
2006-03-01	9.01471e-102	0.638093	0.252	0.082	1.71189e-97	Immature Enterocyte	2006-03-01
Clptm1l	1.55723e-101	0.3822	0.279	0.101	2.95717e-97	Immature Enterocyte	Clptm1l
Anapc16	3.04497e-101	0.426613	0.285	0.102	5.7824e-97	Immature Enterocyte	Anapc16
Jpt1	4.94616e-101	0.310491	0.63	0.343	9.39276e-97	Immature Enterocyte	Jpt1
Prkab1	5.03934e-101	0.357402	0.337	0.135	9.5697e-97	Immature Enterocyte	Prkab1
Arf5	5.90523e-101	0.296466	0.676	0.386	1.1214e-96	Immature Enterocyte	Arf5
Stk16	9.19003e-101	0.393919	0.255	0.088	1.74519e-96	Immature Enterocyte	Stk16
Rac1	2.32022e-100	0.352339	0.676	0.389	4.4061e-96	Immature Enterocyte	Rac1
Mxd4	2.68082e-100	0.325909	0.323	0.128	5.09087e-96	Immature Enterocyte	Mxd4
Mylk	3.04053e-100	0.276922	0.324	0.121	5.77397e-96	Immature Enterocyte	Mylk
Micu2	3.5591e-100	0.313535	0.281	0.103	6.75872e-96	Immature Enterocyte	Micu2
Pak2	4.27992e-100	0.283227	0.493	0.238	8.12756e-96	Immature Enterocyte	Pak2
Fblim1	4.66767e-100	0.434738	0.254	0.088	8.8639e-96	Immature Enterocyte	Fblim1
Flrt3	5.11381e-100	0.801941	0.262	0.091	9.71112e-96	Immature Enterocyte	Flrt3
Tnfaip1	6.34266e-100	0.262476	0.381	0.163	1.20447e-95	Immature Enterocyte	Tnfaip1
Ap3b1	1.03669e-99	0.337834	0.328	0.132	1.96868e-95	Immature Enterocyte	Ap3b1
Usp7	1.16664e-99	0.310258	0.283	0.107	2.21544e-95	Immature Enterocyte	Usp7
Atrx	1.71158e-99	0.32726	0.277	0.11	3.25029e-95	Immature Enterocyte	Atrx
4833439L19Rik	4.38657e-99	0.358243	0.44	0.206	8.3301e-95	Immature Enterocyte	4833439L19Rik
Map7	6.7466e-99	0.75267	0.311	0.125	1.28118e-94	Immature Enterocyte	Map7
Erlec1	3.79275e-98	0.355993	0.263	0.094	7.20243e-94	Immature Enterocyte	Erlec1
Adra2a	4.21295e-98	0.421847	0.254	0.083	8.00039e-94	Immature Enterocyte	Adra2a
Ncor1	4.52619e-98	0.261093	0.537	0.266	8.59523e-94	Immature Enterocyte	Ncor1
Huwe1	5.80808e-98	0.324515	0.276	0.104	1.10295e-93	Immature Enterocyte	Huwe1
Hspa5	6.84232e-98	0.301575	0.508	0.265	1.29936e-93	Immature Enterocyte	Hspa5
Vapb	1.67944e-97	0.406866	0.341	0.14	3.18926e-93	Immature Enterocyte	Vapb
Tmed7	2.54746e-97	0.382395	0.336	0.136	4.83763e-93	Immature Enterocyte	Tmed7
Ndufa6	5.07994e-97	0.458649	0.86	0.652	9.64681e-93	Immature Enterocyte	Ndufa6
Tcn2	7.97107e-97	0.469382	0.275	0.101	1.51371e-92	Immature Enterocyte	Tcn2
Higd1a	9.38356e-97	0.627452	0.82	0.703	1.78194e-92	Immature Enterocyte	Higd1a
Bclaf1	3.99432e-96	0.492707	0.276	0.109	7.58521e-92	Immature Enterocyte	Bclaf1
Ube2j2	5.1308e-96	0.27509	0.293	0.109	9.74339e-92	Immature Enterocyte	Ube2j2
Ktn1	6.97353e-96	0.376449	0.294	0.118	1.32427e-91	Immature Enterocyte	Ktn1
Dhrs11	1.08764e-95	0.33038	0.347	0.149	2.06543e-91	Immature Enterocyte	Dhrs11
Ccdc32	1.82503e-95	0.481458	0.289	0.108	3.46573e-91	Immature Enterocyte	Ccdc32
Stard3nl	6.24114e-95	0.277817	0.285	0.102	1.18519e-90	Immature Enterocyte	Stard3nl
Pllp	7.28165e-94	0.258867	0.37	0.161	1.38279e-89	Immature Enterocyte	Pllp
Synj2bp	8.44582e-94	0.334615	0.298	0.117	1.60386e-89	Immature Enterocyte	Synj2bp
Ubl5	1.00384e-93	0.260956	0.7	0.42	1.9063e-89	Immature Enterocyte	Ubl5
Tom1l1	1.02149e-93	0.477273	0.263	0.093	1.93981e-89	Immature Enterocyte	Tom1l1
Ccz1	1.53161e-93	0.365699	0.25	0.089	2.90852e-89	Immature Enterocyte	Ccz1
Sephs2	2.30288e-93	0.27143	0.264	0.101	4.37318e-89	Immature Enterocyte	Sephs2
Eif4ebp3	3.90987e-93	0.374479	0.754	0.47	7.42485e-89	Immature Enterocyte	Eif4ebp3
Pam	1.55664e-92	0.83273	0.328	0.145	2.95607e-88	Immature Enterocyte	Pam
Ywhaz	2.30947e-92	0.438336	0.709	0.431	4.38569e-88	Immature Enterocyte	Ywhaz
Lnpep	3.11752e-92	0.251145	0.281	0.117	5.92017e-88	Immature Enterocyte	Lnpep
Hipk1	5.60562e-92	0.322449	0.342	0.144	1.06451e-87	Immature Enterocyte	Hipk1
Arpc2	1.10278e-91	0.470842	0.795	0.535	2.09418e-87	Immature Enterocyte	Arpc2
Gapdh	2.02065e-91	0.458252	0.866	0.701	3.83721e-87	Immature Enterocyte	Gapdh
Cyp2s1	5.52229e-91	0.334492	0.313	0.126	1.04868e-86	Immature Enterocyte	Cyp2s1
Fos	3.37632e-88	0.601923	0.827	0.707	6.41163e-84	Immature Enterocyte	Fos
Tmem252	2.08068e-87	0.401525	0.296	0.112	3.95122e-83	Immature Enterocyte	Tmem252
Gpi1	2.51769e-87	0.330285	0.726	0.456	4.7811e-83	Immature Enterocyte	Gpi1
Cdc5l	6.57297e-87	0.353267	0.3	0.126	1.24821e-82	Immature Enterocyte	Cdc5l
Cdc34	7.99853e-87	0.322166	0.283	0.11	1.51892e-82	Immature Enterocyte	Cdc34
Snx13	2.13107e-86	0.386866	0.298	0.115	4.04691e-82	Immature Enterocyte	Snx13
Pef1	7.41226e-86	0.460356	0.255	0.095	1.40759e-81	Immature Enterocyte	Pef1
Ccar1	4.93455e-85	0.296638	0.276	0.117	9.37072e-81	Immature Enterocyte	Ccar1
Atp6ap1	9.00438e-84	0.646334	0.263	0.095	1.70993e-79	Immature Enterocyte	Atp6ap1
Cnot1	1.24573e-83	0.313325	0.281	0.12	2.36563e-79	Immature Enterocyte	Cnot1
Ctsb	1.58521e-83	0.265931	0.618	0.346	3.01031e-79	Immature Enterocyte	Ctsb
Slc39a9	5.67687e-83	0.274239	0.265	0.105	1.07804e-78	Immature Enterocyte	Slc39a9
Acad11	9.11129e-83	0.391311	0.27	0.112	1.73023e-78	Immature Enterocyte	Acad11
Arhgap32	1.65228e-82	0.410817	0.297	0.121	3.13768e-78	Immature Enterocyte	Arhgap32
Ik	2.34304e-82	0.45348	0.266	0.107	4.44944e-78	Immature Enterocyte	Ik
Rell1	7.15597e-82	0.288244	0.295	0.115	1.35892e-77	Immature Enterocyte	Rell1
Lgr4	2.19203e-81	0.303352	0.33	0.152	4.16266e-77	Immature Enterocyte	Lgr4
Mob1b	3.03913e-81	0.262147	0.284	0.12	5.77131e-77	Immature Enterocyte	Mob1b
Ppargc1a	4.09622e-81	0.517151	0.273	0.115	7.77873e-77	Immature Enterocyte	Ppargc1a
Ecpas	5.5415e-81	0.379579	0.277	0.112	1.05233e-76	Immature Enterocyte	Ecpas
Zfp36	1.53599e-79	0.396219	0.62	0.382	2.91685e-75	Immature Enterocyte	Zfp36
Ppp4c	3.85473e-77	0.256967	0.274	0.112	7.32012e-73	Immature Enterocyte	Ppp4c
2008-03-01	1.17401e-75	0.304162	0.26	0.104	2.22945e-71	Immature Enterocyte	2008-03-01
Prdx5	2.31686e-75	0.334388	0.756	0.528	4.39973e-71	Immature Enterocyte	Prdx5
Arl4a	9.76534e-74	0.311791	0.669	0.455	1.85444e-69	Immature Enterocyte	Arl4a
Gsto1	2.06183e-71	0.307277	0.739	0.485	3.91541e-67	Immature Enterocyte	Gsto1
Edn1	3.73729e-71	0.685878	0.298	0.155	7.0971e-67	Immature Enterocyte	Edn1
Hbegf	4.11879e-71	0.437225	0.688	0.477	7.82159e-67	Immature Enterocyte	Hbegf
Ubr5	1.57402e-69	0.256815	0.251	0.109	2.98906e-65	Immature Enterocyte	Ubr5
Actg1	3.54891e-69	0.427101	0.874	0.809	6.73937e-65	Immature Enterocyte	Actg1
Atf3	1.41259e-66	0.425964	0.62	0.469	2.68252e-62	Immature Enterocyte	Atf3
Thoc2	4.78357e-66	0.267212	0.253	0.112	9.084e-62	Immature Enterocyte	Thoc2
Xpr1	7.20902e-66	0.381847	0.266	0.124	1.36899e-61	Immature Enterocyte	Xpr1
Sult1d1	3.45988e-65	0.418584	0.775	0.587	6.57031e-61	Immature Enterocyte	Sult1d1
1810065E05Rik	6.60988e-64	0.436266	0.796	0.669	1.25522e-59	Immature Enterocyte	1810065E05Rik
Myl12b	8.3971e-64	0.331025	0.791	0.601	1.59461e-59	Immature Enterocyte	Myl12b
Serpinb6a	1.94545e-63	0.325337	0.8	0.611	3.69441e-59	Immature Enterocyte	Serpinb6a
Lgals3	2.65396e-62	0.356958	0.902	0.913	5.03987e-58	Immature Enterocyte	Lgals3
Ckmt1	2.21988e-59	0.56369	0.826	0.684	4.21555e-55	Immature Enterocyte	Ckmt1
Eif1	3.53556e-59	0.320076	0.854	0.72	6.71403e-55	Immature Enterocyte	Eif1
Tgoln1	1.80674e-58	0.330148	0.752	0.505	3.43099e-54	Immature Enterocyte	Tgoln1
Gnas	2.8178e-54	0.304667	0.748	0.525	5.351e-50	Immature Enterocyte	Gnas
Ptp4a2	3.55627e-47	0.336124	0.732	0.48	6.75335e-43	Immature Enterocyte	Ptp4a2
Adh1	7.70233e-46	0.647924	0.281	0.178	1.46267e-41	Immature Enterocyte	Adh1
Reg3b	1.66974e-38	1.54839	0.304	0.193	3.17084e-34	Immature Enterocyte	Reg3b
Egr1	2.54013e-37	0.385781	0.676	0.526	4.82372e-33	Immature Enterocyte	Egr1
Atp1b1	6.45769e-24	0.298579	0.863	0.77	1.22632e-19	Immature Enterocyte	Atp1b1
Saa1	0	3.22497	0.838	0.371	0	Enterocyte	Saa1
Selenop	0	2.89685	0.829	0.368	0	Enterocyte	Selenop
Car4	0	3.05829	0.828	0.416	0	Enterocyte	Car4
Mxd1	0	2.4832	0.825	0.452	0	Enterocyte	Mxd1
AY036118	0	2.32962	0.804	0.526	0	Enterocyte	AY036118
Neat1	0	2.11777	0.832	0.604	0	Enterocyte	Neat1
H2-K1	0	2.23227	0.801	0.608	0	Enterocyte	H2-K1
Gm42418	0	1.83323	0.959	0.772	0	Enterocyte	Gm42418
Cdhr5	0	1.73581	0.849	0.674	0	Enterocyte	Cdhr5
Malat1	0	2.24334	0.915	0.742	0	Enterocyte	Malat1
mt-Co1	0	1.37399	0.775	0.658	0	Enterocyte	mt-Co1
Lypd8	2.7924e-288	0.936121	0.97	0.884	5.30277e-284	Enterocyte	Lypd8
Epcam	3.5701e-263	0.78959	0.94	0.877	6.77961e-259	Enterocyte	Epcam
Myo15b	2.06951e-252	1.65407	0.747	0.533	3.92999e-248	Enterocyte	Myo15b
Crip1	7.40917e-251	1.23327	0.902	0.769	1.407e-246	Enterocyte	Crip1
Ly6m	1.13611e-245	3.67929	0.441	0.072	2.15748e-241	Enterocyte	Ly6m
Muc13	2.59294e-223	1.6758	0.735	0.615	4.924e-219	Enterocyte	Muc13
Ces2c	2.28329e-219	1.92327	0.696	0.51	4.33598e-215	Enterocyte	Ces2c
Ifit1bl1	1.44761e-195	3.63815	0.392	0.079	2.74902e-191	Enterocyte	Ifit1bl1
Muc3	2.45015e-195	0.942681	0.85	0.772	4.65284e-191	Enterocyte	Muc3
Clca4a	5.26427e-191	3.49666	0.398	0.088	9.99686e-187	Enterocyte	Clca4a
Sectm1b	8.46541e-189	2.72339	0.493	0.222	1.60758e-184	Enterocyte	Sectm1b
Krt20	3.49865e-186	1.11314	0.805	0.58	6.64394e-182	Enterocyte	Krt20
Rhoc	9.68694e-184	2.0596	0.593	0.334	1.83955e-179	Enterocyte	Rhoc
2200002D01Rik	1.32788e-182	0.677655	0.958	0.86	2.52164e-178	Enterocyte	2200002D01Rik
Aqp8	6.74616e-179	3.18902	0.415	0.097	1.2811e-174	Enterocyte	Aqp8
Itm2b	2.37369e-169	1.01987	0.823	0.735	4.50765e-165	Enterocyte	Itm2b
Cyp2d34	6.58306e-159	2.85393	0.457	0.175	1.25012e-154	Enterocyte	Cyp2d34
Prss30	2.39754e-158	1.92949	0.621	0.441	4.55294e-154	Enterocyte	Prss30
Rbp2	1.03939e-153	2.85726	0.437	0.155	1.9738e-149	Enterocyte	Rbp2
Cldn7	1.94926e-150	0.624968	0.91	0.882	3.70165e-146	Enterocyte	Cldn7
Pmp22	4.76802e-149	1.53841	0.66	0.42	9.05447e-145	Enterocyte	Pmp22
Cdhr2	1.32605e-148	1.67819	0.648	0.514	2.51817e-144	Enterocyte	Cdhr2
Phgr1	3.29715e-131	0.768791	0.955	0.869	6.26128e-127	Enterocyte	Phgr1
Eps8l3	7.83444e-130	1.79418	0.637	0.533	1.48776e-125	Enterocyte	Eps8l3
Lars2	1.57515e-124	1.54166	0.696	0.599	2.99121e-120	Enterocyte	Lars2
H2-D1	3.16747e-123	1.24827	0.709	0.652	6.01503e-119	Enterocyte	H2-D1
Nudt4	2.49574e-122	1.21629	0.714	0.646	4.73942e-118	Enterocyte	Nudt4
Eps8	1.28166e-121	1.74032	0.591	0.407	2.43387e-117	Enterocyte	Eps8
mt-Nd5	3.27681e-120	1.24055	0.697	0.609	6.22266e-116	Enterocyte	mt-Nd5
B2m	1.92486e-118	1.36224	0.698	0.642	3.65531e-114	Enterocyte	B2m
mt-Co2	1.04038e-112	0.596663	0.773	0.658	1.97569e-108	Enterocyte	mt-Co2
mt-Atp6	4.57269e-109	0.609636	0.773	0.656	8.68355e-105	Enterocyte	mt-Atp6
Ctss	7.9948e-109	1.72271	0.599	0.495	1.51821e-104	Enterocyte	Ctss
mt-Co3	2.28878e-107	0.603107	0.773	0.657	4.3464e-103	Enterocyte	mt-Co3
Ces2a	2.79123e-107	2.46641	0.462	0.265	5.30054e-103	Enterocyte	Ces2a
Tmem37	2.96985e-102	2.75865	0.39	0.184	5.63975e-98	Enterocyte	Tmem37
4930539E08Rik	1.51753e-101	3.05109	0.311	0.093	2.88178e-97	Enterocyte	4930539E08Rik
mt-Nd4	7.46323e-101	0.663806	0.763	0.653	1.41727e-96	Enterocyte	mt-Nd4
Irf7	4.10106e-100	2.72143	0.429	0.231	7.78791e-96	Enterocyte	Irf7
Btg1	1.04289e-99	1.40683	0.651	0.592	1.98045e-95	Enterocyte	Btg1
Lmo7	3.53841e-99	1.82111	0.572	0.442	6.71944e-95	Enterocyte	Lmo7
Neu1	2.04072e-98	1.7172	0.575	0.44	3.87533e-94	Enterocyte	Neu1
Ubc	3.4482e-95	0.820767	0.785	0.721	6.54812e-91	Enterocyte	Ubc
Fbxo32	7.28614e-93	2.36262	0.297	0.091	1.38364e-88	Enterocyte	Fbxo32
Ptprr	8.6851e-83	2.77922	0.308	0.122	1.6493e-78	Enterocyte	Ptprr
Hnrnpu	1.70598e-81	0.37692	0.199	0.375	3.23966e-77	Enterocyte	Hnrnpu
H1f0	6.92099e-80	0.305836	0.165	0.33	1.3143e-75	Enterocyte	H1f0
Lhfpl2	4.74546e-79	2.72862	0.364	0.179	9.01164e-75	Enterocyte	Lhfpl2
Rab21	1.8359e-78	0.380354	0.152	0.315	3.48637e-74	Enterocyte	Rab21
Hist1h1c	2.9692e-77	2.15548	0.509	0.373	5.63852e-73	Enterocyte	Hist1h1c
Dsg2	6.22037e-77	1.20482	0.644	0.618	1.18125e-72	Enterocyte	Dsg2
Snrnp70	3.672e-73	0.583755	0.126	0.255	6.97313e-69	Enterocyte	Snrnp70
Smarce1	1.24647e-72	0.364841	0.121	0.268	2.36704e-68	Enterocyte	Smarce1
Grtp1	5.36985e-72	0.414396	0.143	0.299	1.01973e-67	Enterocyte	Grtp1
Txnip	6.99669e-71	1.06288	0.689	0.671	1.32867e-66	Enterocyte	Txnip
Msrb1	4.52731e-70	0.363988	0.149	0.306	8.59736e-66	Enterocyte	Msrb1
Jun	1.04259e-69	0.662523	0.808	0.77	1.97987e-65	Enterocyte	Jun
Bspry	4.99265e-69	0.408944	0.184	0.362	9.48105e-65	Enterocyte	Bspry
Ets2	9.41791e-69	0.354657	0.182	0.331	1.78846e-64	Enterocyte	Ets2
Ceacam1	1.92681e-68	0.640843	0.832	0.817	3.65902e-64	Enterocyte	Ceacam1
Dusp11	3.3423e-68	0.469566	0.159	0.307	6.34702e-64	Enterocyte	Dusp11
Papola	4.10935e-68	0.416178	0.175	0.326	7.80365e-64	Enterocyte	Papola
Max	1.53309e-66	2.15964	0.437	0.291	2.91134e-62	Enterocyte	Max
Use1	3.44354e-65	0.406736	0.256	0.442	6.53928e-61	Enterocyte	Use1
Misp	1.05286e-64	1.27146	0.612	0.572	1.99938e-60	Enterocyte	Misp
Tjp3	1.92461e-64	0.440724	0.201	0.381	3.65483e-60	Enterocyte	Tjp3
Cldn3	2.10912e-64	0.680301	0.803	0.782	4.00521e-60	Enterocyte	Cldn3
Rab5a	4.3339e-64	0.390215	0.152	0.299	8.23008e-60	Enterocyte	Rab5a
Dek	8.10057e-64	0.437926	0.144	0.27	1.5383e-59	Enterocyte	Dek
Nipbl	9.55282e-64	0.301227	0.168	0.317	1.81408e-59	Enterocyte	Nipbl
Mapkap1	2.36384e-63	0.255729	0.138	0.279	4.48893e-59	Enterocyte	Mapkap1
Mia3	1.10351e-62	0.264926	0.143	0.273	2.09557e-58	Enterocyte	Mia3
Yy1	1.16513e-62	0.250466	0.202	0.371	2.21258e-58	Enterocyte	Yy1
Cwc15	1.08067e-61	0.290231	0.222	0.411	2.05219e-57	Enterocyte	Cwc15
Dgka	1.34795e-61	0.41418	0.117	0.257	2.55976e-57	Enterocyte	Dgka
Ubap2l	1.72696e-61	0.526457	0.13	0.261	3.2795e-57	Enterocyte	Ubap2l
Fus	3.08819e-61	0.464857	0.231	0.389	5.86447e-57	Enterocyte	Fus
BC005537	6.23807e-61	0.403689	0.205	0.367	1.18461e-56	Enterocyte	BC005537
Eif4h	1.54702e-60	0.387941	0.244	0.418	2.9378e-56	Enterocyte	Eif4h
Ceacam20	1.89256e-60	1.66863	0.427	0.279	3.59398e-56	Enterocyte	Ceacam20
Ick	3.54288e-60	0.264002	0.153	0.296	6.72793e-56	Enterocyte	Ick
Ifi27	3.81518e-60	0.39171	0.165	0.314	7.24503e-56	Enterocyte	Ifi27
Adck5	9.88057e-60	0.341592	0.172	0.323	1.87632e-55	Enterocyte	Adck5
Prpf4b	1.30757e-59	0.31815	0.186	0.333	2.48307e-55	Enterocyte	Prpf4b
Cd164	4.13408e-59	0.474575	0.17	0.31	7.85062e-55	Enterocyte	Cd164
Pet100	9.66123e-59	0.42265	0.197	0.363	1.83467e-54	Enterocyte	Pet100
Ppp1r2	9.66263e-59	0.287321	0.153	0.299	1.83493e-54	Enterocyte	Ppp1r2
Tmem8	1.8996e-58	0.422001	0.151	0.297	3.60734e-54	Enterocyte	Tmem8
Baz2b	4.58195e-58	0.440643	0.147	0.278	8.70111e-54	Enterocyte	Baz2b
Sf3b1	5.61594e-57	0.612745	0.228	0.391	1.06647e-52	Enterocyte	Sf3b1
Bhlhe40	7.4285e-57	0.27629	0.137	0.276	1.41067e-52	Enterocyte	Bhlhe40
Azi2	7.52425e-57	0.396438	0.191	0.345	1.42885e-52	Enterocyte	Azi2
Trak1	8.59573e-57	0.282171	0.195	0.358	1.63233e-52	Enterocyte	Trak1
Saraf	1.17036e-56	0.346379	0.14	0.276	2.2225e-52	Enterocyte	Saraf
Clic5	1.80154e-56	1.94996	0.434	0.308	3.42113e-52	Enterocyte	Clic5
Pld1	1.83334e-56	0.259056	0.121	0.259	3.48152e-52	Enterocyte	Pld1
Fam32a	2.48709e-56	0.586961	0.161	0.302	4.72298e-52	Enterocyte	Fam32a
Rsrc2	2.50601e-56	0.470077	0.226	0.392	4.75892e-52	Enterocyte	Rsrc2
Suds3	2.80181e-56	0.524622	0.155	0.299	5.32063e-52	Enterocyte	Suds3
Ctsa	5.32902e-56	0.289476	0.152	0.299	1.01198e-51	Enterocyte	Ctsa
Prkcsh	1.0107e-55	0.532195	0.126	0.252	1.91931e-51	Enterocyte	Prkcsh
Slco2a1	2.20332e-55	2.3754	0.26	0.107	4.18411e-51	Enterocyte	Slco2a1
Muc3a	9.5008e-55	0.387008	0.194	0.35	1.8042e-50	Enterocyte	Muc3a
Usp9x	1.29257e-54	0.328875	0.157	0.293	2.45459e-50	Enterocyte	Usp9x
Wipf2	2.07251e-54	0.405782	0.13	0.259	3.93569e-50	Enterocyte	Wipf2
Mcu	2.11177e-54	0.429348	0.223	0.385	4.01024e-50	Enterocyte	Mcu
Sertad1	2.63028e-54	0.338251	0.175	0.328	4.9949e-50	Enterocyte	Sertad1
Cxadr	3.57285e-54	1.62045	0.528	0.455	6.78484e-50	Enterocyte	Cxadr
Stap2	7.41461e-54	0.376164	0.182	0.332	1.40803e-49	Enterocyte	Stap2
Fbxo25	9.10039e-54	0.335279	0.163	0.323	1.72816e-49	Enterocyte	Fbxo25
Cdipt	1.67744e-53	0.335681	0.13	0.261	3.18546e-49	Enterocyte	Cdipt
Tent5a	6.25067e-53	1.5431	0.517	0.428	1.187e-48	Enterocyte	Tent5a
Mettl7a1	1.2908e-52	0.491689	0.188	0.332	2.45123e-48	Enterocyte	Mettl7a1
Ube2q1	1.51225e-52	0.447468	0.148	0.284	2.87177e-48	Enterocyte	Ube2q1
Sft2d2	4.08464e-52	0.416113	0.184	0.339	7.75673e-48	Enterocyte	Sft2d2
Abcb1a	4.75808e-52	1.13249	0.619	0.587	9.0356e-48	Enterocyte	Abcb1a
Fgfr1op2	1.01589e-51	0.328308	0.185	0.341	1.92918e-47	Enterocyte	Fgfr1op2
Casp8	1.43325e-51	0.486247	0.141	0.265	2.72174e-47	Enterocyte	Casp8
Ccng2	1.45319e-51	2.09965	0.383	0.246	2.75961e-47	Enterocyte	Ccng2
Yme1l1	6.06533e-51	0.337696	0.144	0.266	1.15181e-46	Enterocyte	Yme1l1
mt-Nd2	1.45122e-50	0.582149	0.74	0.641	2.75586e-46	Enterocyte	mt-Nd2
Zfp622	4.06139e-50	0.471711	0.147	0.278	7.71258e-46	Enterocyte	Zfp622
Ubtf	6.25317e-50	0.492431	0.132	0.257	1.18748e-45	Enterocyte	Ubtf
Cggbp1	1.22136e-49	0.370965	0.176	0.318	2.31935e-45	Enterocyte	Cggbp1
Chmp3	1.23959e-49	0.311391	0.301	0.491	2.35399e-45	Enterocyte	Chmp3
Mbnl2	2.47148e-49	0.267255	0.259	0.424	4.69334e-45	Enterocyte	Mbnl2
Ppm1b	3.05737e-49	0.408072	0.147	0.269	5.80594e-45	Enterocyte	Ppm1b
Wdr26	3.34479e-49	0.293207	0.168	0.3	6.35175e-45	Enterocyte	Wdr26
Mcl1	3.83117e-49	1.35854	0.58	0.549	7.2754e-45	Enterocyte	Mcl1
Luc7l2	8.3292e-49	0.431999	0.223	0.361	1.58171e-44	Enterocyte	Luc7l2
Dstn	1.76553e-48	0.44157	0.845	0.852	3.35274e-44	Enterocyte	Dstn
Ubb	4.26246e-48	0.592383	0.782	0.791	8.09441e-44	Enterocyte	Ubb
Ush1c	1.24965e-47	0.426046	0.235	0.395	2.37308e-43	Enterocyte	Ush1c
Rtf2	1.61877e-47	0.292205	0.162	0.301	3.07404e-43	Enterocyte	Rtf2
Gpbp1l1	3.19121e-47	0.543631	0.166	0.286	6.0601e-43	Enterocyte	Gpbp1l1
CAAA01118383.1	3.2445e-47	0.437728	0.13	0.258	6.16131e-43	Enterocyte	CAAA01118383.1
Ccdc12	6.18735e-47	0.432218	0.283	0.47	1.17498e-42	Enterocyte	Ccdc12
Arglu1	1.09606e-46	0.563056	0.196	0.322	2.08141e-42	Enterocyte	Arglu1
Dync1h1	1.58603e-46	0.394629	0.214	0.364	3.01188e-42	Enterocyte	Dync1h1
Pkn1	3.64523e-46	0.289088	0.131	0.258	6.92229e-42	Enterocyte	Pkn1
Smim15	4.41317e-46	0.562477	0.182	0.323	8.38061e-42	Enterocyte	Smim15
Upp1	4.61044e-46	2.89427	0.283	0.152	8.75523e-42	Enterocyte	Upp1
Ubl3	6.06295e-46	0.362443	0.198	0.337	1.15135e-41	Enterocyte	Ubl3
Znrf2	7.8041e-46	0.291213	0.147	0.263	1.482e-41	Enterocyte	Znrf2
Zc3h15	9.53634e-46	0.44522	0.24	0.403	1.81095e-41	Enterocyte	Zc3h15
Vps4b	1.57103e-45	0.550349	0.238	0.396	2.98338e-41	Enterocyte	Vps4b
Bnip3l	2.17079e-45	0.510258	0.228	0.392	4.12232e-41	Enterocyte	Bnip3l
Fam98c	2.92881e-45	0.407071	0.292	0.473	5.5618e-41	Enterocyte	Fam98c
Acin1	4.55154e-45	0.542702	0.197	0.339	8.64338e-41	Enterocyte	Acin1
Ppp6r3	5.12461e-45	0.298425	0.137	0.252	9.73163e-41	Enterocyte	Ppp6r3
Spint2	8.91281e-45	0.477926	0.812	0.823	1.69254e-40	Enterocyte	Spint2
Cdv3	1.37688e-44	0.372921	0.286	0.467	2.61469e-40	Enterocyte	Cdv3
Pacsin2	2.11974e-44	0.556014	0.166	0.289	4.02538e-40	Enterocyte	Pacsin2
Igsf9	3.42262e-44	0.283165	0.133	0.254	6.49956e-40	Enterocyte	Igsf9
Yipf3	3.83071e-44	0.376693	0.165	0.293	7.27452e-40	Enterocyte	Yipf3
Sprr2a3	1.56254e-43	1.52807	0.548	0.485	2.96726e-39	Enterocyte	Sprr2a3
Dcaf11	1.69852e-43	0.267242	0.192	0.339	3.2255e-39	Enterocyte	Dcaf11
Sdcbp	2.69886e-43	0.326563	0.22	0.373	5.12513e-39	Enterocyte	Sdcbp
Abhd17b	2.80925e-43	0.320115	0.144	0.257	5.33477e-39	Enterocyte	Abhd17b
Crybg1	2.8599e-43	0.278158	0.128	0.252	5.43095e-39	Enterocyte	Crybg1
Ifngr2	3.3783e-43	0.267397	0.309	0.509	6.41538e-39	Enterocyte	Ifngr2
Pin4	9.74741e-43	0.417272	0.246	0.413	1.85103e-38	Enterocyte	Pin4
Glrx	1.06544e-42	0.318095	0.317	0.514	2.02327e-38	Enterocyte	Glrx
Aplp2	2.80961e-42	0.314102	0.235	0.382	5.33545e-38	Enterocyte	Aplp2
Plscr1	4.66142e-42	0.521972	0.241	0.4	8.85204e-38	Enterocyte	Plscr1
Trim26	5.89468e-42	0.343104	0.137	0.254	1.1194e-37	Enterocyte	Trim26
Arpp19	6.34777e-42	0.315974	0.334	0.525	1.20544e-37	Enterocyte	Arpp19
Csnk1g3	8.17449e-42	0.627075	0.16	0.281	1.55234e-37	Enterocyte	Csnk1g3
Gtpbp2	1.33654e-41	2.00862	0.409	0.299	2.53809e-37	Enterocyte	Gtpbp2
Heph	1.4152e-41	0.393248	0.15	0.264	2.68747e-37	Enterocyte	Heph
Bfar	2.20751e-41	0.470759	0.161	0.273	4.19206e-37	Enterocyte	Bfar
Hnrnpul2	2.65436e-41	0.401046	0.257	0.407	5.04062e-37	Enterocyte	Hnrnpul2
Grn	3.96318e-41	0.286626	0.138	0.258	7.52608e-37	Enterocyte	Grn
Aoc1	5.2883e-41	0.371312	0.233	0.377	1.00425e-36	Enterocyte	Aoc1
Gak	5.84354e-41	0.504265	0.167	0.289	1.10969e-36	Enterocyte	Gak
Atp6v0e	8.30559e-41	0.325027	0.339	0.535	1.57723e-36	Enterocyte	Atp6v0e
Zzef1	8.59643e-41	0.579431	0.184	0.313	1.63246e-36	Enterocyte	Zzef1
Necap2	1.12955e-40	0.364555	0.156	0.284	2.14502e-36	Enterocyte	Necap2
Mir22hg	1.58789e-40	0.358919	0.154	0.28	3.0154e-36	Enterocyte	Mir22hg
Tra2a	2.95892e-40	0.562533	0.165	0.27	5.61899e-36	Enterocyte	Tra2a
Upf3a	4.98337e-40	0.538432	0.153	0.271	9.46342e-36	Enterocyte	Upf3a
Tmem160	6.93659e-40	0.476998	0.263	0.44	1.31726e-35	Enterocyte	Tmem160
Scamp2	1.02835e-39	0.252671	0.339	0.536	1.95284e-35	Enterocyte	Scamp2
Chmp4c	1.37644e-39	0.397302	0.245	0.399	2.61386e-35	Enterocyte	Chmp4c
Slc9a3r1	1.48156e-39	1.40359	0.505	0.447	2.81348e-35	Enterocyte	Slc9a3r1
R3hdm2	2.38163e-39	0.632091	0.159	0.273	4.52272e-35	Enterocyte	R3hdm2
Epb41l4b	2.87886e-39	0.572525	0.205	0.351	5.46695e-35	Enterocyte	Epb41l4b
Fgd4	2.98351e-39	0.477948	0.144	0.254	5.66569e-35	Enterocyte	Fgd4
Jak1	3.75173e-39	0.35845	0.154	0.277	7.12454e-35	Enterocyte	Jak1
Cyp3a13	5.28516e-39	1.50119	0.491	0.412	1.00365e-34	Enterocyte	Cyp3a13
Pde9a	6.18529e-39	0.353274	0.141	0.255	1.17459e-34	Enterocyte	Pde9a
Ggnbp2	1.29373e-38	0.255013	0.276	0.442	2.4568e-34	Enterocyte	Ggnbp2
Arf3	1.4788e-38	0.470255	0.175	0.3	2.80824e-34	Enterocyte	Arf3
Sirt7	1.52627e-38	0.329541	0.134	0.252	2.89839e-34	Enterocyte	Sirt7
Mtm1	1.61637e-38	0.305421	0.16	0.275	3.06948e-34	Enterocyte	Mtm1
Nrd1	2.14426e-38	0.75896	0.15	0.254	4.07196e-34	Enterocyte	Nrd1
Kdm7a	3.10798e-38	0.654902	0.168	0.278	5.90206e-34	Enterocyte	Kdm7a
Tcf7l2	7.90098e-38	1.22971	0.528	0.487	1.5004e-33	Enterocyte	Tcf7l2
Psmd4	8.4504e-38	0.346282	0.283	0.455	1.60473e-33	Enterocyte	Psmd4
Vdr	9.41544e-38	0.253167	0.316	0.487	1.78799e-33	Enterocyte	Vdr
Lrrfip2	1.03904e-37	0.516299	0.231	0.374	1.97314e-33	Enterocyte	Lrrfip2
Chmp5	1.13493e-37	0.55993	0.268	0.429	2.15523e-33	Enterocyte	Chmp5
Aftph	1.22372e-37	0.360455	0.189	0.318	2.32385e-33	Enterocyte	Aftph
Rrbp1	3.41773e-37	0.756696	0.66	0.684	6.49026e-33	Enterocyte	Rrbp1
Ppp1r15b	4.04797e-37	0.545712	0.185	0.303	7.68709e-33	Enterocyte	Ppp1r15b
Cul1	2.59062e-36	0.433663	0.209	0.336	4.91958e-32	Enterocyte	Cul1
mt-Cytb	2.77984e-36	0.335255	0.769	0.656	5.27893e-32	Enterocyte	mt-Cytb
Ralgps2	5.08903e-36	0.421977	0.175	0.296	9.66407e-32	Enterocyte	Ralgps2
Fnbp1l	5.97723e-36	0.302195	0.157	0.271	1.13508e-31	Enterocyte	Fnbp1l
Cd2ap	6.19696e-36	0.7466	0.654	0.684	1.1768e-31	Enterocyte	Cd2ap
Cnnm4	6.30264e-36	0.446592	0.284	0.444	1.19687e-31	Enterocyte	Cnnm4
Btbd7	1.22015e-35	0.471723	0.152	0.252	2.31706e-31	Enterocyte	Btbd7
Numa1	5.05892e-35	0.709427	0.15	0.25	9.60689e-31	Enterocyte	Numa1
Arhgdia	5.4421e-35	0.254393	0.339	0.519	1.03346e-30	Enterocyte	Arhgdia
Filip1l	5.74549e-35	0.692357	0.179	0.287	1.09107e-30	Enterocyte	Filip1l
Thra	6.35003e-35	0.625411	0.143	0.255	1.20587e-30	Enterocyte	Thra
Tmprss4	6.74612e-35	0.326146	0.26	0.424	1.28109e-30	Enterocyte	Tmprss4
Cap1	1.43581e-34	0.414364	0.156	0.265	2.72659e-30	Enterocyte	Cap1
Klc4	1.99038e-34	0.61404	0.222	0.358	3.77972e-30	Enterocyte	Klc4
Ptprh	2.56436e-34	2.0041	0.348	0.247	4.86973e-30	Enterocyte	Ptprh
Ppp2r5c	3.87368e-34	0.380226	0.236	0.382	7.35611e-30	Enterocyte	Ppp2r5c
Agpat4	5.64583e-34	0.309693	0.191	0.324	1.07214e-29	Enterocyte	Agpat4
Trpm4	1.45576e-33	0.390099	0.258	0.41	2.76449e-29	Enterocyte	Trpm4
Hp1bp3	4.05889e-33	0.371703	0.173	0.289	7.70784e-29	Enterocyte	Hp1bp3
Ndrg1	5.38679e-33	0.464182	0.266	0.417	1.02295e-28	Enterocyte	Ndrg1
Smim31	5.47845e-33	0.268799	0.186	0.291	1.04036e-28	Enterocyte	Smim31
Gcc2	8.71318e-33	0.567698	0.238	0.368	1.65463e-28	Enterocyte	Gcc2
Os9	1.02902e-32	0.516437	0.178	0.296	1.95411e-28	Enterocyte	Os9
Tspan1	1.65987e-32	0.508025	0.79	0.797	3.15209e-28	Enterocyte	Tspan1
Golph3	2.88939e-32	0.723446	0.157	0.25	5.48696e-28	Enterocyte	Golph3
Clcn2	4.5296e-32	0.324433	0.256	0.4	8.60171e-28	Enterocyte	Clcn2
Erbin	4.97204e-32	0.896899	0.593	0.59	9.4419e-28	Enterocyte	Erbin
Wsb1	5.37828e-32	0.597763	0.235	0.353	1.02134e-27	Enterocyte	Wsb1
Secisbp2l	6.43609e-32	0.774877	0.147	0.251	1.22221e-27	Enterocyte	Secisbp2l
Dnajb6	1.0689e-31	0.498849	0.25	0.378	2.02983e-27	Enterocyte	Dnajb6
Gabarapl2	1.10438e-31	0.398017	0.327	0.498	2.09722e-27	Enterocyte	Gabarapl2
Ppp1r12a	1.10438e-31	0.45734	0.213	0.338	2.09723e-27	Enterocyte	Ppp1r12a
Nostrin	1.23615e-31	0.405852	0.277	0.433	2.34745e-27	Enterocyte	Nostrin
Tm4sf20	1.30423e-31	1.29796	0.585	0.61	2.47674e-27	Enterocyte	Tm4sf20
Zmat2	2.48583e-31	0.731707	0.199	0.317	4.7206e-27	Enterocyte	Zmat2
Wasf2	2.9308e-31	0.437482	0.292	0.453	5.56559e-27	Enterocyte	Wasf2
Ppp1r11	3.51002e-31	0.601975	0.219	0.354	6.66553e-27	Enterocyte	Ppp1r11
Selenok	5.77723e-31	0.568696	0.299	0.458	1.0971e-26	Enterocyte	Selenok
Mkrn1	6.50566e-31	0.829013	0.63	0.66	1.23542e-26	Enterocyte	Mkrn1
Usp25	6.81098e-31	0.297348	0.152	0.26	1.2934e-26	Enterocyte	Usp25
Creg1	8.50595e-31	0.650918	0.175	0.284	1.61528e-26	Enterocyte	Creg1
Rb1cc1	1.31722e-30	0.406498	0.236	0.365	2.5014e-26	Enterocyte	Rb1cc1
Cmip	1.34354e-30	0.332567	0.182	0.306	2.55138e-26	Enterocyte	Cmip
Ank3	2.30498e-30	0.385732	0.223	0.356	4.37716e-26	Enterocyte	Ank3
Plekha8	2.52251e-30	0.535183	0.229	0.369	4.79025e-26	Enterocyte	Plekha8
Riok3	3.51097e-30	0.300548	0.25	0.401	6.66733e-26	Enterocyte	Riok3
Micu1	4.38239e-30	0.555449	0.185	0.299	8.32215e-26	Enterocyte	Micu1
Fuca2	5.90639e-30	0.639665	0.152	0.254	1.12162e-25	Enterocyte	Fuca2
Plxnb2	1.40434e-29	0.390395	0.281	0.42	2.66683e-25	Enterocyte	Plxnb2
Lgals3bp	1.81812e-29	0.696258	0.17	0.282	3.45262e-25	Enterocyte	Lgals3bp
Cast	5.00627e-29	0.374514	0.331	0.493	9.50691e-25	Enterocyte	Cast
Dazap2	1.52869e-28	0.343838	0.318	0.486	2.90298e-24	Enterocyte	Dazap2
Tmem171	2.1998e-28	0.474097	0.286	0.436	4.17743e-24	Enterocyte	Tmem171
Rab22a	2.29711e-28	0.315725	0.158	0.26	4.36222e-24	Enterocyte	Rab22a
Syap1	2.30202e-28	0.388286	0.192	0.314	4.37153e-24	Enterocyte	Syap1
Tax1bp1	2.42237e-28	0.86281	0.624	0.638	4.60007e-24	Enterocyte	Tax1bp1
Tspan3	2.91132e-28	0.405775	0.301	0.442	5.5286e-24	Enterocyte	Tspan3
Nedd4l	5.67238e-28	0.571919	0.158	0.251	1.07719e-23	Enterocyte	Nedd4l
Coro1c	6.13452e-28	0.652382	0.234	0.356	1.16494e-23	Enterocyte	Coro1c
Smpdl3a	6.54053e-28	0.266546	0.374	0.567	1.24205e-23	Enterocyte	Smpdl3a
Morf4l1	6.98685e-28	0.464916	0.304	0.447	1.3268e-23	Enterocyte	Morf4l1
Frg1	1.32099e-27	0.567486	0.246	0.374	2.50856e-23	Enterocyte	Frg1
Kmt2c	1.4246e-27	0.656731	0.172	0.258	2.70532e-23	Enterocyte	Kmt2c
Adipor2	1.47401e-27	0.641131	0.217	0.335	2.79914e-23	Enterocyte	Adipor2
Apc	1.50576e-27	0.662529	0.18	0.28	2.85944e-23	Enterocyte	Apc
Baiap2l1	2.52531e-27	0.541761	0.241	0.366	4.79557e-23	Enterocyte	Baiap2l1
Brd1	3.22703e-27	0.524539	0.232	0.358	6.12812e-23	Enterocyte	Brd1
Acbd5	6.57533e-27	0.760908	0.183	0.285	1.24865e-22	Enterocyte	Acbd5
Arf6	6.61112e-27	0.569693	0.248	0.378	1.25545e-22	Enterocyte	Arf6
Camk2d	8.99794e-27	0.692057	0.243	0.37	1.70871e-22	Enterocyte	Camk2d
Diaph1	1.11089e-26	0.498206	0.251	0.38	2.10957e-22	Enterocyte	Diaph1
Vmp1	2.06501e-26	1.12099	0.228	0.33	3.92146e-22	Enterocyte	Vmp1
Pdzk1ip1	2.95193e-26	0.491305	0.281	0.42	5.60571e-22	Enterocyte	Pdzk1ip1
Ptprd	7.27163e-26	0.659405	0.182	0.27	1.38088e-21	Enterocyte	Ptprd
Ctdsp2	9.6989e-26	0.52745	0.21	0.317	1.84182e-21	Enterocyte	Ctdsp2
Scand1	1.20655e-25	0.316331	0.403	0.584	2.29123e-21	Enterocyte	Scand1
Mcur1	1.30053e-25	0.72907	0.183	0.288	2.4697e-21	Enterocyte	Mcur1
Tgm3	1.88566e-25	1.32291	0.265	0.135	3.58088e-21	Enterocyte	Tgm3
Pcsk7	4.23747e-25	0.974633	0.168	0.25	8.04695e-21	Enterocyte	Pcsk7
Syne2	4.66161e-25	0.41446	0.202	0.301	8.8524e-21	Enterocyte	Syne2
Efhd2	5.27221e-25	0.642832	0.275	0.406	1.00119e-20	Enterocyte	Efhd2
Fam3b	8.07257e-25	0.388621	0.222	0.344	1.53298e-20	Enterocyte	Fam3b
Lrrfip1	1.2356e-24	0.9297	0.171	0.26	2.3464e-20	Enterocyte	Lrrfip1
Ist1	1.32146e-24	0.792067	0.201	0.3	2.50945e-20	Enterocyte	Ist1
AA467197	2.69199e-24	0.574421	0.739	0.75	5.11209e-20	Enterocyte	AA467197
Esyt2	4.50489e-24	0.722786	0.205	0.295	8.55479e-20	Enterocyte	Esyt2
Srxn1	5.29847e-24	0.425839	0.208	0.329	1.00618e-19	Enterocyte	Srxn1
Mep1a	8.39887e-24	0.931853	0.575	0.579	1.59495e-19	Enterocyte	Mep1a
Cox17	1.79101e-23	0.265934	0.444	0.637	3.40113e-19	Enterocyte	Cox17
S100a10	2.38052e-23	0.49115	0.807	0.804	4.5206e-19	Enterocyte	S100a10
Slc44a1	2.41049e-23	0.33384	0.321	0.476	4.57752e-19	Enterocyte	Slc44a1
Calm3	2.44048e-23	0.257017	0.421	0.609	4.63447e-19	Enterocyte	Calm3
Plekhb2	6.47177e-23	0.474279	0.315	0.454	1.22899e-18	Enterocyte	Plekhb2
mt-Nd3	6.47943e-23	0.588457	0.63	0.606	1.23044e-18	Enterocyte	mt-Nd3
Slc6a8	7.32697e-23	1.35166	0.451	0.399	1.39139e-18	Enterocyte	Slc6a8
Ahnak	1.40677e-22	0.656711	0.629	0.644	2.67145e-18	Enterocyte	Ahnak
Tmc4	3.21191e-22	0.372899	0.349	0.509	6.09942e-18	Enterocyte	Tmc4
Mmp15	3.67119e-22	2.36422	0.265	0.168	6.97159e-18	Enterocyte	Mmp15
Mkrn2os	4.06923e-22	0.588807	0.196	0.301	7.72747e-18	Enterocyte	Mkrn2os
Ppp1r14d	4.95358e-22	0.272397	0.395	0.566	9.40685e-18	Enterocyte	Ppp1r14d
C1galt1	6.41835e-22	0.811187	0.223	0.318	1.21884e-17	Enterocyte	C1galt1
Trip12	7.85752e-22	0.826671	0.184	0.27	1.49214e-17	Enterocyte	Trip12
D1Ertd622e	8.71238e-22	0.675711	0.184	0.28	1.65448e-17	Enterocyte	D1Ertd622e
Tmf1	9.03827e-22	0.728507	0.218	0.307	1.71637e-17	Enterocyte	Tmf1
F11r	1.90445e-21	0.744788	0.301	0.43	3.61655e-17	Enterocyte	F11r
Ly6a	2.05496e-21	0.478841	0.225	0.331	3.90236e-17	Enterocyte	Ly6a
Slk	2.10779e-21	0.824116	0.208	0.289	4.00268e-17	Enterocyte	Slk
Slc51b	2.42954e-21	0.278194	0.374	0.54	4.6137e-17	Enterocyte	Slc51b
Pkp3	2.45076e-21	0.99917	0.19	0.282	4.65398e-17	Enterocyte	Pkp3
Kbtbd11	2.86213e-21	0.618567	0.199	0.303	5.43519e-17	Enterocyte	Kbtbd11
Clk1	3.33279e-21	1.01428	0.216	0.286	6.32896e-17	Enterocyte	Clk1
Tjp2	6.98483e-21	0.668487	0.176	0.262	1.32642e-16	Enterocyte	Tjp2
Cpeb4	9.73201e-21	0.679696	0.178	0.257	1.84811e-16	Enterocyte	Cpeb4
Rasa2	1.03969e-20	0.792022	0.197	0.289	1.97437e-16	Enterocyte	Rasa2
Picalm	1.05959e-20	0.956832	0.233	0.318	2.01217e-16	Enterocyte	Picalm
Myh14	1.84122e-20	0.863634	0.586	0.579	3.49648e-16	Enterocyte	Myh14
Sema4a	8.72102e-20	1.04473	0.189	0.283	1.65612e-15	Enterocyte	Sema4a
Ggh	1.23538e-19	1.03673	0.477	0.439	2.34598e-15	Enterocyte	Ggh
Tmem45b	1.33673e-19	1.10877	0.53	0.544	2.53844e-15	Enterocyte	Tmem45b
Rmnd5a	1.44961e-19	0.757349	0.192	0.283	2.75281e-15	Enterocyte	Rmnd5a
Cited2	1.52589e-19	0.434129	0.289	0.414	2.89767e-15	Enterocyte	Cited2
Slc26a3	2.24333e-19	1.5611	0.514	0.509	4.26008e-15	Enterocyte	Slc26a3
Wasl	2.4023e-19	0.757383	0.26	0.376	4.56197e-15	Enterocyte	Wasl
Coq10b	3.87948e-19	0.593073	0.194	0.281	7.36714e-15	Enterocyte	Coq10b
Psenen	1.6204e-18	0.632363	0.358	0.508	3.07714e-14	Enterocyte	Psenen
Ankrd11	2.41599e-18	0.439265	0.34	0.479	4.58796e-14	Enterocyte	Ankrd11
Clmn	2.59606e-18	0.535712	0.295	0.411	4.92992e-14	Enterocyte	Clmn
Styk1	3.16859e-18	0.868008	0.193	0.267	6.01715e-14	Enterocyte	Styk1
Prap1	5.18965e-18	0.611615	0.209	0.328	9.85514e-14	Enterocyte	Prap1
Taok3	6.40703e-18	0.62414	0.252	0.365	1.2167e-13	Enterocyte	Taok3
Rnf103	6.88072e-18	0.667029	0.19	0.273	1.30665e-13	Enterocyte	Rnf103
Efna1	1.56771e-17	2.02256	0.312	0.244	2.97709e-13	Enterocyte	Efna1
Tmem236	1.95246e-17	0.521151	0.201	0.295	3.70772e-13	Enterocyte	Tmem236
Arhgef16	2.06482e-17	0.695094	0.227	0.327	3.92109e-13	Enterocyte	Arhgef16
Pink1	2.83429e-17	0.817196	0.207	0.284	5.38232e-13	Enterocyte	Pink1
Srrm2	3.33132e-17	0.766439	0.361	0.476	6.32618e-13	Enterocyte	Srrm2
Eif2s2	3.58416e-17	0.458625	0.777	0.819	6.80632e-13	Enterocyte	Eif2s2
Lasp1	3.71382e-17	0.517266	0.305	0.436	7.05254e-13	Enterocyte	Lasp1
Ctnnd1	5.957e-17	0.431532	0.361	0.513	1.13123e-12	Enterocyte	Ctnnd1
Cldn23	7.35874e-17	0.699144	0.226	0.313	1.39743e-12	Enterocyte	Cldn23
Pdgfa	9.7424e-17	1.74047	0.341	0.27	1.85008e-12	Enterocyte	Pdgfa
Chmp2a	1.03513e-16	0.254897	0.469	0.637	1.96572e-12	Enterocyte	Chmp2a
Myo18a	1.22573e-16	1.09606	0.216	0.3	2.32766e-12	Enterocyte	Myo18a
Zfand5	1.48505e-16	0.70488	0.32	0.449	2.8201e-12	Enterocyte	Zfand5
Sap30l	2.08322e-16	0.770544	0.262	0.372	3.95603e-12	Enterocyte	Sap30l
Cdk11b	3.29152e-16	0.652451	0.189	0.264	6.2506e-12	Enterocyte	Cdk11b
B3gnt2	5.50605e-16	0.687042	0.223	0.317	1.0456e-11	Enterocyte	B3gnt2
Kif13b	1.26354e-15	1.69192	0.308	0.234	2.39946e-11	Enterocyte	Kif13b
Syf2	1.26998e-15	1.25666	0.212	0.282	2.41169e-11	Enterocyte	Syf2
Oxct1	2.35801e-15	0.732784	0.255	0.335	4.47786e-11	Enterocyte	Oxct1
S100a13	2.72878e-15	1.5066	0.444	0.423	5.18195e-11	Enterocyte	S100a13
Efnb2	2.86289e-15	0.785573	0.219	0.3	5.43664e-11	Enterocyte	Efnb2
Mia2	4.04546e-15	0.832439	0.255	0.35	7.68232e-11	Enterocyte	Mia2
Adgrg7	5.03592e-15	0.599463	0.308	0.438	9.56321e-11	Enterocyte	Adgrg7
Gramd3	5.0743e-15	0.853383	0.185	0.26	9.6361e-11	Enterocyte	Gramd3
Spag9	1.8561e-14	1.37757	0.375	0.337	3.52473e-10	Enterocyte	Spag9
F2rl1	2.06086e-14	0.745197	0.195	0.265	3.91358e-10	Enterocyte	F2rl1
Srsf5	2.35684e-14	0.871991	0.332	0.445	4.47563e-10	Enterocyte	Srsf5
Azin1	2.81609e-14	0.654626	0.336	0.453	5.34776e-10	Enterocyte	Azin1
Endod1	2.88078e-14	0.381319	0.375	0.516	5.4706e-10	Enterocyte	Endod1
Ppp2ca	4.06505e-14	0.422505	0.398	0.553	7.71953e-10	Enterocyte	Ppp2ca
Chmp4b	7.78782e-14	0.479241	0.392	0.536	1.47891e-09	Enterocyte	Chmp4b
Sqstm1	8.07699e-14	2.15484	0.351	0.314	1.53382e-09	Enterocyte	Sqstm1
Rbm39	8.2389e-14	0.347836	0.438	0.605	1.56457e-09	Enterocyte	Rbm39
Fam102a	8.52494e-14	0.971855	0.185	0.253	1.61889e-09	Enterocyte	Fam102a
Slc10a2	1.14754e-13	1.28256	0.358	0.275	2.17919e-09	Enterocyte	Slc10a2
Lpin2	1.4281e-13	2.06369	0.256	0.19	2.71196e-09	Enterocyte	Lpin2
Pgm2	1.43791e-13	0.669126	0.197	0.271	2.7306e-09	Enterocyte	Pgm2
Mal	1.6422e-13	0.505899	0.218	0.286	3.11854e-09	Enterocyte	Mal
Tmbim1	1.87367e-13	0.74475	0.215	0.299	3.55809e-09	Enterocyte	Tmbim1
Tcf25	2.38566e-13	0.700514	0.339	0.463	4.53037e-09	Enterocyte	Tcf25
Sdcbp2	2.41574e-13	0.300363	0.455	0.6	4.58749e-09	Enterocyte	Sdcbp2
Metrnl	2.60963e-13	0.465764	0.293	0.418	4.95568e-09	Enterocyte	Metrnl
1810037I17Rik	3.67458e-13	0.42076	0.457	0.61	6.97803e-09	Enterocyte	1810037I17Rik
Abi1	6.52105e-13	1.04293	0.221	0.29	1.23835e-08	Enterocyte	Abi1
Ppfia3	6.59798e-13	0.682818	0.269	0.367	1.25296e-08	Enterocyte	Ppfia3
Map2k3	7.03498e-13	0.584783	0.238	0.331	1.33594e-08	Enterocyte	Map2k3
Tes	8.38808e-13	0.456704	0.372	0.514	1.5929e-08	Enterocyte	Tes
Arhgap21	9.48496e-13	0.872112	0.189	0.257	1.80119e-08	Enterocyte	Arhgap21
Slc35f5	1.90912e-12	0.898619	0.264	0.347	3.62542e-08	Enterocyte	Slc35f5
Lrp6	3.40831e-12	0.963058	0.216	0.288	6.47239e-08	Enterocyte	Lrp6
H2-T23	4.81053e-12	1.34053	0.39	0.357	9.1352e-08	Enterocyte	H2-T23
Fcho2	5.31497e-12	0.608547	0.206	0.276	1.00931e-07	Enterocyte	Fcho2
Shroom3	6.01582e-12	0.879995	0.204	0.265	1.14241e-07	Enterocyte	Shroom3
Cystm1	6.16428e-12	0.398343	0.747	0.795	1.1706e-07	Enterocyte	Cystm1
Prkcd	9.17523e-12	0.810244	0.269	0.361	1.74238e-07	Enterocyte	Prkcd
Myo5b	1.34455e-11	0.818311	0.291	0.385	2.55331e-07	Enterocyte	Myo5b
Gsn	2.37659e-11	0.552902	0.219	0.284	4.51314e-07	Enterocyte	Gsn
Pls1	2.4511e-11	1.03935	0.485	0.501	4.65464e-07	Enterocyte	Pls1
Tmigd1	2.74413e-11	1.09882	0.465	0.427	5.21111e-07	Enterocyte	Tmigd1
Itprid2	2.7583e-11	1.62969	0.357	0.317	5.23802e-07	Enterocyte	Itprid2
Mark2	2.87999e-11	0.881349	0.274	0.363	5.4691e-07	Enterocyte	Mark2
Itpk1	3.90542e-11	0.727897	0.294	0.407	7.41639e-07	Enterocyte	Itpk1
Gprc5a	4.28484e-11	1.61739	0.342	0.294	8.13691e-07	Enterocyte	Gprc5a
Atp10b	5.03536e-11	0.551401	0.315	0.423	9.56214e-07	Enterocyte	Atp10b
Arfgap3	5.35454e-11	0.984047	0.225	0.284	1.01683e-06	Enterocyte	Arfgap3
Abhd17c	5.46342e-11	0.841285	0.207	0.272	1.0375e-06	Enterocyte	Abhd17c
Dhx32	5.55552e-11	0.837879	0.236	0.31	1.05499e-06	Enterocyte	Dhx32
Trim25	6.34244e-11	1.85106	0.297	0.241	1.20443e-06	Enterocyte	Trim25
Hsd17b11	1.23433e-10	0.567838	0.299	0.408	2.34399e-06	Enterocyte	Hsd17b11
2900026A02Rik	1.2462e-10	0.753029	0.24	0.317	2.36654e-06	Enterocyte	2900026A02Rik
Arrdc4	1.26373e-10	1.65747	0.296	0.248	2.39983e-06	Enterocyte	Arrdc4
Slc13a2	2.62325e-10	0.594171	0.378	0.481	4.98155e-06	Enterocyte	Slc13a2
Apob	2.86381e-10	1.59696	0.268	0.199	5.43837e-06	Enterocyte	Apob
Rsrp1	4.84912e-10	1.24461	0.507	0.53	9.20848e-06	Enterocyte	Rsrp1
Tor1aip2	6.09612e-10	0.893232	0.248	0.316	1.15765e-05	Enterocyte	Tor1aip2
Ccni	6.24316e-10	0.559765	0.328	0.435	1.18558e-05	Enterocyte	Ccni
Specc1l	6.49825e-10	1.53737	0.328	0.285	1.23402e-05	Enterocyte	Specc1l
Cblc	1.00729e-09	1.07624	0.217	0.291	1.91285e-05	Enterocyte	Cblc
mt-Atp8	1.16779e-09	1.1456	0.519	0.523	2.21763e-05	Enterocyte	mt-Atp8
Cd82	1.25415e-09	0.839931	0.268	0.352	2.38163e-05	Enterocyte	Cd82
Chp2	1.56489e-09	0.414359	0.344	0.436	2.97173e-05	Enterocyte	Chp2
Atp6v1e1	1.73629e-09	0.569104	0.357	0.481	3.29721e-05	Enterocyte	Atp6v1e1
Ubxn2a	1.81368e-09	0.807657	0.255	0.33	3.44418e-05	Enterocyte	Ubxn2a
Arhgef5	3.72847e-09	1.66574	0.345	0.31	7.08036e-05	Enterocyte	Arhgef5
Golga4	3.78225e-09	1.06618	0.456	0.462	7.18248e-05	Enterocyte	Golga4
Sptlc2	4.24865e-09	0.748628	0.327	0.434	8.06819e-05	Enterocyte	Sptlc2
Rnd3	7.27239e-09	0.902847	0.253	0.31	0.000138103	Enterocyte	Rnd3
Cda	8.84175e-09	0.879103	0.229	0.312	0.000167905	Enterocyte	Cda
Mall	1.65055e-08	0.58135	0.394	0.525	0.00031344	Enterocyte	Mall
Dnm2	2.09669e-08	0.999089	0.276	0.352	0.000398161	Enterocyte	Dnm2
Pkn2	2.16256e-08	0.731975	0.336	0.445	0.000410669	Enterocyte	Pkn2
Trim31	2.76939e-08	0.719589	0.221	0.291	0.000525908	Enterocyte	Trim31
Plin2	3.17958e-08	1.40186	0.229	0.287	0.000603803	Enterocyte	Plin2
Dst	4.2209e-08	1.49983	0.386	0.357	0.000801549	Enterocyte	Dst
Eps8l2	4.77214e-08	1.25936	0.4	0.381	0.000906229	Enterocyte	Eps8l2
Gm5485	6.20371e-08	0.269376	0.52	0.65	0.00117808	Enterocyte	Gm5485
Abhd2	8.54215e-08	0.690086	0.348	0.431	0.00162215	Enterocyte	Abhd2
Litaf	1.07013e-07	1.97353	0.267	0.217	0.00203218	Enterocyte	Litaf
Trp53inp2	1.12616e-07	0.920988	0.247	0.309	0.00213857	Enterocyte	Trp53inp2
Ablim1	1.18312e-07	0.708498	0.305	0.396	0.00224675	Enterocyte	Ablim1
Ctnnb1	1.76183e-07	0.438966	0.452	0.588	0.00334572	Enterocyte	Ctnnb1
Slc39a4	1.77045e-07	0.896516	0.278	0.372	0.00336208	Enterocyte	Slc39a4
App	2.10338e-07	0.568994	0.39	0.505	0.00399432	Enterocyte	App
Acsl3	3.17142e-07	1.22598	0.436	0.436	0.00602253	Enterocyte	Acsl3
Akap13	3.48453e-07	1.53339	0.367	0.339	0.00661713	Enterocyte	Akap13
Mptx1	3.77454e-07	0.71826	0.252	0.226	0.00716785	Enterocyte	Mptx1
Stk25	3.91378e-07	1.66726	0.343	0.315	0.00743227	Enterocyte	Stk25
Slc25a20	3.95282e-07	0.757975	0.316	0.403	0.00750641	Enterocyte	Slc25a20
Sgk1	3.95636e-07	0.89165	0.305	0.363	0.00751313	Enterocyte	Sgk1
Ankrd12	5.50955e-07	0.818489	0.223	0.277	0.0104626	Enterocyte	Ankrd12
Tsc22d4	5.68198e-07	1.27279	0.386	0.381	0.0107901	Enterocyte	Tsc22d4
Vil1	7.58882e-07	0.484954	0.454	0.579	0.0144112	Enterocyte	Vil1
B3galt5	7.98825e-07	1.27953	0.27	0.226	0.0151697	Enterocyte	B3galt5
Parm1	1.07628e-06	0.695589	0.303	0.388	0.0204386	Enterocyte	Parm1
Ipmk	1.20679e-06	0.975711	0.445	0.464	0.022917	Enterocyte	Ipmk
Clec2h	1.43021e-06	0.740401	0.534	0.546	0.0271597	Enterocyte	Clec2h
Cdc42ep5	1.93802e-06	0.521715	0.467	0.617	0.0368029	Enterocyte	Cdc42ep5
Susd6	2.10491e-06	1.69013	0.254	0.21	0.0399722	Enterocyte	Susd6
Mier3	2.28788e-06	0.85774	0.26	0.32	0.0434468	Enterocyte	Mier3
Erbb2	2.35256e-06	1.00332	0.224	0.282	0.0446751	Enterocyte	Erbb2
Gpa33	2.61361e-06	0.845059	0.514	0.569	0.0496325	Enterocyte	Gpa33
Mgat4a	2.71744e-06	0.506953	0.294	0.364	0.0516043	Enterocyte	Mgat4a
Tpm1	2.89442e-06	0.348577	0.503	0.659	0.054965	Enterocyte	Tpm1
Cdh1	7.28695e-06	0.38701	0.463	0.595	0.138379	Enterocyte	Cdh1
Il17rc	7.63575e-06	1.01387	0.272	0.34	0.145003	Enterocyte	Il17rc
Plec	7.8915e-06	0.87727	0.512	0.545	0.14986	Enterocyte	Plec
Gda	1.11005e-05	0.989852	0.214	0.269	0.210799	Enterocyte	Gda
Myo10	1.16236e-05	0.641503	0.23	0.278	0.220733	Enterocyte	Myo10
Ezr	1.20119e-05	0.59763	0.593	0.656	0.228106	Enterocyte	Ezr
Slc2a1	1.21834e-05	0.936356	0.241	0.294	0.231362	Enterocyte	Slc2a1
Golgb1	1.44698e-05	0.622883	0.383	0.483	0.274782	Enterocyte	Golgb1
Prr13	2.12475e-05	0.312289	0.479	0.628	0.40349	Enterocyte	Prr13
Sptbn1	2.32776e-05	0.383947	0.47	0.584	0.442042	Enterocyte	Sptbn1
Lamb3	2.64442e-05	1.32345	0.33	0.321	0.502175	Enterocyte	Lamb3
Tjp1	2.7356e-05	1.73903	0.277	0.24	0.51949	Enterocyte	Tjp1
Slc9a3	2.88246e-05	0.720895	0.3	0.35	0.54738	Enterocyte	Slc9a3
Rnf10	2.974e-05	0.884902	0.342	0.437	0.564762	Enterocyte	Rnf10
Chmp1b	3.18359e-05	0.976519	0.227	0.282	0.604563	Enterocyte	Chmp1b
Itih5	3.5424e-05	0.302339	0.298	0.361	0.672702	Enterocyte	Itih5
Cideb	3.82947e-05	0.935267	0.243	0.293	0.727217	Enterocyte	Cideb
Prdx6	4.52409e-05	1.52247	0.592	0.682	0.859124	Enterocyte	Prdx6
Pkm	6.08462e-05	0.349475	0.658	0.734	1	Enterocyte	Pkm
Ndfip2	0.000193481	0.605607	0.384	0.495	1	Enterocyte	Ndfip2
Smim22	0.000243674	0.416985	0.511	0.641	1	Enterocyte	Smim22
Ces2e	0.00025193	0.568183	0.416	0.514	1	Enterocyte	Ces2e
Mxi1	0.000255354	0.914632	0.247	0.301	1	Enterocyte	Mxi1
Tut7	0.000555688	0.826004	0.291	0.351	1	Enterocyte	Tut7
Acox1	0.000558245	0.991525	0.437	0.465	1	Enterocyte	Acox1
Hist1h2bc	0.000567423	0.919678	0.562	0.64	1	Enterocyte	Hist1h2bc
Hist1h1e	0.000771103	1.71603	0.282	0.257	1	Enterocyte	Hist1h1e
Nfkbia	0.000784461	1.77374	0.357	0.352	1	Enterocyte	Nfkbia
Mier1	0.000950453	0.407116	0.485	0.613	1	Enterocyte	Mier1
Ms4a8a	0.00124475	0.275224	0.577	0.691	1	Enterocyte	Ms4a8a
Prom1	0.00124753	0.945177	0.45	0.501	1	Enterocyte	Prom1
Anks4b	0.00191401	1.17656	0.379	0.4	1	Enterocyte	Anks4b
Son	0.00220487	0.686055	0.43	0.539	1	Enterocyte	Son
mt-Nd4l	0.00240374	0.650498	0.602	0.642	1	Enterocyte	mt-Nd4l
Ncoa7	0.00241993	1.27905	0.312	0.309	1	Enterocyte	Ncoa7
Nectin2	0.00274161	1.10994	0.273	0.34	1	Enterocyte	Nectin2
Actn4	0.00313717	0.629084	0.517	0.585	1	Enterocyte	Actn4
Erbb3	0.00326413	1.2011	0.382	0.402	1	Enterocyte	Erbb3
Slc20a1	0.00335626	1.27202	0.283	0.318	1	Enterocyte	Slc20a1
Ypel3	0.00365368	1.39508	0.244	0.283	1	Enterocyte	Ypel3
Map1lc3a	0.00390728	1.1147	0.298	0.357	1	Enterocyte	Map1lc3a
Dnajc5	0.00445189	1.16444	0.254	0.297	1	Enterocyte	Dnajc5
Slc44a4	0.00481211	0.695609	0.409	0.508	1	Enterocyte	Slc44a4
Sppl2a	0.00518361	0.997261	0.454	0.505	1	Enterocyte	Sppl2a
Irf2	0.00551249	0.875205	0.316	0.369	1	Enterocyte	Irf2
Abcg2	0.00670252	1.10654	0.383	0.405	1	Enterocyte	Abcg2
Myo7b	0.00680047	1.11917	0.269	0.318	1	Enterocyte	Myo7b
Prss32	0.00712259	0.306038	0.669	0.748	1	Enterocyte	Prss32
Nucb1	0.00718721	0.852041	0.382	0.475	1	Enterocyte	Nucb1
Sdc4	0.0075014	0.625772	0.425	0.517	1	Enterocyte	Sdc4
Slc9a2	0.00756878	0.960229	0.411	0.439	1	Enterocyte	Slc9a2
Dennd1b	0.00979519	1.42186	0.264	0.236	1	Enterocyte	Dennd1b
Ifi27l2b	0.00987693	1.0081	0.493	0.561	1	Enterocyte	Ifi27l2b
Muc2	3.84028e-208	6.8948	1	0.203	7.29269e-204	Muc2+ Absorptive Cell	Muc2
Ccl6	1.7426e-112	4.14018	0.297	0.025	3.3092e-108	Muc2+ Absorptive Cell	Ccl6
Nupr1	3.66542e-109	4.53351	0.566	0.084	6.96063e-105	Muc2+ Absorptive Cell	Nupr1
Ramp1	1.38661e-107	4.9822	0.334	0.016	2.63317e-103	Muc2+ Absorptive Cell	Ramp1
Gm1123	2.03067e-104	3.83555	0.314	0.017	3.85624e-100	Muc2+ Absorptive Cell	Gm1123
Hbb-bs	3.83466e-102	4.97845	0.324	0.01	7.28203e-98	Muc2+ Absorptive Cell	Hbb-bs
Agr2	7.92877e-98	4.01341	0.666	0.165	1.50567e-93	Muc2+ Absorptive Cell	Agr2
Tspan13	1.60059e-91	3.65806	0.266	0.024	3.03951e-87	Muc2+ Absorptive Cell	Tspan13
Retnlb	8.73136e-70	3.49848	0.355	0.068	1.65809e-65	Muc2+ Absorptive Cell	Retnlb
Fcgbp	2.88772e-68	5.18027	0.424	0.077	5.48378e-64	Muc2+ Absorptive Cell	Fcgbp
Spink4	1.82126e-60	3.64453	0.476	0.104	3.45856e-56	Muc2+ Absorptive Cell	Spink4
Fxyd3	1.4841e-58	3.29167	0.324	0.052	2.81831e-54	Muc2+ Absorptive Cell	Fxyd3
Plet1	1.64231e-58	2.87143	0.262	0.043	3.11875e-54	Muc2+ Absorptive Cell	Plet1
Tff3	3.9179e-52	2.73936	0.476	0.139	7.44009e-48	Muc2+ Absorptive Cell	Tff3
[truncated: 449 more rows]

## Sheet: markers_Nystron_dataset
	p_val	avg_log2FC	pct.1	pct.2	p_val_adj	cluster
Selm	0	1.62265	0.957	0.72	0	Crypt Canonical Goblet Cells
Fxyd3	0	1.24584	0.986	0.789	0	Crypt Canonical Goblet Cells
Tspan13	0	1.28445	0.981	0.79	0	Crypt Canonical Goblet Cells
Ramp1	0	1.57425	0.998	0.838	0	Crypt Canonical Goblet Cells
Ly6e	0	1.0988	0.99	0.882	0	Crypt Canonical Goblet Cells
Smim14	0	1.17102	0.988	0.89	0	Crypt Canonical Goblet Cells
Hsd11b2	0	1.24065	0.99	0.898	0	Crypt Canonical Goblet Cells
Ccl6	0	1.77161	0.997	0.906	0	Crypt Canonical Goblet Cells
Klk1	0	1.24344	1	0.987	0	Crypt Canonical Goblet Cells
Spink4	0	1.45983	1	0.993	0	Crypt Canonical Goblet Cells
Agr2	0	1.68924	1	0.993	0	Crypt Canonical Goblet Cells
Reg4	1.1e-304	1.97864	0.981	0.891	1.67e-300	Crypt Canonical Goblet Cells
Hepacam2	5.41e-298	1.18338	0.987	0.789	8.18e-294	Crypt Canonical Goblet Cells
Oit1	2.13e-290	0.79365	1	0.97	3.23e-286	Crypt Canonical Goblet Cells
Txndc5	1.81e-284	1.19683	0.978	0.77	2.74e-280	Crypt Canonical Goblet Cells
Smim6	6.27e-281	0.876209	0.998	0.935	9.5e-277	Crypt Canonical Goblet Cells
Manf	7.72e-281	1.2035	0.975	0.847	1.17e-276	Crypt Canonical Goblet Cells
Gm1123	1.93e-277	1.53444	0.938	0.697	2.92e-273	Crypt Canonical Goblet Cells
Pdia3	1.24e-274	1.05041	0.979	0.861	1.87e-270	Crypt Canonical Goblet Cells
Best2	2.41e-264	1.51744	0.912	0.579	3.65e-260	Crypt Canonical Goblet Cells
Ndrg1	3.52e-262	1.38715	0.951	0.673	5.33e-258	Crypt Canonical Goblet Cells
Sval1	1.17e-261	1.31321	1	0.992	1.78e-257	Crypt Canonical Goblet Cells
Hpd	1.13e-247	1.66048	0.847	0.481	1.71e-243	Crypt Canonical Goblet Cells
Serinc3	5.75e-243	1.05845	0.969	0.795	8.7e-239	Crypt Canonical Goblet Cells
Atp2c2	1.52e-233	1.00726	0.98	0.821	2.29e-229	Crypt Canonical Goblet Cells
Cmpk1	1.17e-232	0.712417	0.991	0.953	1.78e-228	Crypt Canonical Goblet Cells
Slc12a8	5e-230	1.6448	0.83	0.46	7.57e-226	Crypt Canonical Goblet Cells
Krt7	1.39e-226	0.991007	0.971	0.797	2.11e-222	Crypt Canonical Goblet Cells
Ddost	8.88e-224	0.950777	0.977	0.828	1.34e-219	Crypt Canonical Goblet Cells
Reep5	2.58e-220	1.14775	0.941	0.712	3.9e-216	Crypt Canonical Goblet Cells
Pdia6	2.7e-220	1.06288	0.965	0.78	4.09e-216	Crypt Canonical Goblet Cells
Ostc	3.5e-215	1.20499	0.921	0.712	5.3e-211	Crypt Canonical Goblet Cells
5330417C22Rik	4.08e-213	1.32025	0.897	0.575	6.17e-209	Crypt Canonical Goblet Cells
Tmsb10	1.06e-208	0.65748	0.995	0.966	1.61e-204	Crypt Canonical Goblet Cells
Xbp1	8.92e-208	0.957912	0.968	0.837	1.35e-203	Crypt Canonical Goblet Cells
Creb3l4	6.28e-202	1.7448	0.748	0.375	9.5e-198	Crypt Canonical Goblet Cells
Mptx1	2.13e-200	1.80849	1	0.998	3.23e-196	Crypt Canonical Goblet Cells
Slc50a1	3.15e-196	1.23878	0.884	0.638	4.77e-192	Crypt Canonical Goblet Cells
Slc12a2	1.78e-191	1.2601	0.925	0.663	2.7e-187	Crypt Canonical Goblet Cells
Tsta3	2.93e-190	0.964814	0.947	0.796	4.44e-186	Crypt Canonical Goblet Cells
Arf4	1.39e-187	0.811204	0.978	0.862	2.11e-183	Crypt Canonical Goblet Cells
Tmem59	4.1e-187	0.723776	0.982	0.922	6.21e-183	Crypt Canonical Goblet Cells
Tpd52	1.38e-186	0.711186	0.984	0.921	2.09e-182	Crypt Canonical Goblet Cells
Rep15	1.33e-185	1.13854	0.954	0.779	2.01e-181	Crypt Canonical Goblet Cells
Hgfac	1.89e-185	0.983646	0.947	0.782	2.86e-181	Crypt Canonical Goblet Cells
Tpsg1	2.59e-184	1.2516	0.872	0.556	3.92e-180	Crypt Canonical Goblet Cells
Ndufa4	6.17e-183	0.760767	0.992	0.87	9.33e-179	Crypt Canonical Goblet Cells
Cd63	1.43e-182	0.573069	0.996	0.957	2.17e-178	Crypt Canonical Goblet Cells
St3gal6	6.81e-182	1.01044	0.943	0.786	1.03e-177	Crypt Canonical Goblet Cells
Ssr4	9e-181	0.694091	0.995	0.88	1.36e-176	Crypt Canonical Goblet Cells
Atp6ap2	1.16e-180	0.9518	0.939	0.764	1.75e-176	Crypt Canonical Goblet Cells
Spcs2	1.49e-174	1.07916	0.904	0.682	2.26e-170	Crypt Canonical Goblet Cells
Plpp1	6.02e-171	1.87176	0.689	0.346	9.11e-167	Crypt Canonical Goblet Cells
Tmed3	2.14e-170	0.963331	0.94	0.738	3.24e-166	Crypt Canonical Goblet Cells
Pdia5	4.93e-169	1.42141	0.782	0.497	7.46e-165	Crypt Canonical Goblet Cells
Wbp5	4.9e-168	0.984906	0.947	0.743	7.41e-164	Crypt Canonical Goblet Cells
Tnfaip8	1.8e-167	1.10381	0.884	0.65	2.72e-163	Crypt Canonical Goblet Cells
Tmed9	2.46e-167	0.921839	0.93	0.781	3.72e-163	Crypt Canonical Goblet Cells
Cgref1	7.04e-167	1.37294	0.802	0.51	1.06e-162	Crypt Canonical Goblet Cells
Tm9sf2	1.08e-166	0.814977	0.97	0.854	1.64e-162	Crypt Canonical Goblet Cells
Atoh1	9.28e-165	1.16328	0.896	0.637	1.41e-160	Crypt Canonical Goblet Cells
Dad1	1.58e-164	0.67524	0.987	0.879	2.4e-160	Crypt Canonical Goblet Cells
Ttr	8.67e-164	1.09356	0.928	0.679	1.31e-159	Crypt Canonical Goblet Cells
Sec61b	3.59e-162	0.658197	0.994	0.895	5.44e-158	Crypt Canonical Goblet Cells
Sh3bgrl3	7.33e-161	0.732066	0.981	0.891	1.11e-156	Crypt Canonical Goblet Cells
Herpud1	3.44e-159	0.91362	0.979	0.908	5.2e-155	Crypt Canonical Goblet Cells
Ffar4	1.03e-157	1.57186	0.767	0.468	1.56e-153	Crypt Canonical Goblet Cells
Cope	2.53e-154	0.80131	0.959	0.826	3.83e-150	Crypt Canonical Goblet Cells
Calr	7.54e-152	0.599884	0.996	0.963	1.14e-147	Crypt Canonical Goblet Cells
Hsp90b1	2.99e-150	0.694142	0.996	0.914	4.53e-146	Crypt Canonical Goblet Cells
Cd24a	1.15e-148	1.01112	0.928	0.746	1.73e-144	Crypt Canonical Goblet Cells
Guca2a	8.94e-145	0.422312	0.981	0.891	1.35e-140	Crypt Canonical Goblet Cells
Itpr1	1.34e-143	1.55446	0.692	0.395	2.03e-139	Crypt Canonical Goblet Cells
Krtcap2	3.01e-143	0.670776	0.982	0.895	4.55e-139	Crypt Canonical Goblet Cells
Pla2g2f	1.74e-140	1.41803	0.679	0.355	2.63e-136	Crypt Canonical Goblet Cells
Cbfa2t3	4.23e-138	1.4108	0.708	0.399	6.4e-134	Crypt Canonical Goblet Cells
Itm2b	3.85e-137	0.427722	0.997	0.989	5.83e-133	Crypt Canonical Goblet Cells
Fkbp11	7.96e-135	1.56471	0.69	0.407	1.21e-130	Crypt Canonical Goblet Cells
Qsox1	1.06e-134	0.558633	0.973	0.827	1.61e-130	Crypt Canonical Goblet Cells
Ebpl	1.11e-134	1.14275	0.815	0.599	1.69e-130	Crypt Canonical Goblet Cells
Galnt12	2.2e-134	1.04394	0.832	0.547	3.33e-130	Crypt Canonical Goblet Cells
Thbs1	4.54e-134	1.10968	0.933	0.787	6.87e-130	Crypt Canonical Goblet Cells
Spdef	8.8e-134	1.15893	0.768	0.481	1.33e-129	Crypt Canonical Goblet Cells
Ppib	1.65e-132	0.636535	0.987	0.892	2.5e-128	Crypt Canonical Goblet Cells
Galnt7	4.51e-132	0.69539	0.974	0.869	6.83e-128	Crypt Canonical Goblet Cells
St6gal1	3.29e-131	1.10413	0.86	0.61	4.98e-127	Crypt Canonical Goblet Cells
Ubb	4.54e-131	0.391896	0.999	0.995	6.87e-127	Crypt Canonical Goblet Cells
Gale	5.16e-129	0.651286	0.976	0.889	7.82e-125	Crypt Canonical Goblet Cells
Sec61g	1.22e-127	0.538145	0.995	0.931	1.85e-123	Crypt Canonical Goblet Cells
Cldn15	2.77e-127	1.38075	0.705	0.442	4.19e-123	Crypt Canonical Goblet Cells
Gm6086	3.25e-126	1.23018	0.762	0.475	4.92e-122	Crypt Canonical Goblet Cells
Mydgf	5.42e-126	0.874486	0.9	0.73	8.21e-122	Crypt Canonical Goblet Cells
Ssr2	8.89e-124	0.896508	0.906	0.743	1.35e-119	Crypt Canonical Goblet Cells
Lrrc26	1.67e-121	1.06458	0.771	0.517	2.53e-117	Crypt Canonical Goblet Cells
Hspa5	1.7e-121	0.679797	0.999	0.967	2.57e-117	Crypt Canonical Goblet Cells
Tmed10	2.85e-121	0.677674	0.959	0.833	4.31e-117	Crypt Canonical Goblet Cells
Pcbd1	5.07e-120	1.02753	0.81	0.584	7.68e-116	Crypt Canonical Goblet Cells
Tmem97	4.01e-119	1.15967	0.759	0.526	6.07e-115	Crypt Canonical Goblet Cells
Smim5	4.94e-119	1.52932	0.607	0.314	7.47e-115	Crypt Canonical Goblet Cells
C1galt1c1	1.14e-118	1.33124	0.669	0.389	1.72e-114	Crypt Canonical Goblet Cells
Fkbp2	5.3e-118	0.776962	0.924	0.782	8.02e-114	Crypt Canonical Goblet Cells
Sigmar1	7.87e-118	1.16476	0.753	0.537	1.19e-113	Crypt Canonical Goblet Cells
Asph	8.64e-115	1.08019	0.767	0.521	1.31e-110	Crypt Canonical Goblet Cells
Syngr2	6.55e-112	0.713265	0.931	0.804	9.92e-108	Crypt Canonical Goblet Cells
Foxa3	1.41e-110	0.844388	0.781	0.529	2.14e-106	Crypt Canonical Goblet Cells
Spcs1	2.23e-110	0.736625	0.929	0.772	3.38e-106	Crypt Canonical Goblet Cells
Guk1	2.99e-110	0.788845	0.911	0.752	4.52e-106	Crypt Canonical Goblet Cells
2015-09-01	1.47e-108	0.797008	0.891	0.733	2.23e-104	Crypt Canonical Goblet Cells
Vimp	4.38e-107	0.711217	0.914	0.785	6.63e-103	Crypt Canonical Goblet Cells
Rasd1	1.1e-106	1.13383	0.871	0.691	1.67e-102	Crypt Canonical Goblet Cells
Serp1	1.28e-106	0.792964	0.904	0.763	1.93e-102	Crypt Canonical Goblet Cells
Hes6	7.77e-105	0.971491	0.8	0.601	1.18e-100	Crypt Canonical Goblet Cells
Kdelr2	1.77e-104	0.717329	0.956	0.84	2.67e-100	Crypt Canonical Goblet Cells
Krt18	4.13e-101	0.195202	0.996	0.987	6.25e-97	Crypt Canonical Goblet Cells
Kit	7.59e-101	1.53175	0.548	0.276	1.15e-96	Crypt Canonical Goblet Cells
Mien1	3.5e-100	0.64076	0.954	0.847	5.3e-96	Crypt Canonical Goblet Cells
Clec2h	3.29e-99	0.739291	0.942	0.874	4.98e-95	Crypt Canonical Goblet Cells
Rrbp1	4e-99	0.444315	0.997	0.98	6.05e-95	Crypt Canonical Goblet Cells
Slc4a7	6.69e-99	0.913507	0.856	0.678	1.01e-94	Crypt Canonical Goblet Cells
Gpr20	1.52e-98	1.3354	0.592	0.328	2.31e-94	Crypt Canonical Goblet Cells
Sypl	3.7e-98	0.690524	0.936	0.787	5.6e-94	Crypt Canonical Goblet Cells
Sec62	3.26e-97	0.67482	0.93	0.782	4.93e-93	Crypt Canonical Goblet Cells
Rpn1	3.32e-95	0.678976	0.941	0.785	5.02e-91	Crypt Canonical Goblet Cells
Tmed2	4.71e-94	0.654185	0.932	0.815	7.12e-90	Crypt Canonical Goblet Cells
Bace2	9.41e-94	0.958406	0.739	0.496	1.42e-89	Crypt Canonical Goblet Cells
Kcnk1	9.18e-93	0.883987	0.78	0.59	1.39e-88	Crypt Canonical Goblet Cells
Gde1	1.57e-92	0.863438	0.819	0.632	2.38e-88	Crypt Canonical Goblet Cells
Anxa5	1.06e-91	1.10655	0.666	0.439	1.6e-87	Crypt Canonical Goblet Cells
C1galt1	1.09e-91	0.807837	0.841	0.663	1.65e-87	Crypt Canonical Goblet Cells
Tsc22d1	1.63e-90	0.619171	0.975	0.935	2.47e-86	Crypt Canonical Goblet Cells
Cldn3	1.37e-89	0.387764	0.999	0.992	2.07e-85	Crypt Canonical Goblet Cells
Sdf2l1	5.9e-89	1.19002	0.669	0.456	8.93e-85	Crypt Canonical Goblet Cells
Lman1	1.19e-88	1.08736	0.684	0.474	1.81e-84	Crypt Canonical Goblet Cells
Dnajc10	2.1e-88	1.13692	0.66	0.445	3.18e-84	Crypt Canonical Goblet Cells
Pde2a	4.19e-87	1.14592	0.643	0.408	6.35e-83	Crypt Canonical Goblet Cells
Mrps24	7.89e-87	0.53952	0.969	0.849	1.19e-82	Crypt Canonical Goblet Cells
Guca2b	1.23e-86	1.39108	0.664	0.454	1.85e-82	Crypt Canonical Goblet Cells
Rpl36al	4.43e-86	0.403197	0.998	0.946	6.7e-82	Crypt Canonical Goblet Cells
Syt7	4.86e-86	0.876392	0.751	0.541	7.35e-82	Crypt Canonical Goblet Cells
Ccz1	1.09e-84	1.04327	0.74	0.554	1.65e-80	Crypt Canonical Goblet Cells
Trp53inp1	1.41e-84	0.978316	0.769	0.563	2.13e-80	Crypt Canonical Goblet Cells
P4hb	1.89e-84	0.488438	0.992	0.906	2.86e-80	Crypt Canonical Goblet Cells
Clps	3.62e-83	1.23611	0.799	0.616	5.48e-79	Crypt Canonical Goblet Cells
Pdxdc1	3.95e-82	0.526733	0.973	0.868	5.97e-78	Crypt Canonical Goblet Cells
Abracl	1.16e-81	0.605147	0.923	0.799	1.76e-77	Crypt Canonical Goblet Cells
Mia3	1.1e-80	0.717123	0.857	0.697	1.67e-76	Crypt Canonical Goblet Cells
Tmbim4	1.17e-80	0.62064	0.902	0.794	1.77e-76	Crypt Canonical Goblet Cells
Rpn2	2.04e-80	0.650995	0.914	0.758	3.09e-76	Crypt Canonical Goblet Cells
Ost4	2.64e-79	0.564814	0.947	0.83	4e-75	Crypt Canonical Goblet Cells
Tmem258	3.42e-79	0.562024	0.953	0.815	5.18e-75	Crypt Canonical Goblet Cells
Gcnt3	9.62e-79	0.91098	0.722	0.497	1.46e-74	Crypt Canonical Goblet Cells
Tspan1	1.04e-78	0.229862	0.999	0.996	1.57e-74	Crypt Canonical Goblet Cells
Dnajc3	1.81e-78	0.800797	0.799	0.648	2.73e-74	Crypt Canonical Goblet Cells
Rpl22l1	3.19e-78	0.45313	0.995	0.888	4.82e-74	Crypt Canonical Goblet Cells
Rab3d	1.7e-77	0.66988	0.889	0.714	2.58e-73	Crypt Canonical Goblet Cells
Tceal8	2.36e-77	1.11307	0.696	0.508	3.57e-73	Crypt Canonical Goblet Cells
Gm9994	3.42e-77	1.30659	0.489	0.244	5.18e-73	Crypt Canonical Goblet Cells
Rbp4	6.1e-77	1.79734	0.426	0.185	9.23e-73	Crypt Canonical Goblet Cells
Trmt1	6.94e-77	0.807733	0.768	0.57	1.05e-72	Crypt Canonical Goblet Cells
Rap1gap	1.26e-75	0.823736	0.765	0.541	1.91e-71	Crypt Canonical Goblet Cells
Aldh1b1	2.6e-75	0.743378	0.822	0.652	3.93e-71	Crypt Canonical Goblet Cells
Rasd2	3.53e-75	1.22213	0.559	0.326	5.34e-71	Crypt Canonical Goblet Cells
Tm9sf3	3.13e-74	0.546635	0.948	0.83	4.73e-70	Crypt Canonical Goblet Cells
Ern2	3.65e-74	0.510145	0.888	0.721	5.53e-70	Crypt Canonical Goblet Cells
Dph3	9.33e-74	0.77091	0.796	0.64	1.41e-69	Crypt Canonical Goblet Cells
Ufc1	7.5e-73	0.70654	0.832	0.686	1.14e-68	Crypt Canonical Goblet Cells
Pla2g10	1.8e-72	0.531358	0.948	0.855	2.73e-68	Crypt Canonical Goblet Cells
Nme1	6.48e-69	0.571864	0.943	0.751	9.8e-65	Crypt Canonical Goblet Cells
Smco4	6.73e-69	1.13473	0.565	0.366	1.02e-64	Crypt Canonical Goblet Cells
Selk	8.06e-69	0.383712	0.962	0.926	1.22e-64	Crypt Canonical Goblet Cells
Rnh1	1.33e-68	0.568247	0.878	0.763	2.01e-64	Crypt Canonical Goblet Cells
Arl1	3.02e-68	0.63829	0.859	0.738	4.58e-64	Crypt Canonical Goblet Cells
Gmds	3.18e-68	0.509952	0.967	0.853	4.82e-64	Crypt Canonical Goblet Cells
P2rx4	7.43e-68	0.566294	0.938	0.849	1.12e-63	Crypt Canonical Goblet Cells
Atp1a1	9.35e-68	0.434085	0.997	0.926	1.42e-63	Crypt Canonical Goblet Cells
Dpysl2	1.64e-67	1.05979	0.559	0.343	2.48e-63	Crypt Canonical Goblet Cells
Ssr1	2.25e-67	0.751857	0.778	0.618	3.41e-63	Crypt Canonical Goblet Cells
Pmm2	2.38e-67	0.642556	0.844	0.694	3.6e-63	Crypt Canonical Goblet Cells
Nov	2.62e-66	1.56799	0.601	0.403	3.97e-62	Crypt Canonical Goblet Cells
Kdelr3	4.81e-66	1.28958	0.486	0.268	7.28e-62	Crypt Canonical Goblet Cells
Cd164	1.69e-65	0.568741	0.877	0.742	2.56e-61	Crypt Canonical Goblet Cells
Yipf1	6.92e-64	0.63352	0.845	0.697	1.05e-59	Crypt Canonical Goblet Cells
Lrmp	8.36e-64	1.0331	0.581	0.378	1.27e-59	Crypt Canonical Goblet Cells
Galnt10	1.01e-63	0.719012	0.757	0.575	1.53e-59	Crypt Canonical Goblet Cells
Ergic1	4.91e-63	0.898571	0.64	0.445	7.44e-59	Crypt Canonical Goblet Cells
Dynll1	7.74e-63	0.322736	0.986	0.972	1.17e-58	Crypt Canonical Goblet Cells
Plgrkt	2.44e-62	0.632071	0.891	0.81	3.7e-58	Crypt Canonical Goblet Cells
Ppif	4.92e-62	0.759294	0.745	0.592	7.44e-58	Crypt Canonical Goblet Cells
Cdc42ep3	1.47e-61	0.806867	0.635	0.428	2.23e-57	Crypt Canonical Goblet Cells
Mtf2	2.75e-61	1.11063	0.574	0.387	4.16e-57	Crypt Canonical Goblet Cells
Rassf6	2.89e-61	0.718825	0.696	0.521	4.37e-57	Crypt Canonical Goblet Cells
Ppia	2.18e-60	0.383717	0.999	0.921	3.3e-56	Crypt Canonical Goblet Cells
Copz2	2.76e-60	1.71122	0.37	0.172	4.17e-56	Crypt Canonical Goblet Cells
Dap	3.32e-60	0.706766	0.741	0.589	5.02e-56	Crypt Canonical Goblet Cells
Cracr2b	1.36e-59	0.961063	0.57	0.376	2.05e-55	Crypt Canonical Goblet Cells
H2-D1	1.78e-58	0.292081	0.99	0.967	2.7e-54	Crypt Canonical Goblet Cells
Nop10	7.56e-58	0.532471	0.897	0.734	1.14e-53	Crypt Canonical Goblet Cells
Jtb	1.17e-57	0.700659	0.742	0.599	1.77e-53	Crypt Canonical Goblet Cells
Chchd7	1.63e-57	0.707109	0.77	0.633	2.47e-53	Crypt Canonical Goblet Cells
Hpcal1	3.09e-57	0.698972	0.746	0.608	4.68e-53	Crypt Canonical Goblet Cells
Ffar2	4.75e-57	1.53755	0.414	0.213	7.19e-53	Crypt Canonical Goblet Cells
Sft2d1	9.12e-57	0.918662	0.598	0.418	1.38e-52	Crypt Canonical Goblet Cells
Tmem167	1.26e-56	0.661933	0.788	0.637	1.9e-52	Crypt Canonical Goblet Cells
Ywhaq	1.55e-56	0.601104	0.856	0.726	2.34e-52	Crypt Canonical Goblet Cells
Srp19	1.57e-56	0.6854	0.781	0.63	2.38e-52	Crypt Canonical Goblet Cells
Sec11c	2.03e-56	0.498682	0.945	0.818	3.08e-52	Crypt Canonical Goblet Cells
Ttc39a	3.62e-56	0.64326	0.751	0.61	5.48e-52	Crypt Canonical Goblet Cells
Tmem159	3.7e-56	1.19089	0.482	0.302	5.6e-52	Crypt Canonical Goblet Cells
Trim46	3.85e-56	1.01554	0.523	0.336	5.83e-52	Crypt Canonical Goblet Cells
Ift20	4e-56	0.600618	0.84	0.71	6.06e-52	Crypt Canonical Goblet Cells
Stt3a	5.85e-56	0.75391	0.692	0.547	8.85e-52	Crypt Canonical Goblet Cells
Acaa2	1.53e-55	0.762318	0.724	0.589	2.32e-51	Crypt Canonical Goblet Cells
Slc25a5	1.08e-54	0.279204	0.998	0.968	1.64e-50	Crypt Canonical Goblet Cells
Sdhd	1.63e-54	0.508251	0.905	0.781	2.47e-50	Crypt Canonical Goblet Cells
H2afz	1.64e-54	0.569806	0.951	0.869	2.49e-50	Crypt Canonical Goblet Cells
Rnf186	2.07e-54	0.544476	0.936	0.797	3.13e-50	Crypt Canonical Goblet Cells
Capns1	5.49e-54	0.419244	0.932	0.855	8.31e-50	Crypt Canonical Goblet Cells
Tcea3	6.77e-54	0.536938	0.833	0.704	1.02e-49	Crypt Canonical Goblet Cells
Slc35a1	6.88e-54	0.575643	0.892	0.757	1.04e-49	Crypt Canonical Goblet Cells
Chst4	1.68e-53	1.03787	0.513	0.335	2.55e-49	Crypt Canonical Goblet Cells
Ssr3	3.65e-53	0.615802	0.81	0.681	5.53e-49	Crypt Canonical Goblet Cells
Pdia4	4.56e-53	0.853465	0.627	0.489	6.9e-49	Crypt Canonical Goblet Cells
Fdps	4.59e-53	0.667964	0.798	0.671	6.94e-49	Crypt Canonical Goblet Cells
Rbm3	1.21e-52	0.576304	0.859	0.712	1.83e-48	Crypt Canonical Goblet Cells
Hilpda	2e-52	1.2813	0.431	0.254	3.02e-48	Crypt Canonical Goblet Cells
Gal3st2	3.19e-51	1.18723	0.413	0.221	4.83e-47	Crypt Canonical Goblet Cells
Rpl10	4.08e-51	0.343179	1	0.966	6.18e-47	Crypt Canonical Goblet Cells
Npdc1	7.07e-51	0.663686	0.724	0.576	1.07e-46	Crypt Canonical Goblet Cells
Idh2	8.5e-51	0.683399	0.732	0.585	1.29e-46	Crypt Canonical Goblet Cells
Nans	1.23e-50	0.377706	0.991	0.924	1.87e-46	Crypt Canonical Goblet Cells
Mgst2	1.28e-50	0.550727	0.885	0.778	1.94e-46	Crypt Canonical Goblet Cells
Srp14	1.59e-50	0.592888	0.804	0.655	2.41e-46	Crypt Canonical Goblet Cells
Cmtm8	2.03e-50	1.02278	0.472	0.277	3.07e-46	Crypt Canonical Goblet Cells
Gtf2a2	2.45e-50	0.767629	0.676	0.54	3.71e-46	Crypt Canonical Goblet Cells
Eny2	2.94e-50	0.523798	0.857	0.731	4.45e-46	Crypt Canonical Goblet Cells
Muc2	3.89e-50	0.125251	1	1	5.89e-46	Crypt Canonical Goblet Cells
Tagln2	6.56e-50	0.334566	0.976	0.947	9.93e-46	Crypt Canonical Goblet Cells
Il13ra1	1.31e-49	0.650866	0.697	0.537	1.98e-45	Crypt Canonical Goblet Cells
Rab2a	1.59e-49	0.445982	0.93	0.819	2.4e-45	Crypt Canonical Goblet Cells
Rap1gapos	1.67e-49	1.51684	0.337	0.157	2.52e-45	Crypt Canonical Goblet Cells
Oaz1	2.77e-49	0.307861	0.993	0.951	4.2e-45	Crypt Canonical Goblet Cells
Erp44	6.35e-49	0.746016	0.661	0.514	9.61e-45	Crypt Canonical Goblet Cells
Fam174b	1.24e-48	0.730616	0.659	0.502	1.88e-44	Crypt Canonical Goblet Cells
Tvp23b	1.25e-48	0.72403	0.666	0.521	1.89e-44	Crypt Canonical Goblet Cells
Coa3	1.83e-48	0.48253	0.913	0.802	2.77e-44	Crypt Canonical Goblet Cells
Sec11a	2.16e-48	0.57052	0.812	0.664	3.28e-44	Crypt Canonical Goblet Cells
Yif1b	1.38e-47	1.0215	0.499	0.332	2.09e-43	Crypt Canonical Goblet Cells
Scin	1.39e-47	0.66491	0.782	0.668	2.11e-43	Crypt Canonical Goblet Cells
Golph3l	4.07e-47	0.468402	0.926	0.806	6.16e-43	Crypt Canonical Goblet Cells
Rprm	8.68e-47	1.87502	0.268	0.103	1.31e-42	Crypt Canonical Goblet Cells
Alg5	2.17e-46	0.843253	0.584	0.448	3.28e-42	Crypt Canonical Goblet Cells
Mob4	2.87e-46	0.593832	0.754	0.629	4.35e-42	Crypt Canonical Goblet Cells
Galnt3	3.67e-46	0.904877	0.537	0.378	5.56e-42	Crypt Canonical Goblet Cells
Cma1	4.8e-46	1.86948	0.299	0.128	7.26e-42	Crypt Canonical Goblet Cells
Drap1	1.59e-45	0.610581	0.73	0.585	2.4e-41	Crypt Canonical Goblet Cells
Srp9	3.86e-45	0.454127	0.924	0.822	5.85e-41	Crypt Canonical Goblet Cells
Atf4	1.5e-44	0.377777	0.972	0.927	2.27e-40	Crypt Canonical Goblet Cells
Dll1	1.6e-44	1.47295	0.355	0.19	2.43e-40	Crypt Canonical Goblet Cells
Sytl2	4.55e-44	0.196606	0.783	0.61	6.88e-40	Crypt Canonical Goblet Cells
Actn1	5.43e-44	0.705486	0.666	0.531	8.22e-40	Crypt Canonical Goblet Cells
Rchy1	8.06e-44	0.66563	0.653	0.525	1.22e-39	Crypt Canonical Goblet Cells
Slc35b1	1.07e-43	0.837049	0.567	0.425	1.62e-39	Crypt Canonical Goblet Cells
Copb2	1.47e-43	0.562491	0.805	0.682	2.23e-39	Crypt Canonical Goblet Cells
Fut2	2.11e-43	0.773484	0.619	0.468	3.19e-39	Crypt Canonical Goblet Cells
Msrb1	2.12e-43	0.551606	0.727	0.605	3.21e-39	Crypt Canonical Goblet Cells
Fam134b	2.16e-43	0.504948	0.839	0.729	3.27e-39	Crypt Canonical Goblet Cells
Pdlim4	2.33e-43	1.42352	0.334	0.17	3.52e-39	Crypt Canonical Goblet Cells
Apobec3	4.06e-43	1.12567	0.42	0.257	6.15e-39	Crypt Canonical Goblet Cells
Sec22b	5.91e-43	0.723847	0.638	0.505	8.95e-39	Crypt Canonical Goblet Cells
Fut8	2.08e-42	0.659808	0.674	0.544	3.14e-38	Crypt Canonical Goblet Cells
Rheb	4.34e-42	0.639735	0.744	0.633	6.56e-38	Crypt Canonical Goblet Cells
Scamp1	7.03e-42	0.53844	0.813	0.687	1.06e-37	Crypt Canonical Goblet Cells
Cyr61	1.95e-41	0.808131	0.819	0.72	2.95e-37	Crypt Canonical Goblet Cells
Mdh1	3.31e-41	0.387122	0.964	0.851	5.01e-37	Crypt Canonical Goblet Cells
Tmem50a	5.08e-41	0.667157	0.66	0.53	7.69e-37	Crypt Canonical Goblet Cells
Eif3l	6.17e-41	0.534528	0.809	0.7	9.34e-37	Crypt Canonical Goblet Cells
Bet1	6.3e-41	0.822313	0.551	0.411	9.54e-37	Crypt Canonical Goblet Cells
Bcas1	1.7e-40	0.309487	0.74	0.567	2.57e-36	Crypt Canonical Goblet Cells
Gcc2	5.12e-40	0.514871	0.801	0.687	7.75e-36	Crypt Canonical Goblet Cells
Calm2	6.25e-40	0.353396	0.972	0.889	9.46e-36	Crypt Canonical Goblet Cells
Cnbp	1.43e-39	0.520006	0.83	0.708	2.17e-35	Crypt Canonical Goblet Cells
Qdpr	1.52e-39	0.652161	0.687	0.57	2.31e-35	Crypt Canonical Goblet Cells
Tspan8	1.68e-39	0.280467	0.992	0.958	2.55e-35	Crypt Canonical Goblet Cells
Gorasp2	2.33e-39	0.610506	0.695	0.566	3.53e-35	Crypt Canonical Goblet Cells
1500009L16Rik	2.34e-39	1.11482	0.324	0.162	3.55e-35	Crypt Canonical Goblet Cells
Hpn	6.41e-39	1.58933	0.291	0.146	9.7e-35	Crypt Canonical Goblet Cells
Cxxc5	1.84e-38	1.36718	0.308	0.155	2.78e-34	Crypt Canonical Goblet Cells
Creld2	3.27e-38	0.833905	0.477	0.334	4.94e-34	Crypt Canonical Goblet Cells
Hdlbp	6e-38	0.371611	0.951	0.856	9.08e-34	Crypt Canonical Goblet Cells
Ftl1	6.68e-38	0.199799	1	0.986	1.01e-33	Crypt Canonical Goblet Cells
Fhl2	6.83e-38	0.690819	0.585	0.45	1.03e-33	Crypt Canonical Goblet Cells
Phyh	7.18e-38	0.685058	0.618	0.493	1.09e-33	Crypt Canonical Goblet Cells
Sumo2	9.48e-38	0.458406	0.855	0.729	1.43e-33	Crypt Canonical Goblet Cells
Kctd14	2.19e-37	0.344696	0.49	0.317	3.32e-33	Crypt Canonical Goblet Cells
Cldn14	3.89e-37	1.86646	0.298	0.149	5.89e-33	Crypt Canonical Goblet Cells
Tram1	4.05e-37	0.555451	0.72	0.625	6.13e-33	Crypt Canonical Goblet Cells
Emc7	8.38e-37	0.589943	0.68	0.56	1.27e-32	Crypt Canonical Goblet Cells
Nucb2	1.05e-36	1.44845	0.304	0.16	1.59e-32	Crypt Canonical Goblet Cells
Il6ra	1.13e-36	1.30118	0.32	0.172	1.71e-32	Crypt Canonical Goblet Cells
Srpr	1.15e-36	0.586861	0.715	0.596	1.75e-32	Crypt Canonical Goblet Cells
Akap9	1.62e-36	0.399651	0.928	0.862	2.45e-32	Crypt Canonical Goblet Cells
BC004004	1.75e-36	0.718314	0.582	0.451	2.65e-32	Crypt Canonical Goblet Cells
Cacfd1	2.14e-36	0.747716	0.576	0.457	3.24e-32	Crypt Canonical Goblet Cells
Tmem14c	2.28e-36	0.435269	0.87	0.77	3.46e-32	Crypt Canonical Goblet Cells
Sybu	2.48e-36	1.53769	0.269	0.129	3.75e-32	Crypt Canonical Goblet Cells
Rpl10-ps3	4.28e-36	0.442024	0.873	0.732	6.48e-32	Crypt Canonical Goblet Cells
BC031181	6.63e-36	0.481124	0.796	0.698	1e-31	Crypt Canonical Goblet Cells
Foxp1	8.38e-36	0.399514	0.955	0.844	1.27e-31	Crypt Canonical Goblet Cells
Rab25	1.59e-35	0.35623	0.952	0.872	2.4e-31	Crypt Canonical Goblet Cells
Sel1l3	2.12e-35	0.537317	0.703	0.585	3.21e-31	Crypt Canonical Goblet Cells
Sub1	2.43e-35	0.389263	0.917	0.795	3.68e-31	Crypt Canonical Goblet Cells
Acsl1	5.25e-35	1.12085	0.366	0.223	7.95e-31	Crypt Canonical Goblet Cells
Csrp1	5.81e-35	0.929541	0.458	0.316	8.8e-31	Crypt Canonical Goblet Cells
Edem2	6.43e-35	0.77948	0.535	0.408	9.74e-31	Crypt Canonical Goblet Cells
Dram2	6.81e-35	0.516078	0.747	0.637	1.03e-30	Crypt Canonical Goblet Cells
Ufm1	6.92e-35	0.538214	0.741	0.631	1.05e-30	Crypt Canonical Goblet Cells
Gmppb	1.17e-34	0.632968	0.644	0.54	1.77e-30	Crypt Canonical Goblet Cells
Impad1	1.2e-34	0.563416	0.706	0.595	1.82e-30	Crypt Canonical Goblet Cells
Surf4	1.26e-34	0.440363	0.868	0.753	1.91e-30	Crypt Canonical Goblet Cells
Unc50	1.57e-34	0.662614	0.581	0.456	2.37e-30	Crypt Canonical Goblet Cells
Rabac1	1.67e-34	0.541278	0.775	0.645	2.53e-30	Crypt Canonical Goblet Cells
Kdelr1	1.83e-34	0.486504	0.814	0.719	2.76e-30	Crypt Canonical Goblet Cells
Rab15	1.95e-34	0.552414	0.697	0.574	2.96e-30	Crypt Canonical Goblet Cells
Vkorc1	1.98e-34	0.657478	0.632	0.514	2.99e-30	Crypt Canonical Goblet Cells
Gstm5	2.24e-34	0.580951	0.728	0.614	3.39e-30	Crypt Canonical Goblet Cells
Ntpcr	7.7e-34	0.912885	0.436	0.308	1.17e-29	Crypt Canonical Goblet Cells
Creb3l1	7.87e-34	0.444373	0.883	0.757	1.19e-29	Crypt Canonical Goblet Cells
Fkbp1a	8.12e-34	0.468461	0.768	0.663	1.23e-29	Crypt Canonical Goblet Cells
Galnt5	9.86e-34	1.1467	0.337	0.199	1.49e-29	Crypt Canonical Goblet Cells
Arf1	1.37e-33	0.296649	0.971	0.919	2.07e-29	Crypt Canonical Goblet Cells
Dpm2	1.43e-33	0.805273	0.499	0.378	2.17e-29	Crypt Canonical Goblet Cells
Hacd2	1.78e-33	0.800087	0.537	0.417	2.7e-29	Crypt Canonical Goblet Cells
Oaz2	4.07e-33	0.933561	0.411	0.274	6.15e-29	Crypt Canonical Goblet Cells
Sil1	8.41e-33	0.703648	0.54	0.412	1.27e-28	Crypt Canonical Goblet Cells
Mid1ip1	8.9e-33	0.772263	0.59	0.484	1.35e-28	Crypt Canonical Goblet Cells
Rpl15	1.23e-32	0.316247	0.971	0.828	1.87e-28	Crypt Canonical Goblet Cells
Serf2	1.95e-32	0.182033	0.999	0.991	2.96e-28	Crypt Canonical Goblet Cells
Rgs2	3.63e-32	1.39164	0.33	0.193	5.49e-28	Crypt Canonical Goblet Cells
Bad	6.29e-32	0.598137	0.632	0.515	9.51e-28	Crypt Canonical Goblet Cells
Mettl1	7.93e-32	0.903841	0.438	0.308	1.2e-27	Crypt Canonical Goblet Cells
Eri3	8.76e-32	0.793389	0.479	0.35	1.33e-27	Crypt Canonical Goblet Cells
Rnf7	1.58e-31	0.549438	0.694	0.593	2.39e-27	Crypt Canonical Goblet Cells
Smim10l1	1.65e-31	0.574476	0.668	0.553	2.5e-27	Crypt Canonical Goblet Cells
Rpp25l	1.87e-31	0.71681	0.525	0.409	2.82e-27	Crypt Canonical Goblet Cells
Psma3	2.23e-31	0.414963	0.859	0.749	3.38e-27	Crypt Canonical Goblet Cells
Clns1a	3.44e-31	0.705566	0.542	0.431	5.21e-27	Crypt Canonical Goblet Cells
Tcf7l1	4.31e-31	0.575481	0.724	0.616	6.53e-27	Crypt Canonical Goblet Cells
Phlda1	4.39e-31	0.578478	0.783	0.697	6.64e-27	Crypt Canonical Goblet Cells
Emc4	6.01e-31	0.674065	0.564	0.457	9.1e-27	Crypt Canonical Goblet Cells
Zfand6	6.1e-31	0.483451	0.714	0.598	9.23e-27	Crypt Canonical Goblet Cells
Slc39a7	8.63e-31	0.55526	0.665	0.56	1.31e-26	Crypt Canonical Goblet Cells
Eif5a	9.85e-31	0.33889	0.96	0.874	1.49e-26	Crypt Canonical Goblet Cells
Mrps14	1.04e-30	0.402449	0.889	0.749	1.57e-26	Crypt Canonical Goblet Cells
Stard3nl	1.1e-30	0.874249	0.398	0.266	1.67e-26	Crypt Canonical Goblet Cells
Rap1a	1.14e-30	0.47247	0.712	0.624	1.72e-26	Crypt Canonical Goblet Cells
Hoxaas3	1.81e-30	0.986303	0.413	0.291	2.74e-26	Crypt Canonical Goblet Cells
Cmtm7	1.99e-30	1.24836	0.304	0.174	3.01e-26	Crypt Canonical Goblet Cells
Pex7	2.22e-30	0.7899	0.497	0.383	3.37e-26	Crypt Canonical Goblet Cells
Dll4	2.24e-30	1.06295	0.327	0.192	3.39e-26	Crypt Canonical Goblet Cells
Tmed5	2.27e-30	0.756142	0.512	0.398	3.44e-26	Crypt Canonical Goblet Cells
Morf4l2	3.93e-30	0.475154	0.753	0.674	5.95e-26	Crypt Canonical Goblet Cells
Txndc17	4.67e-30	0.322638	0.941	0.862	7.06e-26	Crypt Canonical Goblet Cells
Laptm4a	5.24e-30	0.390265	0.87	0.775	7.92e-26	Crypt Canonical Goblet Cells
Mcts1	7.46e-30	0.83215	0.458	0.343	1.13e-25	Crypt Canonical Goblet Cells
Txndc12	1.05e-29	0.787009	0.428	0.302	1.59e-25	Crypt Canonical Goblet Cells
Kcnma1	1.25e-29	1.42365	0.205	0.086	1.89e-25	Crypt Canonical Goblet Cells
Lims1	2.07e-29	0.578444	0.658	0.562	3.13e-25	Crypt Canonical Goblet Cells
Fundc2	2.29e-29	0.638685	0.59	0.475	3.46e-25	Crypt Canonical Goblet Cells
Gabarap	2.71e-29	0.251265	0.962	0.924	4.1e-25	Crypt Canonical Goblet Cells
Yipf3	3.1e-29	0.435663	0.742	0.636	4.69e-25	Crypt Canonical Goblet Cells
Cnpy2	3.51e-29	0.418315	0.876	0.763	5.31e-25	Crypt Canonical Goblet Cells
Ceacam10	5.4e-29	0.872903	0.444	0.314	8.18e-25	Crypt Canonical Goblet Cells
Gm9493	1.35e-28	0.429112	0.832	0.704	2.05e-24	Crypt Canonical Goblet Cells
Bcap31	1.53e-28	0.397342	0.817	0.736	2.32e-24	Crypt Canonical Goblet Cells
Rpl3	2.13e-28	0.280515	0.998	0.883	3.23e-24	Crypt Canonical Goblet Cells
Eif3i	2.2e-28	0.348417	0.913	0.785	3.33e-24	Crypt Canonical Goblet Cells
Snhg18	2.67e-28	0.405004	0.876	0.739	4.05e-24	Crypt Canonical Goblet Cells
Eif4a1	6.3e-28	0.314654	0.959	0.891	9.53e-24	Crypt Canonical Goblet Cells
Adgre5	8.16e-28	0.593387	0.517	0.391	1.24e-23	Crypt Canonical Goblet Cells
Lrrc59	9.29e-28	0.522365	0.699	0.606	1.41e-23	Crypt Canonical Goblet Cells
Slc29a1	1.07e-27	1.19837	0.296	0.175	1.62e-23	Crypt Canonical Goblet Cells
Ypel3	1.24e-27	0.451556	0.68	0.583	1.88e-23	Crypt Canonical Goblet Cells
Arhgap24	1.27e-27	1.54503	0.212	0.096	1.92e-23	Crypt Canonical Goblet Cells
Atp5f1	1.37e-27	0.269477	0.984	0.888	2.08e-23	Crypt Canonical Goblet Cells
Lpcat2	1.77e-27	1.10779	0.302	0.176	2.68e-23	Crypt Canonical Goblet Cells
Fosb	1.93e-27	0.272516	0.962	0.931	2.93e-23	Crypt Canonical Goblet Cells
Cd83	2.23e-27	1.47376	0.225	0.109	3.37e-23	Crypt Canonical Goblet Cells
Mpzl1	2.23e-27	0.666121	0.515	0.407	3.38e-23	Crypt Canonical Goblet Cells
Sar1b	2.62e-27	0.584975	0.566	0.471	3.96e-23	Crypt Canonical Goblet Cells
Ier2	2.67e-27	0.364682	0.992	0.967	4.04e-23	Crypt Canonical Goblet Cells
Ndufb2	3.09e-27	0.294586	0.975	0.845	4.68e-23	Crypt Canonical Goblet Cells
Stim2	3.73e-27	0.924063	0.367	0.243	5.64e-23	Crypt Canonical Goblet Cells
Serpina9	3.73e-27	1.41606	0.243	0.127	5.64e-23	Crypt Canonical Goblet Cells
Psmb2	4.29e-27	0.386234	0.856	0.738	6.49e-23	Crypt Canonical Goblet Cells
Deb1	4.6e-27	0.559836	0.601	0.501	6.97e-23	Crypt Canonical Goblet Cells
Triqk	9.13e-27	1.61165	0.204	0.094	1.38e-22	Crypt Canonical Goblet Cells
Fgfr3	1.66e-26	0.823776	0.436	0.321	2.52e-22	Crypt Canonical Goblet Cells
Dnajb11	2.09e-26	0.523283	0.671	0.579	3.16e-22	Crypt Canonical Goblet Cells
Txnl1	2.32e-26	0.505151	0.687	0.603	3.51e-22	Crypt Canonical Goblet Cells
Srp72	2.44e-26	0.470169	0.69	0.585	3.7e-22	Crypt Canonical Goblet Cells
Cuedc1	2.52e-26	0.95417	0.326	0.203	3.82e-22	Crypt Canonical Goblet Cells
Prdx1	2.9e-26	0.267097	0.982	0.897	4.39e-22	Crypt Canonical Goblet Cells
Rpl6l	2.97e-26	0.498454	0.697	0.573	4.5e-22	Crypt Canonical Goblet Cells
Saraf	3.1e-26	0.411138	0.706	0.613	4.69e-22	Crypt Canonical Goblet Cells
Fam96a	3.36e-26	0.47268	0.712	0.609	5.08e-22	Crypt Canonical Goblet Cells
Plk2	4.94e-26	0.650528	0.659	0.573	7.48e-22	Crypt Canonical Goblet Cells
Pts	5.05e-26	0.667728	0.536	0.436	7.65e-22	Crypt Canonical Goblet Cells
Rasa4	5.14e-26	0.798571	0.398	0.274	7.79e-22	Crypt Canonical Goblet Cells
Sar1a	7.09e-26	0.453781	0.746	0.652	1.07e-21	Crypt Canonical Goblet Cells
Tuba1c	8.32e-26	0.437349	0.798	0.722	1.26e-21	Crypt Canonical Goblet Cells
Copb1	9.19e-26	0.463901	0.714	0.619	1.39e-21	Crypt Canonical Goblet Cells
Slc38a1	1.14e-25	0.621759	0.5	0.393	1.73e-21	Crypt Canonical Goblet Cells
Timm17b	1.42e-25	0.579578	0.577	0.485	2.15e-21	Crypt Canonical Goblet Cells
Cdo1	1.46e-25	1.05688	0.354	0.24	2.21e-21	Crypt Canonical Goblet Cells
Dhrs7	1.48e-25	0.754771	0.454	0.355	2.24e-21	Crypt Canonical Goblet Cells
Spsb2	1.5e-25	0.711773	0.436	0.321	2.28e-21	Crypt Canonical Goblet Cells
0610007P14Rik	1.65e-25	0.592407	0.584	0.492	2.49e-21	Crypt Canonical Goblet Cells
Mansc1	2.15e-25	0.637967	0.515	0.415	3.26e-21	Crypt Canonical Goblet Cells
Fam103a1	2.15e-25	0.468657	0.646	0.55	3.26e-21	Crypt Canonical Goblet Cells
Tpm4	2.6e-25	0.332435	0.799	0.724	3.94e-21	Crypt Canonical Goblet Cells
Gnb2	2.95e-25	0.289299	0.953	0.891	4.47e-21	Crypt Canonical Goblet Cells
Muc4	4.12e-25	0.460199	0.512	0.372	6.24e-21	Crypt Canonical Goblet Cells
Eef1g	4.63e-25	0.302473	0.975	0.851	7.01e-21	Crypt Canonical Goblet Cells
Tmem147	5.43e-25	0.436348	0.761	0.649	8.22e-21	Crypt Canonical Goblet Cells
Grtp1	5.47e-25	0.417784	0.722	0.643	8.28e-21	Crypt Canonical Goblet Cells
Nt5c	6.26e-25	0.334194	0.923	0.818	9.48e-21	Crypt Canonical Goblet Cells
Aga	6.47e-25	0.756395	0.448	0.344	9.8e-21	Crypt Canonical Goblet Cells
Pex2	8.34e-25	0.638	0.459	0.35	1.26e-20	Crypt Canonical Goblet Cells
Atp6v0d1	1.27e-24	0.415835	0.692	0.599	1.92e-20	Crypt Canonical Goblet Cells
Yipf6	1.3e-24	0.500732	0.666	0.578	1.97e-20	Crypt Canonical Goblet Cells
A130010J15Rik	1.3e-24	1.17316	0.265	0.152	1.98e-20	Crypt Canonical Goblet Cells
Mrpl17	1.37e-24	0.445509	0.727	0.625	2.08e-20	Crypt Canonical Goblet Cells
Dtymk	1.53e-24	0.600856	0.522	0.419	2.32e-20	Crypt Canonical Goblet Cells
Tmem109	2.34e-24	0.84755	0.434	0.336	3.54e-20	Crypt Canonical Goblet Cells
Fam13a	2.56e-24	0.61477	0.543	0.425	3.88e-20	Crypt Canonical Goblet Cells
Atp13a3	2.73e-24	0.461736	0.675	0.584	4.12e-20	Crypt Canonical Goblet Cells
Gcnt1	3.01e-24	0.269692	0.48	0.344	4.55e-20	Crypt Canonical Goblet Cells
Mpc1	4.28e-24	0.322614	0.914	0.796	6.47e-20	Crypt Canonical Goblet Cells
Foxa1	4.52e-24	0.535337	0.614	0.52	6.84e-20	Crypt Canonical Goblet Cells
Rab1a	4.88e-24	0.302725	0.912	0.843	7.38e-20	Crypt Canonical Goblet Cells
Sidt1	6.67e-24	0.719334	0.385	0.274	1.01e-19	Crypt Canonical Goblet Cells
Zfp330	7.57e-24	0.685654	0.492	0.405	1.15e-19	Crypt Canonical Goblet Cells
St6galnac2	7.9e-24	0.735333	0.454	0.349	1.2e-19	Crypt Canonical Goblet Cells
Gar1	1.02e-23	0.709353	0.488	0.392	1.54e-19	Crypt Canonical Goblet Cells
Cops4	1.3e-23	0.533619	0.603	0.496	1.97e-19	Crypt Canonical Goblet Cells
Yipf4	1.38e-23	0.611307	0.494	0.392	2.09e-19	Crypt Canonical Goblet Cells
Surf1	1.43e-23	0.579235	0.585	0.502	2.16e-19	Crypt Canonical Goblet Cells
Ehd4	1.59e-23	0.461444	0.692	0.607	2.41e-19	Crypt Canonical Goblet Cells
Atp2c1	1.72e-23	0.737737	0.418	0.311	2.6e-19	Crypt Canonical Goblet Cells
Wars	1.79e-23	0.432579	0.668	0.568	2.71e-19	Crypt Canonical Goblet Cells
Galk2	1.97e-23	0.705504	0.43	0.329	2.98e-19	Crypt Canonical Goblet Cells
Plpp5	2.22e-23	0.775745	0.432	0.331	3.36e-19	Crypt Canonical Goblet Cells
Rab27b	2.71e-23	0.364721	0.676	0.578	4.1e-19	Crypt Canonical Goblet Cells
Ddrgk1	2.97e-23	0.402567	0.776	0.679	4.49e-19	Crypt Canonical Goblet Cells
1810008I18Rik	3e-23	1.35392	0.212	0.107	4.55e-19	Crypt Canonical Goblet Cells
Dennd1b	4.21e-23	0.386223	0.587	0.474	6.37e-19	Crypt Canonical Goblet Cells
Elof1	4.48e-23	0.398203	0.728	0.64	6.78e-19	Crypt Canonical Goblet Cells
Il11ra1	4.76e-23	0.86141	0.33	0.22	7.21e-19	Crypt Canonical Goblet Cells
Cib2	5.18e-23	1.72921	0.16	0.066	7.84e-19	Crypt Canonical Goblet Cells
Pqlc3	6.03e-23	1.02896	0.306	0.2	9.12e-19	Crypt Canonical Goblet Cells
Golgb1	6.67e-23	0.244349	0.934	0.883	1.01e-18	Crypt Canonical Goblet Cells
Slc22a15	9.82e-23	0.892203	0.369	0.263	1.49e-18	Crypt Canonical Goblet Cells
Atp6v0b	1.07e-22	0.324003	0.877	0.787	1.62e-18	Crypt Canonical Goblet Cells
Cacna2d2	1.16e-22	1.23919	0.242	0.138	1.76e-18	Crypt Canonical Goblet Cells
Copz1	1.33e-22	0.416175	0.722	0.648	2.01e-18	Crypt Canonical Goblet Cells
Rer1	1.64e-22	0.360189	0.819	0.741	2.49e-18	Crypt Canonical Goblet Cells
Abo	1.95e-22	0.943807	0.289	0.177	2.95e-18	Crypt Canonical Goblet Cells
Yif1a	1.99e-22	0.539992	0.591	0.502	3.01e-18	Crypt Canonical Goblet Cells
Ntan1	2.1e-22	0.77771	0.401	0.295	3.18e-18	Crypt Canonical Goblet Cells
Slc35a2	3.1e-22	0.347447	0.801	0.731	4.7e-18	Crypt Canonical Goblet Cells
Lamtor2	3.24e-22	0.255788	0.945	0.876	4.91e-18	Crypt Canonical Goblet Cells
Hmgb1	3.44e-22	0.348722	0.884	0.765	5.21e-18	Crypt Canonical Goblet Cells
Lrig3	4.24e-22	0.480534	0.689	0.581	6.42e-18	Crypt Canonical Goblet Cells
Bst2	4.91e-22	0.76294	0.403	0.302	7.43e-18	Crypt Canonical Goblet Cells
Asns	5.04e-22	0.917952	0.291	0.182	7.63e-18	Crypt Canonical Goblet Cells
2310039H08Rik	8.1e-22	0.422814	0.724	0.634	1.23e-17	Crypt Canonical Goblet Cells
Man2a1	1.23e-21	0.493757	0.564	0.474	1.86e-17	Crypt Canonical Goblet Cells
Utp11l	1.29e-21	0.389996	0.72	0.636	1.96e-17	Crypt Canonical Goblet Cells
Prorsd1	1.43e-21	0.67896	0.468	0.372	2.16e-17	Crypt Canonical Goblet Cells
Smim7	1.54e-21	0.394396	0.725	0.634	2.33e-17	Crypt Canonical Goblet Cells
Tm2d1	1.65e-21	0.557952	0.528	0.436	2.5e-17	Crypt Canonical Goblet Cells
Uap1	1.65e-21	0.405475	0.771	0.695	2.5e-17	Crypt Canonical Goblet Cells
Armcx3	1.72e-21	0.919607	0.312	0.207	2.61e-17	Crypt Canonical Goblet Cells
Tox	1.79e-21	0.881296	0.322	0.218	2.72e-17	Crypt Canonical Goblet Cells
Ndufc2	1.92e-21	0.276189	0.951	0.819	2.9e-17	Crypt Canonical Goblet Cells
Cbr2	1.98e-21	0.814157	0.414	0.314	2.99e-17	Crypt Canonical Goblet Cells
Rgs16	2.19e-21	1.39898	0.204	0.104	3.31e-17	Crypt Canonical Goblet Cells
H3f3b	2.29e-21	0.217862	1	0.999	3.46e-17	Crypt Canonical Goblet Cells
Dpysl3	2.51e-21	0.949871	0.242	0.135	3.8e-17	Crypt Canonical Goblet Cells
Pepd	3.11e-21	0.759359	0.401	0.309	4.71e-17	Crypt Canonical Goblet Cells
Banf1	3.19e-21	0.4073	0.73	0.635	4.83e-17	Crypt Canonical Goblet Cells
Mgat5	3.24e-21	0.409943	0.64	0.558	4.91e-17	Crypt Canonical Goblet Cells
Rps2	3.67e-21	0.247961	1	0.907	5.56e-17	Crypt Canonical Goblet Cells
Prdx3	4.2e-21	0.48795	0.606	0.525	6.36e-17	Crypt Canonical Goblet Cells
Smim11	4.74e-21	0.438454	0.734	0.647	7.18e-17	Crypt Canonical Goblet Cells
Cyb5r3	6.04e-21	0.397905	0.711	0.644	9.15e-17	Crypt Canonical Goblet Cells
Smim20	6.23e-21	0.410151	0.671	0.582	9.43e-17	Crypt Canonical Goblet Cells
Bcl10	6.23e-21	0.349701	0.714	0.644	9.44e-17	Crypt Canonical Goblet Cells
Socs2	6.67e-21	0.584412	0.51	0.415	1.01e-16	Crypt Canonical Goblet Cells
Gm8797	7.79e-21	0.640665	0.451	0.347	1.18e-16	Crypt Canonical Goblet Cells
Suclg2	7.84e-21	0.339575	0.858	0.766	1.19e-16	Crypt Canonical Goblet Cells
Asna1	9.62e-21	0.654592	0.431	0.337	1.46e-16	Crypt Canonical Goblet Cells
2310040G24Rik	1.08e-20	1.46429	0.199	0.106	1.63e-16	Crypt Canonical Goblet Cells
Eid1	1.26e-20	0.956825	0.324	0.225	1.9e-16	Crypt Canonical Goblet Cells
Cycs	2.11e-20	0.227821	0.953	0.865	3.19e-16	Crypt Canonical Goblet Cells
Prelid2	2.64e-20	0.525822	0.551	0.459	4e-16	Crypt Canonical Goblet Cells
Bet1l	3.21e-20	0.42786	0.68	0.599	4.86e-16	Crypt Canonical Goblet Cells
F3	3.57e-20	0.383438	0.721	0.637	5.4e-16	Crypt Canonical Goblet Cells
Eif4ebp1	4.52e-20	0.623508	0.445	0.354	6.84e-16	Crypt Canonical Goblet Cells
Eef1d	4.86e-20	0.275624	0.91	0.8	7.36e-16	Crypt Canonical Goblet Cells
Dynlrb1	6.05e-20	0.305192	0.878	0.791	9.15e-16	Crypt Canonical Goblet Cells
Fam107b	6.94e-20	0.449661	0.658	0.572	1.05e-15	Crypt Canonical Goblet Cells
Flrt3	7.13e-20	0.731052	0.588	0.525	1.08e-15	Crypt Canonical Goblet Cells
Pla2g16	9.05e-20	0.423418	0.692	0.614	1.37e-15	Crypt Canonical Goblet Cells
Camk2n1	1.14e-19	0.376642	0.535	0.436	1.72e-15	Crypt Canonical Goblet Cells
Suclg1	1.19e-19	0.261546	0.959	0.851	1.81e-15	Crypt Canonical Goblet Cells
Cst3	1.21e-19	0.288375	0.923	0.813	1.84e-15	Crypt Canonical Goblet Cells
Ociad1	1.25e-19	0.52274	0.542	0.465	1.89e-15	Crypt Canonical Goblet Cells
Ica1	1.37e-19	0.650442	0.432	0.341	2.07e-15	Crypt Canonical Goblet Cells
Ghr	1.38e-19	0.799752	0.314	0.214	2.08e-15	Crypt Canonical Goblet Cells
Ano7	1.65e-19	0.770622	0.27	0.166	2.49e-15	Crypt Canonical Goblet Cells
Tmem263	1.73e-19	0.79388	0.36	0.266	2.62e-15	Crypt Canonical Goblet Cells
Ctnnbip1	1.73e-19	0.697539	0.397	0.298	2.63e-15	Crypt Canonical Goblet Cells
Hmgcs1	1.77e-19	0.364809	0.88	0.828	2.69e-15	Crypt Canonical Goblet Cells
Slc35g2	1.83e-19	1.675	0.143	0.062	2.77e-15	Crypt Canonical Goblet Cells
Gfi1	2.02e-19	1.03761	0.212	0.117	3.06e-15	Crypt Canonical Goblet Cells
Slc39a11	2.53e-19	0.421458	0.646	0.573	3.83e-15	Crypt Canonical Goblet Cells
Ccdc109b	2.85e-19	1.50096	0.165	0.079	4.31e-15	Crypt Canonical Goblet Cells
Mrps28	3.87e-19	0.435034	0.644	0.552	5.86e-15	Crypt Canonical Goblet Cells
Arfgef3	4.26e-19	0.903627	0.297	0.202	6.45e-15	Crypt Canonical Goblet Cells
Rps7	4.32e-19	0.247011	0.999	0.925	6.53e-15	Crypt Canonical Goblet Cells
Myl12a	4.58e-19	0.27659	0.869	0.818	6.93e-15	Crypt Canonical Goblet Cells
Mmadhc	4.75e-19	0.497727	0.543	0.466	7.2e-15	Crypt Canonical Goblet Cells
Cog2	4.86e-19	0.633301	0.42	0.327	7.35e-15	Crypt Canonical Goblet Cells
Uggt1	4.91e-19	0.535907	0.527	0.457	7.43e-15	Crypt Canonical Goblet Cells
C330006A16Rik	5.17e-19	0.671675	0.452	0.37	7.83e-15	Crypt Canonical Goblet Cells
Sec61a1	6.11e-19	0.325819	0.855	0.755	9.25e-15	Crypt Canonical Goblet Cells
Lap3	6.58e-19	0.507356	0.539	0.457	9.96e-15	Crypt Canonical Goblet Cells
Spint2	7.13e-19	0.0801934	0.998	0.995	1.08e-14	Crypt Canonical Goblet Cells
Golm1	7.29e-19	0.271367	0.948	0.876	1.1e-14	Crypt Canonical Goblet Cells
Psmb1	8.56e-19	0.247906	0.953	0.861	1.3e-14	Crypt Canonical Goblet Cells
Rapgef3	9.94e-19	0.857657	0.243	0.146	1.5e-14	Crypt Canonical Goblet Cells
Mrps33	1.22e-18	0.348596	0.819	0.723	1.85e-14	Crypt Canonical Goblet Cells
Arfip2	1.49e-18	0.542132	0.469	0.384	2.26e-14	Crypt Canonical Goblet Cells
Yipf5	1.59e-18	0.52233	0.506	0.433	2.41e-14	Crypt Canonical Goblet Cells
Slc35b2	1.7e-18	0.560462	0.499	0.42	2.57e-14	Crypt Canonical Goblet Cells
Chodl	1.75e-18	1.52952	0.167	0.082	2.65e-14	Crypt Canonical Goblet Cells
Ormdl1	1.86e-18	0.951994	0.272	0.179	2.82e-14	Crypt Canonical Goblet Cells
Gabarapl2	1.98e-18	0.253042	0.813	0.747	3e-14	Crypt Canonical Goblet Cells
Rps3	2.01e-18	0.223132	0.999	0.947	3.04e-14	Crypt Canonical Goblet Cells
Upb1	2.09e-18	1.17802	0.229	0.139	3.16e-14	Crypt Canonical Goblet Cells
Fam114a1	2.17e-18	0.53946	0.492	0.407	3.29e-14	Crypt Canonical Goblet Cells
Fryl	2.37e-18	0.282893	0.735	0.654	3.59e-14	Crypt Canonical Goblet Cells
Copa	2.46e-18	0.335313	0.774	0.697	3.73e-14	Crypt Canonical Goblet Cells
Tor3a	2.58e-18	0.454752	0.393	0.293	3.9e-14	Crypt Canonical Goblet Cells
Nktr	3.07e-18	0.322778	0.874	0.812	4.65e-14	Crypt Canonical Goblet Cells
Lman2	3.12e-18	0.351071	0.749	0.689	4.72e-14	Crypt Canonical Goblet Cells
Srsf3	3.55e-18	0.312925	0.86	0.77	5.37e-14	Crypt Canonical Goblet Cells
Psma2	3.86e-18	0.292219	0.873	0.777	5.85e-14	Crypt Canonical Goblet Cells
Pycr1	4.16e-18	1.514	0.13	0.053	6.3e-14	Crypt Canonical Goblet Cells
Btf3l4	4.29e-18	0.48207	0.553	0.475	6.5e-14	Crypt Canonical Goblet Cells
Ptma	4.97e-18	0.180662	0.989	0.903	7.52e-14	Crypt Canonical Goblet Cells
Eif3e	6.2e-18	0.337835	0.79	0.698	9.39e-14	Crypt Canonical Goblet Cells
Ufsp2	6.36e-18	0.526208	0.515	0.433	9.63e-14	Crypt Canonical Goblet Cells
Barx2	7.21e-18	1.01714	0.191	0.101	1.09e-13	Crypt Canonical Goblet Cells
4930523C07Rik	7.31e-18	0.538308	0.57	0.491	1.11e-13	Crypt Canonical Goblet Cells
Cacybp	8.9e-18	0.565254	0.502	0.43	1.35e-13	Crypt Canonical Goblet Cells
Wdr83os	1.07e-17	0.504921	0.525	0.439	1.62e-13	Crypt Canonical Goblet Cells
Alcam	1.13e-17	0.483261	0.526	0.445	1.71e-13	Crypt Canonical Goblet Cells
Galk1	1.4e-17	0.90441	0.288	0.196	2.12e-13	Crypt Canonical Goblet Cells
Med10	1.46e-17	0.533887	0.458	0.375	2.22e-13	Crypt Canonical Goblet Cells
Tgif1	1.51e-17	0.601953	0.549	0.493	2.28e-13	Crypt Canonical Goblet Cells
0610040J01Rik	1.69e-17	0.52307	0.537	0.465	2.56e-13	Crypt Canonical Goblet Cells
Mdh2	2.34e-17	0.248978	0.953	0.833	3.54e-13	Crypt Canonical Goblet Cells
Polr2f	2.64e-17	0.269648	0.897	0.81	3.99e-13	Crypt Canonical Goblet Cells
Scp2	3.05e-17	0.265553	0.889	0.819	4.61e-13	Crypt Canonical Goblet Cells
Sh3bgr	3.71e-17	0.522729	0.519	0.442	5.62e-13	Crypt Canonical Goblet Cells
Auts2	3.79e-17	0.633557	0.462	0.384	5.74e-13	Crypt Canonical Goblet Cells
Med28	3.85e-17	0.324773	0.759	0.678	5.83e-13	Crypt Canonical Goblet Cells
Vdac1	4.01e-17	0.254514	0.906	0.841	6.07e-13	Crypt Canonical Goblet Cells
Isoc2b	4.01e-17	0.842498	0.315	0.225	6.07e-13	Crypt Canonical Goblet Cells
Rnf5	4.14e-17	0.41131	0.597	0.521	6.27e-13	Crypt Canonical Goblet Cells
C1d	4.48e-17	0.464091	0.541	0.469	6.78e-13	Crypt Canonical Goblet Cells
Acadl	5.34e-17	0.351362	0.637	0.567	8.08e-13	Crypt Canonical Goblet Cells
Papola	6.01e-17	0.34196	0.731	0.669	9.1e-13	Crypt Canonical Goblet Cells
Bcat2	6.68e-17	0.847747	0.338	0.256	1.01e-12	Crypt Canonical Goblet Cells
Spcs3	7.28e-17	0.530095	0.51	0.435	1.1e-12	Crypt Canonical Goblet Cells
Tmem39a	7.36e-17	0.736768	0.318	0.233	1.11e-12	Crypt Canonical Goblet Cells
Ssb	8.47e-17	0.378427	0.688	0.612	1.28e-12	Crypt Canonical Goblet Cells
Erh	1.48e-16	0.30176	0.835	0.721	2.23e-12	Crypt Canonical Goblet Cells
Tecpr1	1.55e-16	0.533045	0.482	0.402	2.34e-12	Crypt Canonical Goblet Cells
9030622O22Rik	1.63e-16	1.082	0.189	0.106	2.47e-12	Crypt Canonical Goblet Cells
Sec31a	1.66e-16	0.353595	0.728	0.658	2.51e-12	Crypt Canonical Goblet Cells
Sval3	1.69e-16	1.59872	0.111	0.042	2.56e-12	Crypt Canonical Goblet Cells
Rabggtb	1.77e-16	0.436691	0.595	0.526	2.68e-12	Crypt Canonical Goblet Cells
Chd7	1.78e-16	0.346139	0.737	0.679	2.7e-12	Crypt Canonical Goblet Cells
Rpl27	1.83e-16	0.202738	0.989	0.907	2.77e-12	Crypt Canonical Goblet Cells
Slc6a6	1.95e-16	0.465998	0.527	0.448	2.95e-12	Crypt Canonical Goblet Cells
Cirbp	2.06e-16	0.53589	0.46	0.377	3.12e-12	Crypt Canonical Goblet Cells
Golim4	2.18e-16	0.555468	0.444	0.369	3.29e-12	Crypt Canonical Goblet Cells
Slc44a3	2.24e-16	0.482588	0.5	0.431	3.38e-12	Crypt Canonical Goblet Cells
Rbx1	2.3e-16	0.266691	0.916	0.83	3.47e-12	Crypt Canonical Goblet Cells
Foxa2	2.59e-16	0.484521	0.583	0.514	3.93e-12	Crypt Canonical Goblet Cells
Mtx2	2.65e-16	0.476282	0.521	0.448	4.01e-12	Crypt Canonical Goblet Cells
Polr3k	2.77e-16	0.441012	0.567	0.506	4.2e-12	Crypt Canonical Goblet Cells
Cox7a1	2.79e-16	0.292636	0.805	0.758	4.22e-12	Crypt Canonical Goblet Cells
Dusp23	2.91e-16	0.757278	0.345	0.265	4.41e-12	Crypt Canonical Goblet Cells
Llph	2.93e-16	0.320698	0.776	0.701	4.43e-12	Crypt Canonical Goblet Cells
Degs2	3.37e-16	0.280175	0.774	0.703	5.1e-12	Crypt Canonical Goblet Cells
Mpdu1	3.83e-16	0.429753	0.57	0.504	5.8e-12	Crypt Canonical Goblet Cells
Tmed4	3.85e-16	0.534642	0.457	0.382	5.83e-12	Crypt Canonical Goblet Cells
Eif2ak3	4.15e-16	0.559279	0.396	0.303	6.28e-12	Crypt Canonical Goblet Cells
Litaf	4.34e-16	0.0623752	0.646	0.563	6.56e-12	Crypt Canonical Goblet Cells
Capn9	4.4e-16	0.475941	0.409	0.307	6.65e-12	Crypt Canonical Goblet Cells
2210011C24Rik	4.75e-16	0.56951	0.26	0.163	7.19e-12	Crypt Canonical Goblet Cells
BC030870	5.06e-16	0.293957	0.823	0.76	7.67e-12	Crypt Canonical Goblet Cells
Plcb1	6.97e-16	1.53573	0.139	0.066	1.06e-11	Crypt Canonical Goblet Cells
Mrfap1	7.05e-16	0.314313	0.813	0.735	1.07e-11	Crypt Canonical Goblet Cells
Polr2g	7.26e-16	0.473147	0.49	0.417	1.1e-11	Crypt Canonical Goblet Cells
Tmem9b	7.95e-16	0.397279	0.571	0.5	1.2e-11	Crypt Canonical Goblet Cells
Psenen	8.06e-16	0.259768	0.855	0.779	1.22e-11	Crypt Canonical Goblet Cells
Apoo	9.23e-16	0.764449	0.311	0.231	1.4e-11	Crypt Canonical Goblet Cells
Slc17a9	1.07e-15	0.543649	0.355	0.267	1.63e-11	Crypt Canonical Goblet Cells
Sap18	1.11e-15	0.357976	0.702	0.621	1.68e-11	Crypt Canonical Goblet Cells
Cdk5rap3	1.12e-15	0.433978	0.554	0.479	1.69e-11	Crypt Canonical Goblet Cells
Akr1b10	1.34e-15	1.0809	0.219	0.137	2.02e-11	Crypt Canonical Goblet Cells
Mrpl23	1.37e-15	0.292571	0.813	0.696	2.07e-11	Crypt Canonical Goblet Cells
Pole4	1.43e-15	0.519715	0.478	0.418	2.17e-11	Crypt Canonical Goblet Cells
Ruvbl2	1.56e-15	0.792203	0.315	0.234	2.37e-11	Crypt Canonical Goblet Cells
Cdc123	1.61e-15	0.4855	0.51	0.439	2.44e-11	Crypt Canonical Goblet Cells
Sec24a	1.73e-15	0.544124	0.495	0.428	2.62e-11	Crypt Canonical Goblet Cells
Arf5	1.8e-15	0.22667	0.915	0.865	2.73e-11	Crypt Canonical Goblet Cells
Atraid	2.18e-15	0.343458	0.687	0.605	3.3e-11	Crypt Canonical Goblet Cells
H3f3a	2.36e-15	0.181401	0.987	0.939	3.57e-11	Crypt Canonical Goblet Cells
Imp3	2.39e-15	0.352384	0.68	0.602	3.62e-11	Crypt Canonical Goblet Cells
Ptgr1	2.51e-15	0.737576	0.386	0.314	3.8e-11	Crypt Canonical Goblet Cells
Wdr61	2.93e-15	0.447322	0.544	0.471	4.43e-11	Crypt Canonical Goblet Cells
Atf3	2.98e-15	0.294675	0.993	0.967	4.51e-11	Crypt Canonical Goblet Cells
Gmfg	3.26e-15	0.521413	0.516	0.453	4.93e-11	Crypt Canonical Goblet Cells
Tfg	3.59e-15	0.501309	0.504	0.44	5.44e-11	Crypt Canonical Goblet Cells
Sgsm3	3.75e-15	0.310553	0.611	0.534	5.68e-11	Crypt Canonical Goblet Cells
Tmem126a	3.96e-15	0.489284	0.516	0.454	6e-11	Crypt Canonical Goblet Cells
Aldh18a1	4.2e-15	1.05802	0.228	0.15	6.35e-11	Crypt Canonical Goblet Cells
Ube2b	4.63e-15	0.291544	0.812	0.753	7.01e-11	Crypt Canonical Goblet Cells
Rcan3	4.73e-15	0.757348	0.293	0.211	7.15e-11	Crypt Canonical Goblet Cells
Uqcrfs1	4.88e-15	0.20424	0.955	0.855	7.39e-11	Crypt Canonical Goblet Cells
1700066B19Rik	5.18e-15	0.790783	0.264	0.181	7.84e-11	Crypt Canonical Goblet Cells
Ubl5	5.22e-15	0.197314	0.975	0.9	7.9e-11	Crypt Canonical Goblet Cells
Zfyve21	5.4e-15	0.522465	0.408	0.33	8.18e-11	Crypt Canonical Goblet Cells
Ndufs8	5.67e-15	0.283178	0.843	0.754	8.59e-11	Crypt Canonical Goblet Cells
Qtrt1	5.73e-15	0.834022	0.294	0.216	8.68e-11	Crypt Canonical Goblet Cells
Cuta	5.88e-15	0.342224	0.701	0.633	8.9e-11	Crypt Canonical Goblet Cells
Ifitm2	6.13e-15	0.290323	0.722	0.609	9.27e-11	Crypt Canonical Goblet Cells
Stk38l	6.72e-15	0.44178	0.567	0.503	1.02e-10	Crypt Canonical Goblet Cells
Txndc11	6.8e-15	0.51307	0.553	0.496	1.03e-10	Crypt Canonical Goblet Cells
Ptpro	7.31e-15	1.8003	0.101	0.039	1.11e-10	Crypt Canonical Goblet Cells
Prkar2a	7.85e-15	0.336382	0.756	0.692	1.19e-10	Crypt Canonical Goblet Cells
Pdcd6	9.55e-15	0.294848	0.728	0.656	1.45e-10	Crypt Canonical Goblet Cells
Tob1	1.05e-14	0.260211	0.832	0.784	1.59e-10	Crypt Canonical Goblet Cells
Cyb5a	1.07e-14	0.2714	0.813	0.729	1.63e-10	Crypt Canonical Goblet Cells
Slc25a4	1.22e-14	1.31156	0.198	0.121	1.85e-10	Crypt Canonical Goblet Cells
Appl2	1.24e-14	0.126906	0.753	0.689	1.88e-10	Crypt Canonical Goblet Cells
Slc7a7	1.28e-14	0.583044	0.405	0.331	1.94e-10	Crypt Canonical Goblet Cells
Bcl2	1.3e-14	0.970864	0.265	0.186	1.97e-10	Crypt Canonical Goblet Cells
Sec16a	1.3e-14	0.514818	0.465	0.396	1.97e-10	Crypt Canonical Goblet Cells
1110032A03Rik	1.3e-14	0.639959	0.337	0.253	1.97e-10	Crypt Canonical Goblet Cells
Eif4a3	1.31e-14	0.422326	0.548	0.486	1.98e-10	Crypt Canonical Goblet Cells
Cops7a	1.44e-14	0.416958	0.574	0.512	2.18e-10	Crypt Canonical Goblet Cells
Rpl8	1.44e-14	0.19634	0.999	0.969	2.18e-10	Crypt Canonical Goblet Cells
Ccnd3	1.54e-14	0.529157	0.422	0.352	2.33e-10	Crypt Canonical Goblet Cells
Sec24d	1.56e-14	0.674727	0.36	0.292	2.36e-10	Crypt Canonical Goblet Cells
Ebag9	1.79e-14	0.609995	0.372	0.297	2.72e-10	Crypt Canonical Goblet Cells
Dctn3	1.86e-14	0.222167	0.879	0.816	2.82e-10	Crypt Canonical Goblet Cells
Park7	2.06e-14	0.239339	0.855	0.726	3.12e-10	Crypt Canonical Goblet Cells
Cisd1	2.09e-14	0.242079	0.88	0.79	3.16e-10	Crypt Canonical Goblet Cells
Btf3	2.16e-14	0.195308	0.978	0.9	3.27e-10	Crypt Canonical Goblet Cells
Hnrnpa3	2.28e-14	0.266619	0.894	0.807	3.45e-10	Crypt Canonical Goblet Cells
Idh3a	2.37e-14	0.406085	0.65	0.602	3.59e-10	Crypt Canonical Goblet Cells
Timm17a	2.59e-14	0.421691	0.577	0.522	3.92e-10	Crypt Canonical Goblet Cells
Adrbk1	2.67e-14	0.404603	0.488	0.415	4.05e-10	Crypt Canonical Goblet Cells
Acvr1c	2.75e-14	1.00608	0.218	0.14	4.16e-10	Crypt Canonical Goblet Cells
Psmb7	2.87e-14	0.304223	0.728	0.66	4.35e-10	Crypt Canonical Goblet Cells
Ifi27	2.96e-14	0.358371	0.647	0.588	4.49e-10	Crypt Canonical Goblet Cells
Fermt1	3.11e-14	0.19842	0.877	0.821	4.71e-10	Crypt Canonical Goblet Cells
Cbln3	3.42e-14	1.17461	0.119	0.053	5.18e-10	Crypt Canonical Goblet Cells
E330009J07Rik	3.74e-14	0.870301	0.256	0.178	5.67e-10	Crypt Canonical Goblet Cells
Anpep	3.82e-14	1.58032	0.126	0.061	5.78e-10	Crypt Canonical Goblet Cells
4930404N11Rik	4.23e-14	1.16404	0.128	0.06	6.4e-10	Crypt Canonical Goblet Cells
Kpna2	4.9e-14	0.78628	0.25	0.17	7.42e-10	Crypt Canonical Goblet Cells
Utrn	5.5e-14	0.610695	0.387	0.311	8.33e-10	Crypt Canonical Goblet Cells
Stk39	6.31e-14	0.66162	0.373	0.303	9.55e-10	Crypt Canonical Goblet Cells
Prdm14	6.33e-14	1.42775	0.121	0.057	9.58e-10	Crypt Canonical Goblet Cells
Eif2b1	6.35e-14	0.393601	0.559	0.499	9.62e-10	Crypt Canonical Goblet Cells
Gm10320	6.45e-14	0.780031	0.305	0.234	9.76e-10	Crypt Canonical Goblet Cells
Dpy30	6.61e-14	0.325596	0.702	0.625	1e-09	Crypt Canonical Goblet Cells
Lsm6	6.63e-14	0.31244	0.678	0.616	1e-09	Crypt Canonical Goblet Cells
1700019D03Rik	6.88e-14	0.619605	0.349	0.271	1.04e-09	Crypt Canonical Goblet Cells
Scfd1	6.92e-14	0.689445	0.35	0.277	1.05e-09	Crypt Canonical Goblet Cells
Spon2	7.19e-14	2.14589	0.077	0.025	1.09e-09	Crypt Canonical Goblet Cells
Insl6	7.26e-14	0.858919	0.259	0.185	1.1e-09	Crypt Canonical Goblet Cells
Uba5	7.37e-14	0.52188	0.42	0.352	1.12e-09	Crypt Canonical Goblet Cells
Dusp6	8.46e-14	0.390544	0.467	0.384	1.28e-09	Crypt Canonical Goblet Cells
Iscu	8.63e-14	0.341627	0.593	0.524	1.31e-09	Crypt Canonical Goblet Cells
Mrps10	8.82e-14	0.507294	0.47	0.407	1.33e-09	Crypt Canonical Goblet Cells
Gopc	9e-14	0.791511	0.282	0.21	1.36e-09	Crypt Canonical Goblet Cells
Lsm4	9.98e-14	0.2557	0.883	0.798	1.51e-09	Crypt Canonical Goblet Cells
Stx5a	1.08e-13	0.358095	0.644	0.589	1.63e-09	Crypt Canonical Goblet Cells
Rps6	1.49e-13	0.200578	0.998	0.917	2.26e-09	Crypt Canonical Goblet Cells
Slc41a2	1.67e-13	1.00804	0.158	0.086	2.53e-09	Crypt Canonical Goblet Cells
Cyp51	2.01e-13	0.386734	0.666	0.613	3.04e-09	Crypt Canonical Goblet Cells
Commd6	2.38e-13	0.360439	0.663	0.61	3.6e-09	Crypt Canonical Goblet Cells
Bud31	2.49e-13	0.385263	0.538	0.478	3.77e-09	Crypt Canonical Goblet Cells
BC016579	2.6e-13	0.381468	0.541	0.48	3.93e-09	Crypt Canonical Goblet Cells
Paip2	2.73e-13	0.287489	0.777	0.699	4.13e-09	Crypt Canonical Goblet Cells
Insc	2.9e-13	1.07676	0.158	0.089	4.39e-09	Crypt Canonical Goblet Cells
Arpc3	3.01e-13	0.206639	0.941	0.876	4.56e-09	Crypt Canonical Goblet Cells
Atp6v1f	3.04e-13	0.231047	0.919	0.827	4.6e-09	Crypt Canonical Goblet Cells
Pyurf	3.14e-13	0.493888	0.459	0.396	4.75e-09	Crypt Canonical Goblet Cells
Cetn3	3.37e-13	0.451023	0.504	0.438	5.1e-09	Crypt Canonical Goblet Cells
Ppa2	3.38e-13	0.388993	0.587	0.538	5.12e-09	Crypt Canonical Goblet Cells
Ihh	3.58e-13	0.469521	0.558	0.498	5.41e-09	Crypt Canonical Goblet Cells
Egr1	3.71e-13	0.307755	0.982	0.953	5.62e-09	Crypt Canonical Goblet Cells
Slc9a3r2	3.75e-13	1.28096	0.141	0.075	5.68e-09	Crypt Canonical Goblet Cells
Clcn3	3.89e-13	0.345701	0.73	0.676	5.88e-09	Crypt Canonical Goblet Cells
Tbrg1	4.42e-13	0.257903	0.853	0.781	6.7e-09	Crypt Canonical Goblet Cells
Tmbim6	4.74e-13	0.157536	0.989	0.946	7.18e-09	Crypt Canonical Goblet Cells
Mrps12	4.97e-13	0.324746	0.71	0.648	7.52e-09	Crypt Canonical Goblet Cells
Mcee	5.14e-13	0.311522	0.739	0.666	7.78e-09	Crypt Canonical Goblet Cells
Ece2	5.15e-13	0.866159	0.265	0.194	7.79e-09	Crypt Canonical Goblet Cells
A4gnt	5.36e-13	1.90479	0.084	0.031	8.11e-09	Crypt Canonical Goblet Cells
Dusp8	5.37e-13	0.513616	0.463	0.395	8.13e-09	Crypt Canonical Goblet Cells
Cdc26	5.74e-13	0.414783	0.542	0.489	8.69e-09	Crypt Canonical Goblet Cells
Ndufs3	5.93e-13	0.264658	0.822	0.729	8.98e-09	Crypt Canonical Goblet Cells
U2af1	6.84e-13	0.305735	0.701	0.641	1.03e-08	Crypt Canonical Goblet Cells
Fis1	7.51e-13	0.262157	0.783	0.723	1.14e-08	Crypt Canonical Goblet Cells
Dio1	7.98e-13	0.195237	0.476	0.387	1.21e-08	Crypt Canonical Goblet Cells
Tspan3	8.67e-13	0.196095	0.94	0.865	1.31e-08	Crypt Canonical Goblet Cells
Chchd10	8.81e-13	0.170813	0.991	0.908	1.33e-08	Crypt Canonical Goblet Cells
Psmd10	9.61e-13	0.542407	0.407	0.346	1.45e-08	Crypt Canonical Goblet Cells
Gtf2h5	1.01e-12	0.282441	0.701	0.647	1.53e-08	Crypt Canonical Goblet Cells
0610009B22Rik	1.07e-12	0.502742	0.392	0.323	1.62e-08	Crypt Canonical Goblet Cells
Kti12	1.22e-12	0.829529	0.268	0.199	1.84e-08	Crypt Canonical Goblet Cells
Mrpl36	1.26e-12	0.332585	0.663	0.606	1.91e-08	Crypt Canonical Goblet Cells
Gm8730	1.33e-12	0.215619	0.911	0.763	2.01e-08	Crypt Canonical Goblet Cells
Klhl25	1.36e-12	0.961629	0.199	0.129	2.06e-08	Crypt Canonical Goblet Cells
Bnip3l	1.37e-12	0.32045	0.655	0.598	2.08e-08	Crypt Canonical Goblet Cells
Fam195b	1.51e-12	0.638244	0.307	0.233	2.29e-08	Crypt Canonical Goblet Cells
Canx	1.52e-12	0.243621	0.885	0.792	2.3e-08	Crypt Canonical Goblet Cells
G6pc3	1.58e-12	0.59107	0.369	0.309	2.4e-08	Crypt Canonical Goblet Cells
Morf4l1	1.59e-12	0.236731	0.86	0.807	2.41e-08	Crypt Canonical Goblet Cells
Arhgef38	1.65e-12	0.601598	0.363	0.293	2.5e-08	Crypt Canonical Goblet Cells
Mzt1	1.72e-12	0.495603	0.407	0.338	2.61e-08	Crypt Canonical Goblet Cells
Tpd52l1	1.73e-12	1.2937	0.137	0.074	2.61e-08	Crypt Canonical Goblet Cells
Tomm5	1.91e-12	0.259549	0.866	0.761	2.89e-08	Crypt Canonical Goblet Cells
Mapre1	1.98e-12	0.263378	0.73	0.661	3e-08	Crypt Canonical Goblet Cells
Pfn1	2.04e-12	0.155431	0.978	0.957	3.09e-08	Crypt Canonical Goblet Cells
Kcnk6	2.05e-12	0.481686	0.314	0.231	3.1e-08	Crypt Canonical Goblet Cells
Srp54b	2.05e-12	0.335396	0.602	0.549	3.11e-08	Crypt Canonical Goblet Cells
Oat	2.15e-12	0.296554	0.72	0.654	3.25e-08	Crypt Canonical Goblet Cells
Pithd1	2.21e-12	0.498788	0.425	0.358	3.35e-08	Crypt Canonical Goblet Cells
Aldh3b2	2.44e-12	0.64891	0.229	0.153	3.69e-08	Crypt Canonical Goblet Cells
Sdr16c6	2.84e-12	1.91527	0.079	0.03	4.3e-08	Crypt Canonical Goblet Cells
Srf	2.95e-12	0.370605	0.606	0.55	4.46e-08	Crypt Canonical Goblet Cells
Nudcd2	2.96e-12	0.67315	0.354	0.295	4.48e-08	Crypt Canonical Goblet Cells
Dnajc12	3.13e-12	1.00252	0.16	0.095	4.74e-08	Crypt Canonical Goblet Cells
Sike1	3.38e-12	0.438913	0.517	0.459	5.12e-08	Crypt Canonical Goblet Cells
Fut4	3.4e-12	0.479458	0.462	0.404	5.14e-08	Crypt Canonical Goblet Cells
C2cd2l	3.56e-12	0.45455	0.312	0.233	5.39e-08	Crypt Canonical Goblet Cells
Eif1	3.79e-12	0.118171	0.999	0.992	5.73e-08	Crypt Canonical Goblet Cells
Nipal2	4e-12	0.565392	0.3	0.228	6.05e-08	Crypt Canonical Goblet Cells
Slc38a9	4.14e-12	1.35962	0.092	0.039	6.27e-08	Crypt Canonical Goblet Cells
Tars	4.18e-12	0.426422	0.513	0.462	6.32e-08	Crypt Canonical Goblet Cells
Lypd6b	4.33e-12	1.22344	0.145	0.082	6.56e-08	Crypt Canonical Goblet Cells
Pigp	4.39e-12	0.401694	0.542	0.483	6.65e-08	Crypt Canonical Goblet Cells
Mrps18a	4.46e-12	0.368359	0.562	0.505	6.75e-08	Crypt Canonical Goblet Cells
Plscr1	4.55e-12	0.234617	0.861	0.802	6.89e-08	Crypt Canonical Goblet Cells
Dynlt1f	5.12e-12	0.659027	0.31	0.24	7.74e-08	Crypt Canonical Goblet Cells
Nav1	5.48e-12	1.15339	0.168	0.103	8.29e-08	Crypt Canonical Goblet Cells
Isca2	5.49e-12	0.586521	0.343	0.276	8.31e-08	Crypt Canonical Goblet Cells
Ngfrap1	6.54e-12	0.469693	0.452	0.393	9.9e-08	Crypt Canonical Goblet Cells
Tmem214	6.71e-12	0.527472	0.387	0.326	1.02e-07	Crypt Canonical Goblet Cells
St6galnac4	7.03e-12	0.721087	0.33	0.266	1.06e-07	Crypt Canonical Goblet Cells
Apeh	7.62e-12	0.467225	0.466	0.418	1.15e-07	Crypt Canonical Goblet Cells
Ppp1r14b	7.86e-12	0.452015	0.5	0.436	1.19e-07	Crypt Canonical Goblet Cells
Trmt112	8.33e-12	0.465792	0.468	0.41	1.26e-07	Crypt Canonical Goblet Cells
Derl2	9.34e-12	0.581249	0.379	0.321	1.41e-07	Crypt Canonical Goblet Cells
Ampd3	9.66e-12	0.619539	0.303	0.234	1.46e-07	Crypt Canonical Goblet Cells
Gmppa	9.8e-12	0.424237	0.481	0.428	1.48e-07	Crypt Canonical Goblet Cells
Pgm3	1.03e-11	0.470923	0.406	0.345	1.56e-07	Crypt Canonical Goblet Cells
Nipsnap3b	1.03e-11	0.445934	0.433	0.374	1.56e-07	Crypt Canonical Goblet Cells
Sod2	1.32e-11	0.244477	0.792	0.723	2e-07	Crypt Canonical Goblet Cells
B3galt2	1.38e-11	1.49573	0.12	0.062	2.09e-07	Crypt Canonical Goblet Cells
B3gnt5	1.42e-11	0.347087	0.649	0.597	2.14e-07	Crypt Canonical Goblet Cells
Brix1	1.52e-11	0.62187	0.348	0.289	2.3e-07	Crypt Canonical Goblet Cells
Agt	1.54e-11	0.854057	0.128	0.067	2.33e-07	Crypt Canonical Goblet Cells
Deptor	1.59e-11	0.278384	0.785	0.721	2.41e-07	Crypt Canonical Goblet Cells
Abhd11	1.85e-11	0.320188	0.545	0.498	2.81e-07	Crypt Canonical Goblet Cells
Arl6ip5	1.86e-11	0.494543	0.385	0.324	2.82e-07	Crypt Canonical Goblet Cells
Tmem234	1.86e-11	0.236653	0.88	0.807	2.82e-07	Crypt Canonical Goblet Cells
Fyn	1.87e-11	1.39947	0.096	0.044	2.83e-07	Crypt Canonical Goblet Cells
Twf2	1.89e-11	0.760608	0.274	0.207	2.87e-07	Crypt Canonical Goblet Cells
Pecr	1.95e-11	0.928328	0.209	0.144	2.95e-07	Crypt Canonical Goblet Cells
Slc43a1	2.13e-11	1.53963	0.092	0.041	3.22e-07	Crypt Canonical Goblet Cells
Mt3	2.15e-11	1.51824	0.096	0.044	3.26e-07	Crypt Canonical Goblet Cells
Magoh	2.27e-11	0.350615	0.575	0.527	3.44e-07	Crypt Canonical Goblet Cells
Ube2e1	2.3e-11	0.422765	0.486	0.435	3.48e-07	Crypt Canonical Goblet Cells
Naa20	2.41e-11	0.357121	0.524	0.464	3.64e-07	Crypt Canonical Goblet Cells
Slc7a4	2.62e-11	0.709895	0.258	0.193	3.96e-07	Crypt Canonical Goblet Cells
Ccl9	2.62e-11	1.47132	0.09	0.039	3.97e-07	Crypt Canonical Goblet Cells
Zfp9	2.75e-11	1.19972	0.158	0.097	4.16e-07	Crypt Canonical Goblet Cells
H13	2.92e-11	0.317923	0.673	0.63	4.42e-07	Crypt Canonical Goblet Cells
Tex30	2.93e-11	0.900946	0.221	0.156	4.43e-07	Crypt Canonical Goblet Cells
Egf	3.31e-11	1.13757	0.136	0.076	5.01e-07	Crypt Canonical Goblet Cells
Atp2a3	3.41e-11	0.207183	0.799	0.747	5.16e-07	Crypt Canonical Goblet Cells
Ivns1abp	3.49e-11	0.180096	0.934	0.874	5.28e-07	Crypt Canonical Goblet Cells
Tmem60	3.62e-11	0.562722	0.343	0.282	5.48e-07	Crypt Canonical Goblet Cells
Fos	4.11e-11	0.204367	0.999	0.998	6.22e-07	Crypt Canonical Goblet Cells
Grpel1	4.16e-11	0.300016	0.665	0.601	6.29e-07	Crypt Canonical Goblet Cells
Mgat3	4.2e-11	0.438617	0.447	0.396	6.36e-07	Crypt Canonical Goblet Cells
H2-T23	4.79e-11	0.149658	0.601	0.534	7.24e-07	Crypt Canonical Goblet Cells
Mcf2l	4.82e-11	0.278599	0.452	0.383	7.29e-07	Crypt Canonical Goblet Cells
Eif3m	5.47e-11	0.259737	0.752	0.668	8.27e-07	Crypt Canonical Goblet Cells
Creb3	5.52e-11	0.428544	0.424	0.363	8.35e-07	Crypt Canonical Goblet Cells
Tmem44	5.55e-11	1.34526	0.093	0.042	8.4e-07	Crypt Canonical Goblet Cells
Cald1	6.14e-11	1.95704	0.077	0.031	9.29e-07	Crypt Canonical Goblet Cells
Sh3glb1	7.56e-11	0.245402	0.774	0.721	1.14e-06	Crypt Canonical Goblet Cells
Emg1	7.91e-11	0.278485	0.693	0.64	1.2e-06	Crypt Canonical Goblet Cells
Ddx59	9.06e-11	1.30901	0.109	0.056	1.37e-06	Crypt Canonical Goblet Cells
Etv5	9.22e-11	1.28222	0.139	0.081	1.4e-06	Crypt Canonical Goblet Cells
Puf60	9.53e-11	0.306164	0.587	0.542	1.44e-06	Crypt Canonical Goblet Cells
Hprt	9.7e-11	0.341946	0.58	0.534	1.47e-06	Crypt Canonical Goblet Cells
Pdzd11	1.02e-10	0.40153	0.432	0.376	1.55e-06	Crypt Canonical Goblet Cells
Mgat2	1.04e-10	0.556758	0.327	0.268	1.57e-06	Crypt Canonical Goblet Cells
Jagn1	1.16e-10	0.505224	0.411	0.36	1.76e-06	Crypt Canonical Goblet Cells
Tmem167b	1.16e-10	0.529377	0.326	0.265	1.76e-06	Crypt Canonical Goblet Cells
Irak3	1.17e-10	1.42357	0.08	0.033	1.77e-06	Crypt Canonical Goblet Cells
Cript	1.2e-10	0.275515	0.618	0.561	1.81e-06	Crypt Canonical Goblet Cells
Bag2	1.24e-10	1.09127	0.16	0.1	1.87e-06	Crypt Canonical Goblet Cells
Atp6v0e	1.28e-10	0.21135	0.862	0.798	1.94e-06	Crypt Canonical Goblet Cells
Fcna	1.3e-10	1.38919	0.095	0.045	1.97e-06	Crypt Canonical Goblet Cells
Triap1	1.31e-10	0.439513	0.428	0.382	1.98e-06	Crypt Canonical Goblet Cells
Gpsm1	1.39e-10	1.21249	0.119	0.065	2.1e-06	Crypt Canonical Goblet Cells
Swi5	1.5e-10	0.225427	0.857	0.767	2.27e-06	Crypt Canonical Goblet Cells
Txndc15	1.51e-10	0.487196	0.395	0.346	2.28e-06	Crypt Canonical Goblet Cells
Atp1b1	1.54e-10	0.125783	0.997	0.979	2.33e-06	Crypt Canonical Goblet Cells
Plaur	1.59e-10	0.681036	0.202	0.135	2.41e-06	Crypt Canonical Goblet Cells
Mrps17	1.61e-10	0.341842	0.576	0.535	2.44e-06	Crypt Canonical Goblet Cells
Chmp5	1.75e-10	0.200091	0.678	0.628	2.64e-06	Crypt Canonical Goblet Cells
Lamtor4	1.84e-10	0.238041	0.815	0.724	2.78e-06	Crypt Canonical Goblet Cells
Bnip1	1.96e-10	0.588992	0.32	0.26	2.96e-06	Crypt Canonical Goblet Cells
Trappc6b	2.01e-10	0.336036	0.492	0.445	3.05e-06	Crypt Canonical Goblet Cells
Tmem165	2.03e-10	0.482522	0.416	0.364	3.07e-06	Crypt Canonical Goblet Cells
Lbh	2.04e-10	0.408246	0.31	0.244	3.09e-06	Crypt Canonical Goblet Cells
Akr1a1	2.2e-10	0.168897	0.968	0.91	3.33e-06	Crypt Canonical Goblet Cells
Piwil4	2.26e-10	1.68098	0.072	0.028	3.42e-06	Crypt Canonical Goblet Cells
Polr2k	2.43e-10	0.266426	0.667	0.607	3.67e-06	Crypt Canonical Goblet Cells
Trim31	2.48e-10	0.245113	0.472	0.405	3.76e-06	Crypt Canonical Goblet Cells
Tmem230	2.5e-10	0.650473	0.271	0.209	3.79e-06	Crypt Canonical Goblet Cells
Emc6	2.52e-10	0.252229	0.788	0.691	3.82e-06	Crypt Canonical Goblet Cells
Edem1	2.73e-10	0.326465	0.544	0.493	4.13e-06	Crypt Canonical Goblet Cells
Hsd17b12	2.79e-10	0.290431	0.658	0.619	4.22e-06	Crypt Canonical Goblet Cells
Nr2c2ap	2.87e-10	0.619228	0.301	0.239	4.34e-06	Crypt Canonical Goblet Cells
Med31	2.89e-10	0.54839	0.325	0.269	4.37e-06	Crypt Canonical Goblet Cells
Trappc1	2.94e-10	0.43631	0.471	0.426	4.45e-06	Crypt Canonical Goblet Cells
Baiap2l2	3.01e-10	0.395632	0.471	0.414	4.56e-06	Crypt Canonical Goblet Cells
2007-09-01	3.16e-10	0.315313	0.529	0.477	4.79e-06	Crypt Canonical Goblet Cells
Rsrc2	3.3e-10	0.226437	0.806	0.75	4.99e-06	Crypt Canonical Goblet Cells
Psmb3	3.32e-10	0.210005	0.853	0.772	5.02e-06	Crypt Canonical Goblet Cells
Lfng	3.43e-10	1.11645	0.123	0.068	5.2e-06	Crypt Canonical Goblet Cells
Erlec1	3.66e-10	0.443702	0.465	0.426	5.54e-06	Crypt Canonical Goblet Cells
Rps3a1	3.95e-10	0.17759	0.999	0.95	5.97e-06	Crypt Canonical Goblet Cells
Slc30a7	3.95e-10	0.423011	0.425	0.369	5.98e-06	Crypt Canonical Goblet Cells
Naca	3.95e-10	0.163977	0.99	0.898	5.99e-06	Crypt Canonical Goblet Cells
Pofut2	4.1e-10	0.439973	0.412	0.358	6.2e-06	Crypt Canonical Goblet Cells
Ugp2	4.12e-10	0.318066	0.588	0.549	6.23e-06	Crypt Canonical Goblet Cells
Ddx3y	4.14e-10	0.358077	0.535	0.483	6.27e-06	Crypt Canonical Goblet Cells
Ap3s1	4.3e-10	0.261602	0.54	0.491	6.51e-06	Crypt Canonical Goblet Cells
Cyb561d2	4.79e-10	0.736206	0.279	0.224	7.25e-06	Crypt Canonical Goblet Cells
Cdk2ap2	5e-10	0.25381	0.791	0.749	7.56e-06	Crypt Canonical Goblet Cells
Atp5e	5.09e-10	0.123027	0.995	0.979	7.71e-06	Crypt Canonical Goblet Cells
Cyb561	5.29e-10	0.260407	0.654	0.607	8e-06	Crypt Canonical Goblet Cells
Hsp90aa1	5.39e-10	0.298287	0.949	0.894	8.16e-06	Crypt Canonical Goblet Cells
Fndc3a	5.8e-10	0.251303	0.599	0.547	8.78e-06	Crypt Canonical Goblet Cells
Fkbp7	6.01e-10	0.811022	0.204	0.143	9.1e-06	Crypt Canonical Goblet Cells
Gm1965	6.04e-10	1.58792	0.075	0.031	9.15e-06	Crypt Canonical Goblet Cells
Hyou1	6.44e-10	0.429685	0.351	0.288	9.75e-06	Crypt Canonical Goblet Cells
Fam110a	6.64e-10	0.832991	0.205	0.146	1.01e-05	Crypt Canonical Goblet Cells
Magt1	6.73e-10	0.248579	0.667	0.623	1.02e-05	Crypt Canonical Goblet Cells
Commd3	6.74e-10	0.49207	0.401	0.354	1.02e-05	Crypt Canonical Goblet Cells
Rpl27-ps3	6.88e-10	0.277355	0.659	0.591	1.04e-05	Crypt Canonical Goblet Cells
2610528J11Rik	8.11e-10	0.341309	0.547	0.511	1.23e-05	Crypt Canonical Goblet Cells
Rbm15b	8.11e-10	0.649813	0.322	0.268	1.23e-05	Crypt Canonical Goblet Cells
Timm10b	8.43e-10	0.244973	0.692	0.627	1.28e-05	Crypt Canonical Goblet Cells
Rpl4	8.92e-10	0.154589	0.995	0.918	1.35e-05	Crypt Canonical Goblet Cells
Psma6	9.14e-10	0.251598	0.738	0.688	1.38e-05	Crypt Canonical Goblet Cells
Ppfibp2	9.22e-10	0.542541	0.372	0.32	1.4e-05	Crypt Canonical Goblet Cells
Sec13	9.25e-10	0.305055	0.624	0.591	1.4e-05	Crypt Canonical Goblet Cells
Adgrg1	9.57e-10	0.56978	0.344	0.293	1.45e-05	Crypt Canonical Goblet Cells
Golph3	9.74e-10	0.226564	0.598	0.554	1.48e-05	Crypt Canonical Goblet Cells
Txndc9	9.76e-10	0.311332	0.53	0.483	1.48e-05	Crypt Canonical Goblet Cells
Bbip1	9.77e-10	0.42799	0.416	0.361	1.48e-05	Crypt Canonical Goblet Cells
Liph	1.04e-09	0.265623	0.445	0.382	1.57e-05	Crypt Canonical Goblet Cells
H1f0	1.05e-09	0.363642	0.809	0.78	1.59e-05	Crypt Canonical Goblet Cells
Sumo3	1.13e-09	0.301763	0.635	0.611	1.72e-05	Crypt Canonical Goblet Cells
Arl4d	1.15e-09	1.14288	0.199	0.14	1.75e-05	Crypt Canonical Goblet Cells
Slc35c1	1.17e-09	0.283881	0.696	0.656	1.77e-05	Crypt Canonical Goblet Cells
Rpa3	1.19e-09	0.408388	0.448	0.405	1.81e-05	Crypt Canonical Goblet Cells
Slc23a3	1.2e-09	0.942109	0.163	0.106	1.82e-05	Crypt Canonical Goblet Cells
Nhp2l1	1.22e-09	0.244858	0.689	0.622	1.84e-05	Crypt Canonical Goblet Cells
Myc	1.25e-09	0.762752	0.208	0.147	1.9e-05	Crypt Canonical Goblet Cells
Slc16a6	1.28e-09	1.12572	0.122	0.07	1.93e-05	Crypt Canonical Goblet Cells
A830039N20Rik	1.28e-09	1.85709	0.061	0.023	1.94e-05	Crypt Canonical Goblet Cells
Rnaseh2b	1.3e-09	0.842077	0.209	0.152	1.96e-05	Crypt Canonical Goblet Cells
Uso1	1.3e-09	0.352208	0.534	0.496	1.97e-05	Crypt Canonical Goblet Cells
Sytl4	1.35e-09	1.09568	0.131	0.077	2.04e-05	Crypt Canonical Goblet Cells
H2-Ke6	1.37e-09	0.396094	0.439	0.397	2.08e-05	Crypt Canonical Goblet Cells
Ufl1	1.39e-09	0.520125	0.335	0.276	2.11e-05	Crypt Canonical Goblet Cells
Stx17	1.4e-09	0.518014	0.325	0.269	2.12e-05	Crypt Canonical Goblet Cells
Scn1b	1.41e-09	1.97244	0.054	0.018	2.14e-05	Crypt Canonical Goblet Cells
Rpl7	1.45e-09	0.17354	0.999	0.936	2.19e-05	Crypt Canonical Goblet Cells
Pop5	1.48e-09	0.33167	0.578	0.54	2.23e-05	Crypt Canonical Goblet Cells
Cyp20a1	1.52e-09	0.791145	0.227	0.169	2.3e-05	Crypt Canonical Goblet Cells
Ginm1	1.68e-09	0.299605	0.58	0.531	2.54e-05	Crypt Canonical Goblet Cells
Grpel2	1.71e-09	0.282149	0.545	0.494	2.6e-05	Crypt Canonical Goblet Cells
Tbc1d8	1.77e-09	0.938591	0.149	0.094	2.68e-05	Crypt Canonical Goblet Cells
Prnp	1.94e-09	0.823634	0.226	0.164	2.93e-05	Crypt Canonical Goblet Cells
Pold4	1.98e-09	0.436949	0.427	0.379	3e-05	Crypt Canonical Goblet Cells
Idi1	2.01e-09	0.335552	0.663	0.628	3.04e-05	Crypt Canonical Goblet Cells
Hexa	2.08e-09	0.23302	0.725	0.669	3.15e-05	Crypt Canonical Goblet Cells
Srsf7	2.09e-09	0.283686	0.641	0.598	3.16e-05	Crypt Canonical Goblet Cells
Sra1	2.29e-09	0.218669	0.791	0.731	3.47e-05	Crypt Canonical Goblet Cells
Mical1	2.51e-09	0.457106	0.283	0.22	3.8e-05	Crypt Canonical Goblet Cells
Vma21	2.51e-09	0.415022	0.454	0.413	3.8e-05	Crypt Canonical Goblet Cells
Nrbf2	2.59e-09	0.411053	0.374	0.318	3.92e-05	Crypt Canonical Goblet Cells
Fbxo21	2.61e-09	0.962653	0.169	0.115	3.94e-05	Crypt Canonical Goblet Cells
Cog1	2.71e-09	0.544906	0.346	0.292	4.1e-05	Crypt Canonical Goblet Cells
Pnrc2	2.99e-09	0.366058	0.476	0.437	4.52e-05	Crypt Canonical Goblet Cells
5430421N21Rik	3.08e-09	2.09165	0.075	0.034	4.66e-05	Crypt Canonical Goblet Cells
Itm2c	3.12e-09	0.419753	0.408	0.36	4.72e-05	Crypt Canonical Goblet Cells
Mphosph6	3.13e-09	0.495322	0.342	0.287	4.74e-05	Crypt Canonical Goblet Cells
Insrr	3.28e-09	1.48163	0.092	0.047	4.96e-05	Crypt Canonical Goblet Cells
Ammecr1	3.44e-09	0.570146	0.339	0.288	5.21e-05	Crypt Canonical Goblet Cells
Tcta	3.48e-09	0.391737	0.387	0.326	5.27e-05	Crypt Canonical Goblet Cells
Xpnpep2	3.72e-09	1.14361	0.102	0.055	5.63e-05	Crypt Canonical Goblet Cells
Phf5a	3.83e-09	0.301543	0.582	0.539	5.8e-05	Crypt Canonical Goblet Cells
Mkrn2os	3.86e-09	0.272294	0.508	0.459	5.85e-05	Crypt Canonical Goblet Cells
Uqcrb	3.99e-09	0.125955	0.993	0.928	6.03e-05	Crypt Canonical Goblet Cells
Blcap	4.11e-09	0.572118	0.328	0.281	6.22e-05	Crypt Canonical Goblet Cells
2310036O22Rik	4.42e-09	0.20423	0.791	0.758	6.7e-05	Crypt Canonical Goblet Cells
Auh	4.47e-09	0.621392	0.28	0.225	6.76e-05	Crypt Canonical Goblet Cells
Rpl7a	4.49e-09	0.168868	0.998	0.938	6.8e-05	Crypt Canonical Goblet Cells
Cfdp1	4.51e-09	0.355557	0.521	0.483	6.83e-05	Crypt Canonical Goblet Cells
Tmco1	4.85e-09	0.250724	0.66	0.615	7.34e-05	Crypt Canonical Goblet Cells
Ctsz	4.86e-09	0.113638	0.684	0.629	7.36e-05	Crypt Canonical Goblet Cells
Mrps35	4.87e-09	0.350464	0.553	0.525	7.37e-05	Crypt Canonical Goblet Cells
Pex11g	4.92e-09	0.614855	0.296	0.245	7.45e-05	Crypt Canonical Goblet Cells
Denr	5.01e-09	0.281731	0.568	0.524	7.59e-05	Crypt Canonical Goblet Cells
2310030G06Rik	5.07e-09	0.630806	0.276	0.224	7.67e-05	Crypt Canonical Goblet Cells
Cpd	5.09e-09	0.160682	0.825	0.796	7.7e-05	Crypt Canonical Goblet Cells
Hamp2	5.17e-09	1.14067	0.078	0.036	7.83e-05	Crypt Canonical Goblet Cells
Gm26722	5.18e-09	1.8265	0.053	0.019	7.84e-05	Crypt Canonical Goblet Cells
Cops3	5.91e-09	0.385496	0.446	0.407	8.95e-05	Crypt Canonical Goblet Cells
Oard1	6.09e-09	0.408768	0.426	0.381	9.22e-05	Crypt Canonical Goblet Cells
Cetn2	6.19e-09	0.533644	0.348	0.3	9.38e-05	Crypt Canonical Goblet Cells
2210013O21Rik	6.96e-09	0.688164	0.261	0.209	0.00010533	Crypt Canonical Goblet Cells
Fam104a	7.55e-09	0.257391	0.663	0.621	0.0001143	Crypt Canonical Goblet Cells
Fam195a	7.73e-09	0.368781	0.491	0.454	0.00011708	Crypt Canonical Goblet Cells
Itpa	7.77e-09	0.412556	0.424	0.384	0.00011769	Crypt Canonical Goblet Cells
Tmem123	8.1e-09	0.720751	0.267	0.216	0.00012255	Crypt Canonical Goblet Cells
Ndufa8	8.73e-09	0.1924	0.898	0.781	0.00013216	Crypt Canonical Goblet Cells
Rnf103	8.75e-09	0.223305	0.507	0.459	0.00013249	Crypt Canonical Goblet Cells
Bag3	9.34e-09	0.388967	0.502	0.457	0.00014136	Crypt Canonical Goblet Cells
Ech1	9.38e-09	0.202902	0.833	0.766	0.00014197	Crypt Canonical Goblet Cells
Amigo3	9.63e-09	0.758988	0.227	0.171	0.00014573	Crypt Canonical Goblet Cells
Chil5	9.67e-09	1.57419	0.063	0.026	0.00014639	Crypt Canonical Goblet Cells
Mplkip	9.95e-09	0.51109	0.368	0.322	0.00015065	Crypt Canonical Goblet Cells
Chrac1	1.09e-08	0.367305	0.486	0.448	0.00016465	Crypt Canonical Goblet Cells
Bsdc1	1.1e-08	0.306376	0.54	0.498	0.00016597	Crypt Canonical Goblet Cells
Mrpl11	1.12e-08	0.361537	0.445	0.399	0.00016899	Crypt Canonical Goblet Cells
Magohb	1.22e-08	0.41482	0.448	0.404	0.00018538	Crypt Canonical Goblet Cells
Ppp4c	1.32e-08	0.232802	0.698	0.647	0.00020047	Crypt Canonical Goblet Cells
Gm933	1.36e-08	1.52779	0.072	0.033	0.0002057	Crypt Canonical Goblet Cells
Dnajc15	1.37e-08	0.25399	0.638	0.582	0.00020764	Crypt Canonical Goblet Cells
Ube2d1	1.39e-08	0.621648	0.236	0.182	0.00020965	Crypt Canonical Goblet Cells
Fap	1.42e-08	1.39063	0.076	0.036	0.00021556	Crypt Canonical Goblet Cells
Ccdc59	1.43e-08	0.318939	0.554	0.527	0.00021613	Crypt Canonical Goblet Cells
Golga5	1.56e-08	0.500691	0.288	0.233	0.00023664	Crypt Canonical Goblet Cells
9430093N23Rik	1.75e-08	1.57378	0.072	0.033	0.00026453	Crypt Canonical Goblet Cells
Kif5b	1.78e-08	0.185485	0.877	0.812	0.00026962	Crypt Canonical Goblet Cells
Faim	1.81e-08	0.608774	0.277	0.227	0.00027347	Crypt Canonical Goblet Cells
Chid1	1.83e-08	0.483903	0.345	0.302	0.00027738	Crypt Canonical Goblet Cells
Pgls	2.01e-08	0.19676	0.897	0.789	0.00030373	Crypt Canonical Goblet Cells
Bccip	2.02e-08	0.406675	0.43	0.391	0.00030574	Crypt Canonical Goblet Cells
Pelo	2.11e-08	0.598666	0.298	0.244	0.00031937	Crypt Canonical Goblet Cells
Tmem183a	2.16e-08	0.244934	0.658	0.628	0.00032668	Crypt Canonical Goblet Cells
Gpr108	2.23e-08	0.276108	0.553	0.517	0.00033817	Crypt Canonical Goblet Cells
Immp1l	2.24e-08	0.27155	0.56	0.518	0.00033841	Crypt Canonical Goblet Cells
Tor2a	2.42e-08	0.359639	0.417	0.374	0.00036628	Crypt Canonical Goblet Cells
Eif4e	2.48e-08	0.291389	0.475	0.436	0.00037596	Crypt Canonical Goblet Cells
Cdpf1	2.57e-08	0.397151	0.459	0.423	0.0003889	Crypt Canonical Goblet Cells
Hypk	2.68e-08	0.254	0.606	0.561	0.00040627	Crypt Canonical Goblet Cells
Acyp1	2.71e-08	0.560907	0.3	0.253	0.00040952	Crypt Canonical Goblet Cells
Chka	2.79e-08	0.366825	0.634	0.589	0.00042257	Crypt Canonical Goblet Cells
Nucb1	2.99e-08	0.192469	0.809	0.771	0.00045333	Crypt Canonical Goblet Cells
Ndufs7	3.02e-08	0.167774	0.928	0.843	0.00045638	Crypt Canonical Goblet Cells
Snrpd1	3.07e-08	0.254029	0.586	0.534	0.00046405	Crypt Canonical Goblet Cells
1600002K03Rik	3.16e-08	0.503631	0.374	0.334	0.0004785	Crypt Canonical Goblet Cells
Lix1	3.18e-08	1.14306	0.113	0.067	0.00048167	Crypt Canonical Goblet Cells
Mrpl34	3.2e-08	0.221624	0.737	0.673	0.00048497	Crypt Canonical Goblet Cells
AI464131	3.44e-08	1.14443	0.109	0.063	0.0005213	Crypt Canonical Goblet Cells
Sarnp	3.58e-08	0.291368	0.525	0.49	0.00054253	Crypt Canonical Goblet Cells
Acat1	3.66e-08	0.223834	0.714	0.65	0.00055387	Crypt Canonical Goblet Cells
Srm	3.88e-08	0.727669	0.263	0.213	0.00058742	Crypt Canonical Goblet Cells
Rpl35a	4.04e-08	0.00291271	1	0.97	0.00061152	Crypt Canonical Goblet Cells
Nacc2	4.08e-08	0.46138	0.354	0.307	0.00061786	Crypt Canonical Goblet Cells
Gm11992	4.23e-08	1.79764	0.053	0.021	0.00064093	Crypt Canonical Goblet Cells
Ift172	4.24e-08	0.464789	0.367	0.319	0.00064171	Crypt Canonical Goblet Cells
Fam98a	5.31e-08	0.567202	0.325	0.288	0.00080307	Crypt Canonical Goblet Cells
Cstf3	5.34e-08	0.571805	0.342	0.3	0.00080777	Crypt Canonical Goblet Cells
Trabd	5.48e-08	0.295015	0.485	0.448	0.00082991	Crypt Canonical Goblet Cells
Snx3	5.52e-08	0.195485	0.681	0.642	0.00083595	Crypt Canonical Goblet Cells
Rnf141	6.01e-08	0.439807	0.351	0.305	0.00090939	Crypt Canonical Goblet Cells
2510002D24Rik	6.11e-08	0.370613	0.448	0.409	0.0009244	Crypt Canonical Goblet Cells
Gm33370	6.12e-08	1.67154	0.046	0.016	0.00092632	Crypt Canonical Goblet Cells
Psmb5	6.26e-08	0.187498	0.828	0.773	0.00094791	Crypt Canonical Goblet Cells
Pycr2	6.29e-08	0.413533	0.355	0.308	0.00095278	Crypt Canonical Goblet Cells
Bmyc	6.46e-08	0.721187	0.255	0.21	0.00097822	Crypt Canonical Goblet Cells
Mrpl24	7.53e-08	0.213012	0.66	0.613	0.00113965	Crypt Canonical Goblet Cells
Eif1a	7.74e-08	0.31326	0.532	0.491	0.00117233	Crypt Canonical Goblet Cells
D10Jhu81e	7.98e-08	0.391886	0.439	0.404	0.00120819	Crypt Canonical Goblet Cells
Cdk17	8.54e-08	0.904392	0.129	0.082	0.00129337	Crypt Canonical Goblet Cells
Qpctl	8.8e-08	0.71016	0.182	0.133	0.00133151	Crypt Canonical Goblet Cells
Med21	9.02e-08	0.390541	0.418	0.379	0.00136609	Crypt Canonical Goblet Cells
Fcf1	9.56e-08	0.346728	0.47	0.44	0.00144729	Crypt Canonical Goblet Cells
Cfap20	1.01e-07	0.315334	0.434	0.392	0.00153441	Crypt Canonical Goblet Cells
Psma4	1.03e-07	0.211703	0.738	0.682	0.00155745	Crypt Canonical Goblet Cells
Galntl6	1.04e-07	0.856401	0.084	0.044	0.00157021	Crypt Canonical Goblet Cells
Cnih1	1.06e-07	0.362615	0.496	0.472	0.0016095	Crypt Canonical Goblet Cells
Slc39a8	1.06e-07	0.744506	0.203	0.153	0.00160965	Crypt Canonical Goblet Cells
H2-M3	1.09e-07	0.851083	0.13	0.083	0.0016474	Crypt Canonical Goblet Cells
Agl	1.12e-07	0.790763	0.195	0.146	0.0016999	Crypt Canonical Goblet Cells
Dars	1.16e-07	0.55007	0.31	0.27	0.00176056	Crypt Canonical Goblet Cells
Rpp38	1.22e-07	0.737904	0.178	0.128	0.00184303	Crypt Canonical Goblet Cells
Pomp	1.25e-07	0.202458	0.797	0.731	0.00189394	Crypt Canonical Goblet Cells
Egr2	1.26e-07	0.737618	0.259	0.207	0.00191187	Crypt Canonical Goblet Cells
Nav2	1.3e-07	0.940598	0.194	0.149	0.00196961	Crypt Canonical Goblet Cells
Vps29	1.3e-07	0.289825	0.537	0.512	0.00197263	Crypt Canonical Goblet Cells
Unc5a	1.33e-07	1.35903	0.088	0.049	0.00201547	Crypt Canonical Goblet Cells
RP24-136L4.4	1.49e-07	2.0551	0.034	0.009	0.00225935	Crypt Canonical Goblet Cells
Rnf39	1.52e-07	0.185302	0.154	0.102	0.00229403	Crypt Canonical Goblet Cells
Surf2	1.54e-07	0.763042	0.222	0.177	0.00233762	Crypt Canonical Goblet Cells
Itln1	1.62e-07	1.26339	0.076	0.039	0.00244869	Crypt Canonical Goblet Cells
Fam221a	1.63e-07	0.720356	0.122	0.076	0.00247475	Crypt Canonical Goblet Cells
Ces1c	1.66e-07	1.89357	0.041	0.013	0.0025134	Crypt Canonical Goblet Cells
Rnaset2b	1.72e-07	0.440521	0.388	0.352	0.00260357	Crypt Canonical Goblet Cells
Chchd3	1.74e-07	0.203704	0.733	0.687	0.00263493	Crypt Canonical Goblet Cells
Slc25a12	1.76e-07	0.582834	0.225	0.177	0.00265839	Crypt Canonical Goblet Cells
Rhob	1.83e-07	0.302765	0.812	0.82	0.00276567	Crypt Canonical Goblet Cells
Msl2	1.83e-07	0.389967	0.406	0.363	0.00277686	Crypt Canonical Goblet Cells
Srprb	1.91e-07	0.540942	0.293	0.248	0.00289505	Crypt Canonical Goblet Cells
2010320M18Rik	1.92e-07	0.465781	0.325	0.283	0.00290658	Crypt Canonical Goblet Cells
Cr1l	1.94e-07	0.314244	0.498	0.471	0.00293361	Crypt Canonical Goblet Cells
3110040N11Rik	1.94e-07	0.603644	0.254	0.207	0.00293944	Crypt Canonical Goblet Cells
Mcfd2	1.94e-07	0.283039	0.41	0.365	0.00294053	Crypt Canonical Goblet Cells
Rab18	1.97e-07	0.228525	0.537	0.505	0.00298363	Crypt Canonical Goblet Cells
Plekhj1	1.97e-07	0.353298	0.443	0.407	0.00298685	Crypt Canonical Goblet Cells
Ranbp1	2.09e-07	0.188485	0.683	0.627	0.00316642	Crypt Canonical Goblet Cells
Mrpl16	2.14e-07	0.553317	0.293	0.25	0.00324251	Crypt Canonical Goblet Cells
Eif2b2	2.16e-07	0.388857	0.392	0.351	0.00327675	Crypt Canonical Goblet Cells
Rdh14	2.17e-07	0.429049	0.327	0.285	0.00328849	Crypt Canonical Goblet Cells
Atg3	2.21e-07	0.403908	0.379	0.348	0.00334448	Crypt Canonical Goblet Cells
Bambi	2.24e-07	0.891477	0.191	0.144	0.00339735	Crypt Canonical Goblet Cells
Casp6	2.3e-07	0.597236	0.262	0.215	0.00348433	Crypt Canonical Goblet Cells
Aurkaip1	2.3e-07	0.186829	0.759	0.697	0.00348886	Crypt Canonical Goblet Cells
Spata6	2.36e-07	1.10293	0.098	0.057	0.00356902	Crypt Canonical Goblet Cells
Prkcz	2.42e-07	0.217596	0.573	0.536	0.00365626	Crypt Canonical Goblet Cells
Eci2	2.54e-07	0.470595	0.356	0.323	0.00384578	Crypt Canonical Goblet Cells
Chchd6	2.6e-07	0.869051	0.174	0.129	0.00393471	Crypt Canonical Goblet Cells
Rpl19	2.64e-07	0.137281	1	0.985	0.00400178	Crypt Canonical Goblet Cells
Lyve1	2.71e-07	1.13782	0.088	0.05	0.00410357	Crypt Canonical Goblet Cells
Commd2	2.75e-07	0.440847	0.348	0.312	0.00415826	Crypt Canonical Goblet Cells
Znrd1	2.77e-07	0.277363	0.52	0.491	0.00419374	Crypt Canonical Goblet Cells
Ntmt1	2.84e-07	0.553874	0.316	0.277	0.00430517	Crypt Canonical Goblet Cells
B3gnt9	3.08e-07	1.34119	0.078	0.042	0.00466345	Crypt Canonical Goblet Cells
Ceacam12	3.14e-07	1.61874	0.083	0.045	0.00475448	Crypt Canonical Goblet Cells
Rpl6	3.2e-07	0.153637	0.998	0.938	0.00483669	Crypt Canonical Goblet Cells
Snapc5	3.29e-07	0.243996	0.614	0.585	0.00497383	Crypt Canonical Goblet Cells
Ebp	3.43e-07	0.169688	0.725	0.68	0.00518466	Crypt Canonical Goblet Cells
Cmah	3.53e-07	1.40844	0.075	0.039	0.00534683	Crypt Canonical Goblet Cells
Pdrg1	3.75e-07	0.411248	0.386	0.35	0.00567982	Crypt Canonical Goblet Cells
Pnmal2	3.78e-07	1.28918	0.082	0.045	0.00572217	Crypt Canonical Goblet Cells
Impdh1	3.79e-07	0.940406	0.159	0.115	0.00572977	Crypt Canonical Goblet Cells
Gne	3.91e-07	0.171971	0.931	0.831	0.00591614	Crypt Canonical Goblet Cells
Med29	4e-07	0.410738	0.358	0.317	0.00605479	Crypt Canonical Goblet Cells
Acvr1	4.06e-07	0.912969	0.137	0.094	0.00613963	Crypt Canonical Goblet Cells
Snap23	4.22e-07	0.37251	0.375	0.34	0.00639183	Crypt Canonical Goblet Cells
Akt1s1	4.23e-07	0.368306	0.413	0.384	0.00639585	Crypt Canonical Goblet Cells
Rpl7a-ps5	4.23e-07	0.407107	0.408	0.369	0.00639693	Crypt Canonical Goblet Cells
Rpl13-ps3	4.26e-07	0.294655	0.535	0.503	0.00644883	Crypt Canonical Goblet Cells
Mrpl35	4.33e-07	0.306456	0.486	0.443	0.0065475	Crypt Canonical Goblet Cells
Fam49b	4.54e-07	0.56617	0.284	0.239	0.00687149	Crypt Canonical Goblet Cells
Gm10020	4.94e-07	0.402634	0.392	0.347	0.00747811	Crypt Canonical Goblet Cells
Ngdn	5.06e-07	0.382997	0.416	0.377	0.00765659	Crypt Canonical Goblet Cells
Gm26699	5.34e-07	0.900339	0.103	0.063	0.00808462	Crypt Canonical Goblet Cells
Poc1a	5.43e-07	0.856998	0.158	0.114	0.00821416	Crypt Canonical Goblet Cells
Gm684	5.44e-07	1.65999	0.038	0.013	0.00824168	Crypt Canonical Goblet Cells
Ttyh3	5.48e-07	0.570719	0.209	0.162	0.0082918	Crypt Canonical Goblet Cells
Pemt	5.51e-07	0.776297	0.151	0.106	0.00833961	Crypt Canonical Goblet Cells
Cebpzos	5.56e-07	0.319017	0.535	0.515	0.0084225	Crypt Canonical Goblet Cells
Col8a1	5.62e-07	1.19283	0.116	0.075	0.00850372	Crypt Canonical Goblet Cells
Mrpl41	5.64e-07	0.330173	0.443	0.409	0.00854401	Crypt Canonical Goblet Cells
Fry	5.7e-07	0.722552	0.159	0.113	0.00863473	Crypt Canonical Goblet Cells
Stra13	5.74e-07	0.233626	0.686	0.647	0.00869619	Crypt Canonical Goblet Cells
Tpt1	6.12e-07	0.0205173	1	0.994	0.00925863	Crypt Canonical Goblet Cells
Apoa1bp	6.24e-07	0.247314	0.577	0.537	0.00944791	Crypt Canonical Goblet Cells
Tbc1d16	6.36e-07	0.644927	0.138	0.094	0.0096318	Crypt Canonical Goblet Cells
Arfgap3	6.84e-07	0.173365	0.742	0.708	0.0103502	Crypt Canonical Goblet Cells
Srsf6	6.91e-07	0.220834	0.668	0.625	0.0104574	Crypt Canonical Goblet Cells
Ube2k	7.05e-07	0.223887	0.618	0.578	0.0106646	Crypt Canonical Goblet Cells
Rpl14	7.22e-07	0.15418	0.999	0.953	0.0109329	Crypt Canonical Goblet Cells
Psmd6	7.34e-07	0.363285	0.447	0.418	0.0111115	Crypt Canonical Goblet Cells
Ube2v2	7.49e-07	0.463678	0.329	0.294	0.0113358	Crypt Canonical Goblet Cells
Klk1b5	7.58e-07	1.12036	0.058	0.027	0.0114775	Crypt Canonical Goblet Cells
Papss2	7.61e-07	0.242369	0.677	0.651	0.0115217	Crypt Canonical Goblet Cells
Polr2e	7.93e-07	0.230959	0.657	0.617	0.0120096	Crypt Canonical Goblet Cells
Rwdd3	7.99e-07	1.32272	0.074	0.04	0.0120915	Crypt Canonical Goblet Cells
Ddx39	8.02e-07	0.448698	0.419	0.393	0.012134	Crypt Canonical Goblet Cells
Zfp36l1	8.19e-07	0.285279	0.631	0.604	0.0123903	Crypt Canonical Goblet Cells
Gpr180	8.39e-07	0.512069	0.312	0.273	0.0126947	Crypt Canonical Goblet Cells
Txn2	8.92e-07	0.168278	0.787	0.708	0.0135056	Crypt Canonical Goblet Cells
Prrc1	8.95e-07	0.287918	0.532	0.504	0.0135408	Crypt Canonical Goblet Cells
Sf3b6	9.68e-07	0.186685	0.683	0.644	0.0146542	Crypt Canonical Goblet Cells
Lmf1	9.9e-07	0.688547	0.221	0.179	0.0149786	Crypt Canonical Goblet Cells
Ptprn2	9.99e-07	0.938493	0.086	0.048	0.0151224	Crypt Canonical Goblet Cells
Prkaa2	1e-06	0.362544	0.416	0.388	0.0152111	Crypt Canonical Goblet Cells
Slc9b1	1.01e-06	2.06324	0.034	0.011	0.0152156	Crypt Canonical Goblet Cells
Phldb2	1.01e-06	1.48042	0.07	0.037	0.0152316	Crypt Canonical Goblet Cells
Nfatc1	1.05e-06	0.838075	0.12	0.079	0.0158517	Crypt Canonical Goblet Cells
Amhr2	1.06e-06	1.53668	0.055	0.025	0.0160981	Crypt Canonical Goblet Cells
Nat9	1.07e-06	0.413092	0.283	0.24	0.0162039	Crypt Canonical Goblet Cells
Krtcap3	1.09e-06	0.18069	0.772	0.722	0.0164704	Crypt Canonical Goblet Cells
Ssu72	1.11e-06	0.188395	0.76	0.724	0.0167278	Crypt Canonical Goblet Cells
Chchd1	1.14e-06	0.19974	0.703	0.653	0.0172959	Crypt Canonical Goblet Cells
Cd164l2	1.16e-06	1.842	0.041	0.015	0.0175006	Crypt Canonical Goblet Cells
Trmt10c	1.18e-06	0.587666	0.26	0.219	0.01792	Crypt Canonical Goblet Cells
Atp5c1	1.2e-06	0.155566	0.981	0.87	0.0181061	Crypt Canonical Goblet Cells
Pcbp1	1.24e-06	0.158943	0.909	0.83	0.0187632	Crypt Canonical Goblet Cells
Tmem9	1.24e-06	0.591482	0.245	0.202	0.0188409	Crypt Canonical Goblet Cells
Cox20	1.26e-06	0.187221	0.812	0.743	0.0191056	Crypt Canonical Goblet Cells
Prss23	1.33e-06	0.339676	0.12	0.076	0.0200994	Crypt Canonical Goblet Cells
Prkcsh	1.35e-06	0.218729	0.66	0.625	0.0204999	Crypt Canonical Goblet Cells
Cisd2	1.38e-06	0.258445	0.572	0.546	0.0209381	Crypt Canonical Goblet Cells
Msrb2	1.39e-06	1.09779	0.125	0.085	0.021078	Crypt Canonical Goblet Cells
Slc33a1	1.4e-06	0.544423	0.239	0.196	0.0211771	Crypt Canonical Goblet Cells
Ube2n	1.42e-06	0.226559	0.589	0.558	0.0215199	Crypt Canonical Goblet Cells
Lamtor5	1.42e-06	0.166677	0.769	0.708	0.0215689	Crypt Canonical Goblet Cells
Agr3	1.45e-06	1.40095	0.06	0.029	0.0219185	Crypt Canonical Goblet Cells
Fam189a1	1.47e-06	0.986983	0.098	0.06	0.0222537	Crypt Canonical Goblet Cells
Med7	1.47e-06	0.58661	0.237	0.195	0.0223186	Crypt Canonical Goblet Cells
Etfb	1.54e-06	0.165469	0.883	0.811	0.02328	Crypt Canonical Goblet Cells
Klk1b3	1.54e-06	1.50412	0.054	0.025	0.0233346	Crypt Canonical Goblet Cells
1810055G02Rik	1.61e-06	0.845544	0.157	0.115	0.0243267	Crypt Canonical Goblet Cells
Msi2	1.61e-06	0.23508	0.632	0.596	0.02433	Crypt Canonical Goblet Cells
Kcnq1ot1	1.65e-06	0.417706	0.426	0.382	0.0249167	Crypt Canonical Goblet Cells
Ndufaf7	1.66e-06	0.570324	0.248	0.205	0.0250836	Crypt Canonical Goblet Cells
Sipa1l2	1.73e-06	0.580922	0.141	0.097	0.0261789	Crypt Canonical Goblet Cells
Mrpl49	1.73e-06	0.375019	0.372	0.334	0.0262135	Crypt Canonical Goblet Cells
Atg4a	1.83e-06	0.701815	0.137	0.094	0.0277643	Crypt Canonical Goblet Cells
Serinc2	1.9e-06	0.206405	0.522	0.486	0.0288137	Crypt Canonical Goblet Cells
Svbp	1.96e-06	0.257416	0.55	0.529	0.0296531	Crypt Canonical Goblet Cells
Spty2d1	1.97e-06	0.292665	0.413	0.372	0.0298641	Crypt Canonical Goblet Cells
M1ap	1.99e-06	2.032	0.034	0.011	0.0301972	Crypt Canonical Goblet Cells
Itgb3bp	2e-06	0.582037	0.223	0.178	0.0302401	Crypt Canonical Goblet Cells
Sys1	2.01e-06	0.202892	0.642	0.616	0.0304602	Crypt Canonical Goblet Cells
Zmat5	2.04e-06	0.433582	0.359	0.328	0.0308217	Crypt Canonical Goblet Cells
Dkkl1	2.04e-06	1.28988	0.057	0.027	0.0308911	Crypt Canonical Goblet Cells
Etnppl	2.06e-06	0.668626	0.075	0.041	0.031215	Crypt Canonical Goblet Cells
Igdcc4	2.13e-06	0.731338	0.167	0.125	0.0322689	Crypt Canonical Goblet Cells
Fuom	2.14e-06	0.279566	0.542	0.514	0.032393	Crypt Canonical Goblet Cells
Uqcc3	2.15e-06	0.201017	0.706	0.653	0.0324783	Crypt Canonical Goblet Cells
Dnajc1	2.17e-06	0.322565	0.438	0.415	0.0329173	Crypt Canonical Goblet Cells
Nudt2	2.21e-06	0.456756	0.337	0.308	0.0334298	Crypt Canonical Goblet Cells
Tmem98	2.23e-06	0.560429	0.267	0.227	0.033756	Crypt Canonical Goblet Cells
Emc10	2.23e-06	0.232851	0.625	0.584	0.0337829	Crypt Canonical Goblet Cells
Nubpl	2.31e-06	0.774434	0.161	0.118	0.0349976	Crypt Canonical Goblet Cells
Fam92a	2.34e-06	0.96677	0.091	0.055	0.0354783	Crypt Canonical Goblet Cells
Bvht	2.41e-06	0.647302	0.204	0.162	0.0365319	Crypt Canonical Goblet Cells
Scamp2	2.43e-06	0.191125	0.747	0.711	0.0367079	Crypt Canonical Goblet Cells
Setbp1	2.43e-06	0.542735	0.203	0.16	0.036786	Crypt Canonical Goblet Cells
Slc36a4	2.44e-06	0.973177	0.073	0.04	0.0369503	Crypt Canonical Goblet Cells
Mrpl22	2.46e-06	0.379448	0.369	0.337	0.0372957	Crypt Canonical Goblet Cells
Slc10a7	2.5e-06	0.663314	0.197	0.156	0.0377889	Crypt Canonical Goblet Cells
Lztfl1	2.53e-06	0.487248	0.283	0.242	0.0382284	Crypt Canonical Goblet Cells
Nhp2	2.54e-06	0.195301	0.65	0.585	0.0384299	Crypt Canonical Goblet Cells
Mtx1	2.56e-06	0.304394	0.4	0.362	0.0387796	Crypt Canonical Goblet Cells
Trim41	2.56e-06	0.436374	0.302	0.262	0.0388088	Crypt Canonical Goblet Cells
Clec2e	2.57e-06	0.92713	0.136	0.095	0.038832	Crypt Canonical Goblet Cells
Ovol1	2.61e-06	0.562339	0.228	0.185	0.0395167	Crypt Canonical Goblet Cells
Bub3	2.73e-06	0.407385	0.368	0.335	0.041364	Crypt Canonical Goblet Cells
Slco4a1	2.74e-06	1.19379	0.078	0.045	0.041543	Crypt Canonical Goblet Cells
Alyref2	2.75e-06	0.796433	0.135	0.095	0.0416332	Crypt Canonical Goblet Cells
Tomm22	2.87e-06	0.170242	0.763	0.709	0.0434655	Crypt Canonical Goblet Cells
Pfdn2	2.89e-06	0.16964	0.652	0.595	0.0437659	Crypt Canonical Goblet Cells
Exosc3	2.9e-06	0.438016	0.315	0.279	0.0439629	Crypt Canonical Goblet Cells
1810058I24Rik	2.96e-06	0.269273	0.533	0.496	0.0447925	Crypt Canonical Goblet Cells
Rpl17	2.99e-06	0.126675	0.999	0.978	0.0452165	Crypt Canonical Goblet Cells
Scgb2b7	3e-06	1.46035	0.062	0.032	0.0454302	Crypt Canonical Goblet Cells
Prpf19	3e-06	0.332572	0.447	0.424	0.0454644	Crypt Canonical Goblet Cells
Pon3	3.06e-06	0.428808	0.336	0.302	0.0463887	Crypt Canonical Goblet Cells
Mrpl32	3.1e-06	0.265618	0.535	0.515	0.0469069	Crypt Canonical Goblet Cells
Twistnb	3.1e-06	0.455473	0.359	0.329	0.0469482	Crypt Canonical Goblet Cells
Pin1	3.15e-06	0.314668	0.423	0.396	0.0477308	Crypt Canonical Goblet Cells
Arcn1	3.18e-06	0.191364	0.663	0.636	0.0481066	Crypt Canonical Goblet Cells
Gng11	3.22e-06	0.595156	0.296	0.263	0.0488015	Crypt Canonical Goblet Cells
Gm12320	3.31e-06	0.848108	0.131	0.092	0.0500378	Crypt Canonical Goblet Cells
Trappc5	3.33e-06	0.27991	0.43	0.396	0.0503913	Crypt Canonical Goblet Cells
Tmem107	3.34e-06	0.665248	0.231	0.192	0.0505212	Crypt Canonical Goblet Cells
Cox8a	3.35e-06	0.132232	0.999	0.984	0.0507257	Crypt Canonical Goblet Cells
Tmem57	3.43e-06	0.303758	0.432	0.405	0.0518522	Crypt Canonical Goblet Cells
Elovl6	3.48e-06	0.310467	0.284	0.236	0.0527123	Crypt Canonical Goblet Cells
Aim1l	3.6e-06	0.481629	0.24	0.198	0.0544221	Crypt Canonical Goblet Cells
Rpl29	3.63e-06	0.155574	0.998	0.928	0.054932	Crypt Canonical Goblet Cells
Tmem106c	3.64e-06	0.634684	0.172	0.131	0.0551717	Crypt Canonical Goblet Cells
Acot13	3.67e-06	0.209134	0.649	0.613	0.0555242	Crypt Canonical Goblet Cells
Atp5g2	3.67e-06	0.151785	0.984	0.859	0.0556101	Crypt Canonical Goblet Cells
Mesdc2	3.78e-06	0.465961	0.337	0.305	0.0572403	Crypt Canonical Goblet Cells
Ern1	3.81e-06	0.540267	0.184	0.141	0.0576248	Crypt Canonical Goblet Cells
Rps27l	3.83e-06	0.15534	0.988	0.888	0.0579463	Crypt Canonical Goblet Cells
Mrpl20	3.86e-06	0.17939	0.695	0.646	0.0584245	Crypt Canonical Goblet Cells
Tra2b	3.86e-06	0.160667	0.906	0.833	0.0584431	Crypt Canonical Goblet Cells
Psmc2	3.88e-06	0.319814	0.432	0.399	0.0586749	Crypt Canonical Goblet Cells
Irgm1	3.93e-06	0.533314	0.166	0.124	0.0594495	Crypt Canonical Goblet Cells
Bmp2k	4.01e-06	0.481064	0.22	0.175	0.0606276	Crypt Canonical Goblet Cells
Dynlt1a	4.01e-06	1.15462	0.083	0.05	0.0607112	Crypt Canonical Goblet Cells
Bscl2	4.03e-06	0.270006	0.557	0.533	0.0609961	Crypt Canonical Goblet Cells
Rpl13	4.39e-06	0.17389	1	0.972	0.0664719	Crypt Canonical Goblet Cells
Bhlha15	4.43e-06	1.26236	0.054	0.026	0.0670533	Crypt Canonical Goblet Cells
Ube2a	4.89e-06	0.215849	0.609	0.576	0.0739909	Crypt Canonical Goblet Cells
Ebna1bp2	5.15e-06	0.329351	0.433	0.411	0.0780206	Crypt Canonical Goblet Cells
Tmem33	5.16e-06	0.284895	0.481	0.447	0.0780413	Crypt Canonical Goblet Cells
Gm561	5.35e-06	0.315293	0.455	0.429	0.0809469	Crypt Canonical Goblet Cells
Cd9	5.49e-06	0.016758	0.98	0.966	0.0830819	Crypt Canonical Goblet Cells
Cldn2	5.49e-06	0.425421	0.416	0.376	0.0831319	Crypt Canonical Goblet Cells
Knstrn	5.83e-06	0.0455409	0.061	0.1	0.0882104	Crypt Canonical Goblet Cells
Pdcl3	5.88e-06	0.275762	0.493	0.464	0.0890543	Crypt Canonical Goblet Cells
Fbxo32	5.9e-06	0.31482	0.635	0.625	0.0892595	Crypt Canonical Goblet Cells
Slc7a1	6.12e-06	0.493347	0.344	0.317	0.0926232	Crypt Canonical Goblet Cells
Hnrnpf	6.23e-06	0.154103	0.873	0.822	0.0943071	Crypt Canonical Goblet Cells
Plcb4	6.29e-06	0.930967	0.115	0.078	0.0951868	Crypt Canonical Goblet Cells
Rpl31	6.52e-06	0.0172081	0.999	0.949	0.0987337	Crypt Canonical Goblet Cells
Mrpl46	6.57e-06	0.296745	0.414	0.377	0.0994211	Crypt Canonical Goblet Cells
Vps72	6.64e-06	0.230743	0.393	0.356	0.100571	Crypt Canonical Goblet Cells
Glrx3	6.67e-06	0.192797	0.596	0.546	0.100936	Crypt Canonical Goblet Cells
Fgd2	6.92e-06	1.12594	0.067	0.037	0.104739	Crypt Canonical Goblet Cells
Nsfl1c	6.92e-06	0.367609	0.406	0.382	0.104817	Crypt Canonical Goblet Cells
Coa4	6.98e-06	0.385325	0.375	0.352	0.105647	Crypt Canonical Goblet Cells
1810041L15Rik	6.99e-06	1.57611	0.035	0.013	0.105825	Crypt Canonical Goblet Cells
Sowaha	7.08e-06	1.16736	0.073	0.042	0.10714	Crypt Canonical Goblet Cells
Rbm4b	7.12e-06	0.5463	0.197	0.156	0.107779	Crypt Canonical Goblet Cells
Urah	7.13e-06	0.244777	0.526	0.495	0.107892	Crypt Canonical Goblet Cells
1700123O20Rik	7.3e-06	0.342382	0.371	0.339	0.110429	Crypt Canonical Goblet Cells
Rgs14	7.39e-06	1.68409	0.046	0.021	0.111803	Crypt Canonical Goblet Cells
Ntn4	7.7e-06	1.66382	0.022	0.005	0.116502	Crypt Canonical Goblet Cells
Ndufa12	7.73e-06	0.138895	0.955	0.842	0.116975	Crypt Canonical Goblet Cells
Mycbp	8.09e-06	0.327314	0.415	0.391	0.122513	Crypt Canonical Goblet Cells
Klhdc8a	8.1e-06	0.876658	0.089	0.055	0.122592	Crypt Canonical Goblet Cells
F8a	8.15e-06	0.524522	0.275	0.243	0.123427	Crypt Canonical Goblet Cells
N6amt1	8.29e-06	0.511534	0.307	0.279	0.125438	Crypt Canonical Goblet Cells
Ptprr	8.32e-06	0.090132	0.127	0.085	0.125966	Crypt Canonical Goblet Cells
Saysd1	8.53e-06	0.349723	0.403	0.378	0.129106	Crypt Canonical Goblet Cells
Fam3c	9.72e-06	0.912377	0.092	0.059	0.147077	Crypt Canonical Goblet Cells
Psmb6	9.87e-06	0.145518	0.876	0.817	0.149446	Crypt Canonical Goblet Cells
Gnptg	1.01e-05	0.604238	0.222	0.184	0.153216	Crypt Canonical Goblet Cells
Rps4x	1.02e-05	0.154084	0.999	0.919	0.155154	Crypt Canonical Goblet Cells
Snd1	1.04e-05	0.347671	0.373	0.343	0.15767	Crypt Canonical Goblet Cells
Tmem115	1.06e-05	0.409161	0.321	0.29	0.159759	Crypt Canonical Goblet Cells
Tmem11	1.06e-05	0.269557	0.492	0.476	0.161054	Crypt Canonical Goblet Cells
Preb	1.08e-05	0.257043	0.443	0.422	0.163227	Crypt Canonical Goblet Cells
C2cd4c	1.09e-05	1.91044	0.028	0.009	0.164305	Crypt Canonical Goblet Cells
Krcc1	1.1e-05	0.178866	0.686	0.655	0.166349	Crypt Canonical Goblet Cells
Ccdc141	1.1e-05	1.0009	0.086	0.053	0.166602	Crypt Canonical Goblet Cells
Sorcs2	1.13e-05	0.872507	0.131	0.095	0.170343	Crypt Canonical Goblet Cells
Spry1	1.15e-05	0.564889	0.248	0.207	0.17463	Crypt Canonical Goblet Cells
Tmem242	1.16e-05	0.423669	0.324	0.294	0.175665	Crypt Canonical Goblet Cells
Mrgpre	1.17e-05	1.933	0.025	0.007	0.176554	Crypt Canonical Goblet Cells
Cfl1	1.22e-05	0.151345	0.882	0.843	0.183937	Crypt Canonical Goblet Cells
H2afj	1.22e-05	0.0972969	0.988	0.961	0.184299	Crypt Canonical Goblet Cells
Pmpcb	1.22e-05	0.316826	0.436	0.416	0.185025	Crypt Canonical Goblet Cells
Pus1	1.25e-05	0.526597	0.275	0.243	0.189683	Crypt Canonical Goblet Cells
Ttc32	1.26e-05	0.50176	0.317	0.29	0.191333	Crypt Canonical Goblet Cells
Nuak1	1.27e-05	1.1768	0.056	0.029	0.192403	Crypt Canonical Goblet Cells
Retnlb	1.27e-05	0.78164	0.069	0.039	0.192408	Crypt Canonical Goblet Cells
Fam84b	1.28e-05	0.493585	0.254	0.218	0.193587	Crypt Canonical Goblet Cells
Nop58	1.28e-05	0.25115	0.493	0.459	0.193931	Crypt Canonical Goblet Cells
Glcci1	1.31e-05	1.28605	0.063	0.034	0.197547	Crypt Canonical Goblet Cells
Gnai1	1.31e-05	1.20407	0.063	0.035	0.199049	Crypt Canonical Goblet Cells
Mesdc1	1.32e-05	0.268071	0.412	0.384	0.200317	Crypt Canonical Goblet Cells
Lpgat1	1.32e-05	0.635119	0.23	0.194	0.200504	Crypt Canonical Goblet Cells
Ppp6c	1.35e-05	0.345931	0.349	0.32	0.204055	Crypt Canonical Goblet Cells
Ap3m1	1.36e-05	0.374428	0.311	0.277	0.205311	Crypt Canonical Goblet Cells
Atg4d	1.4e-05	0.271402	0.407	0.378	0.212502	Crypt Canonical Goblet Cells
Eif4a2	1.46e-05	0.136814	0.938	0.903	0.221753	Crypt Canonical Goblet Cells
Alg1	1.47e-05	0.632077	0.218	0.181	0.222162	Crypt Canonical Goblet Cells
Alkbh1	1.49e-05	0.37224	0.412	0.382	0.22581	Crypt Canonical Goblet Cells
Snrpb	1.5e-05	0.161448	0.835	0.747	0.22714	Crypt Canonical Goblet Cells
Tmem222	1.59e-05	0.382719	0.32	0.289	0.240068	Crypt Canonical Goblet Cells
Tomm20	1.59e-05	0.148527	0.829	0.736	0.240682	Crypt Canonical Goblet Cells
Sgsm1	1.6e-05	0.544897	0.196	0.157	0.242236	Crypt Canonical Goblet Cells
Ssc5d	1.68e-05	1.95743	0.03	0.011	0.253938	Crypt Canonical Goblet Cells
Txnl4a	1.69e-05	0.307892	0.459	0.447	0.256034	Crypt Canonical Goblet Cells
Ets2	1.73e-05	0.188818	0.843	0.784	0.261844	Crypt Canonical Goblet Cells
Gm11423	1.76e-05	1.13031	0.083	0.052	0.265903	Crypt Canonical Goblet Cells
Copg1	1.77e-05	0.205919	0.539	0.514	0.268031	Crypt Canonical Goblet Cells
Slc34a1	1.79e-05	2.15205	0.026	0.008	0.271077	Crypt Canonical Goblet Cells
Smad1	1.81e-05	0.181475	0.519	0.498	0.274574	Crypt Canonical Goblet Cells
Mrpl52	1.82e-05	0.132057	0.967	0.856	0.275023	Crypt Canonical Goblet Cells
Tmem141	1.86e-05	0.458467	0.299	0.265	0.280873	Crypt Canonical Goblet Cells
Zdhhc12	1.89e-05	0.481284	0.236	0.2	0.286046	Crypt Canonical Goblet Cells
Tmem218	1.92e-05	0.557605	0.252	0.221	0.290235	Crypt Canonical Goblet Cells
Homer2	1.92e-05	0.615373	0.235	0.201	0.291231	Crypt Canonical Goblet Cells
Map2k6	1.93e-05	0.749231	0.163	0.127	0.292096	Crypt Canonical Goblet Cells
Mpi	1.94e-05	0.24305	0.396	0.363	0.293444	Crypt Canonical Goblet Cells
Fgfr2	1.96e-05	0.287576	0.304	0.265	0.29616	Crypt Canonical Goblet Cells
A430078I02Rik	2.02e-05	1.08357	0.047	0.022	0.30505	Crypt Canonical Goblet Cells
Ikbip	2.03e-05	0.599424	0.221	0.189	0.30715	Crypt Canonical Goblet Cells
Zfp260	2.05e-05	0.576157	0.254	0.223	0.310264	Crypt Canonical Goblet Cells
Gm17056	2.06e-05	0.439015	0.096	0.062	0.311423	Crypt Canonical Goblet Cells
Snrnp27	2.16e-05	0.227424	0.522	0.505	0.327086	Crypt Canonical Goblet Cells
Plcl2	2.16e-05	0.265091	0.403	0.373	0.327164	Crypt Canonical Goblet Cells
Cct8	2.17e-05	0.189317	0.629	0.602	0.328334	Crypt Canonical Goblet Cells
Arpc4	2.18e-05	0.197965	0.567	0.553	0.33067	Crypt Canonical Goblet Cells
Akr1b3	2.2e-05	0.193203	0.692	0.657	0.333336	Crypt Canonical Goblet Cells
Gm11963	2.22e-05	1.33552	0.049	0.024	0.335579	Crypt Canonical Goblet Cells
Birc5	2.26e-05	0.100944	0.11	0.158	0.341725	Crypt Canonical Goblet Cells
Med30	2.26e-05	0.456701	0.313	0.289	0.342817	Crypt Canonical Goblet Cells
Tom1	2.27e-05	0.1817	0.33	0.293	0.34294	Crypt Canonical Goblet Cells
Tmem251	2.27e-05	0.503073	0.209	0.172	0.343439	Crypt Canonical Goblet Cells
Alg14	2.27e-05	0.645875	0.197	0.162	0.34352	Crypt Canonical Goblet Cells
Eif2s1	2.28e-05	0.374064	0.382	0.36	0.34578	Crypt Canonical Goblet Cells
Naglu	2.29e-05	0.5679	0.196	0.158	0.346545	Crypt Canonical Goblet Cells
Chd6	2.36e-05	0.418813	0.373	0.353	0.357199	Crypt Canonical Goblet Cells
Tm2d3	2.38e-05	0.278346	0.489	0.476	0.359837	Crypt Canonical Goblet Cells
Polr1d	2.4e-05	0.13957	0.953	0.865	0.362596	Crypt Canonical Goblet Cells
1500011B03Rik	2.43e-05	0.915173	0.122	0.088	0.367105	Crypt Canonical Goblet Cells
Aqp11	2.5e-05	0.521752	0.214	0.178	0.378194	Crypt Canonical Goblet Cells
Mrps23	2.5e-05	0.240457	0.457	0.427	0.379041	Crypt Canonical Goblet Cells
Stk19	2.52e-05	0.28451	0.355	0.323	0.380838	Crypt Canonical Goblet Cells
Gm10073	2.52e-05	0.145285	0.86	0.764	0.381361	Crypt Canonical Goblet Cells
Derl1	2.55e-05	0.191794	0.582	0.564	0.385549	Crypt Canonical Goblet Cells
Mettl10	2.56e-05	0.633759	0.193	0.16	0.387784	Crypt Canonical Goblet Cells
Agfg2	2.58e-05	0.311679	0.345	0.314	0.39103	Crypt Canonical Goblet Cells
Ube2g2	2.6e-05	0.307959	0.388	0.363	0.393239	Crypt Canonical Goblet Cells
Syvn1	2.61e-05	0.161525	0.382	0.345	0.39562	Crypt Canonical Goblet Cells
Rps12-ps3	2.63e-05	0.133406	0.83	0.718	0.397533	Crypt Canonical Goblet Cells
Dazl	2.71e-05	1.55235	0.034	0.014	0.409885	Crypt Canonical Goblet Cells
Mrps15	2.73e-05	0.270556	0.498	0.483	0.413562	Crypt Canonical Goblet Cells
Sdhaf1	2.75e-05	0.439038	0.328	0.298	0.416088	Crypt Canonical Goblet Cells
Fbxo9	2.75e-05	0.263404	0.366	0.335	0.416423	Crypt Canonical Goblet Cells
Uqcrc2	2.76e-05	0.137676	0.873	0.786	0.417919	Crypt Canonical Goblet Cells
D630003M21Rik	2.81e-05	1.83257	0.019	0.004	0.425547	Crypt Canonical Goblet Cells
Atg10	2.82e-05	0.773782	0.137	0.103	0.426411	Crypt Canonical Goblet Cells
Commd9	2.82e-05	0.410436	0.353	0.332	0.427606	Crypt Canonical Goblet Cells
Sertad3	2.89e-05	0.420861	0.246	0.211	0.437124	Crypt Canonical Goblet Cells
Tmem56	2.89e-05	0.356722	0.225	0.185	0.438029	Crypt Canonical Goblet Cells
Nrp2	2.97e-05	0.525641	0.244	0.207	0.450083	Crypt Canonical Goblet Cells
Ckap4	3.07e-05	0.364911	0.36	0.334	0.464788	Crypt Canonical Goblet Cells
Lrrfip1	3.11e-05	0.0827362	0.586	0.564	0.471194	Crypt Canonical Goblet Cells
Atg5	3.18e-05	0.364687	0.356	0.326	0.481733	Crypt Canonical Goblet Cells
Nudt18	3.21e-05	0.614707	0.168	0.132	0.485327	Crypt Canonical Goblet Cells
Ubfd1	3.24e-05	0.466447	0.268	0.233	0.489764	Crypt Canonical Goblet Cells
Pfdn4	3.28e-05	0.350475	0.331	0.305	0.4967	Crypt Canonical Goblet Cells
Oxnad1	3.31e-05	0.629298	0.2	0.166	0.500783	Crypt Canonical Goblet Cells
Eef1e1	3.31e-05	0.466282	0.261	0.231	0.501128	Crypt Canonical Goblet Cells
Sumo1	3.33e-05	0.161739	0.683	0.654	0.50415	Crypt Canonical Goblet Cells
Fam222a	3.36e-05	0.672207	0.172	0.138	0.509166	Crypt Canonical Goblet Cells
Ube2d2a	3.39e-05	0.187587	0.598	0.582	0.512538	Crypt Canonical Goblet Cells
Tmem208	3.41e-05	0.202184	0.668	0.633	0.515845	Crypt Canonical Goblet Cells
Cd200r2	3.44e-05	0.870048	0.093	0.062	0.521411	Crypt Canonical Goblet Cells
Nudcd1	3.47e-05	0.46137	0.225	0.189	0.525549	Crypt Canonical Goblet Cells
Umad1	3.48e-05	0.399092	0.237	0.2	0.526266	Crypt Canonical Goblet Cells
Msmo1	3.56e-05	0.137027	0.808	0.772	0.538457	Crypt Canonical Goblet Cells
Cct5	3.56e-05	0.14815	0.72	0.673	0.538547	Crypt Canonical Goblet Cells
Tceb1	3.61e-05	0.143498	0.755	0.7	0.54716	Crypt Canonical Goblet Cells
Srgap1	3.66e-05	0.309839	0.28	0.245	0.553688	Crypt Canonical Goblet Cells
Sccpdh	3.67e-05	0.930942	0.091	0.06	0.554917	Crypt Canonical Goblet Cells
Fndc3b	3.74e-05	0.501058	0.289	0.261	0.566297	Crypt Canonical Goblet Cells
Rdh11	3.75e-05	0.651245	0.209	0.175	0.568388	Crypt Canonical Goblet Cells
Mettl21a	3.85e-05	0.668199	0.133	0.098	0.582466	Crypt Canonical Goblet Cells
BC029214	3.88e-05	0.457531	0.242	0.207	0.586658	Crypt Canonical Goblet Cells
Churc1	3.88e-05	0.145276	0.765	0.698	0.587266	Crypt Canonical Goblet Cells
Gm10250	3.91e-05	0.264503	0.477	0.457	0.591692	Crypt Canonical Goblet Cells
Mrpl42	3.93e-05	0.153845	0.783	0.723	0.594305	Crypt Canonical Goblet Cells
Dhps	4e-05	0.461505	0.247	0.216	0.604922	Crypt Canonical Goblet Cells
Hint3	4.04e-05	0.206866	0.618	0.595	0.61181	Crypt Canonical Goblet Cells
Glod4	4.1e-05	0.310825	0.414	0.397	0.621128	Crypt Canonical Goblet Cells
Rce1	4.15e-05	0.330557	0.323	0.292	0.628238	Crypt Canonical Goblet Cells
Tnfrsf23	4.19e-05	1.48114	0.035	0.015	0.634808	Crypt Canonical Goblet Cells
Gm16286	4.35e-05	0.272657	0.463	0.438	0.658568	Crypt Canonical Goblet Cells
Sf3b5	4.41e-05	0.182184	0.694	0.651	0.668126	Crypt Canonical Goblet Cells
Rcn1	4.44e-05	1.65108	0.029	0.011	0.672539	Crypt Canonical Goblet Cells
Glrx2	4.5e-05	0.278499	0.478	0.464	0.680729	Crypt Canonical Goblet Cells
Pigf	4.55e-05	0.321471	0.382	0.359	0.689176	Crypt Canonical Goblet Cells
Psmd8	4.56e-05	0.166646	0.684	0.659	0.690675	Crypt Canonical Goblet Cells
Cacna1b	4.58e-05	0.469773	0.165	0.127	0.693404	Crypt Canonical Goblet Cells
Ptpn18	4.59e-05	0.203044	0.603	0.587	0.69517	Crypt Canonical Goblet Cells
Tmed7	4.62e-05	0.216888	0.527	0.514	0.699564	Crypt Canonical Goblet Cells
Ten1	4.67e-05	0.162399	0.62	0.593	0.707176	Crypt Canonical Goblet Cells
Tead4	4.68e-05	0.838413	0.06	0.034	0.707894	Crypt Canonical Goblet Cells
Cd37	4.69e-05	2.30278	0.021	0.006	0.710084	Crypt Canonical Goblet Cells
Pbdc1	5.02e-05	0.408992	0.3	0.273	0.760377	Crypt Canonical Goblet Cells
Dnaja4	5.04e-05	0.907156	0.115	0.082	0.762432	Crypt Canonical Goblet Cells
Anapc16	5.08e-05	0.212018	0.56	0.548	0.768354	Crypt Canonical Goblet Cells
Rwdd4a	5.1e-05	0.498871	0.229	0.195	0.771648	Crypt Canonical Goblet Cells
Dync1i1	5.12e-05	1.41221	0.034	0.015	0.774459	Crypt Canonical Goblet Cells
Psmd12	5.19e-05	0.249861	0.415	0.389	0.785156	Crypt Canonical Goblet Cells
Emc2	5.22e-05	0.310067	0.401	0.375	0.789801	Crypt Canonical Goblet Cells
Nfatc2	5.25e-05	0.555737	0.106	0.073	0.794722	Crypt Canonical Goblet Cells
Nisch	5.26e-05	0.203096	0.65	0.622	0.795457	Crypt Canonical Goblet Cells
Txlna	5.26e-05	0.431231	0.309	0.275	0.795771	Crypt Canonical Goblet Cells
Snhg12	5.36e-05	0.296366	0.48	0.459	0.812011	Crypt Canonical Goblet Cells
Mboat2	5.37e-05	0.490863	0.076	0.047	0.813424	Crypt Canonical Goblet Cells
BC026585	5.38e-05	0.614037	0.196	0.161	0.813721	Crypt Canonical Goblet Cells
Arhgef40	5.46e-05	0.635203	0.123	0.088	0.826932	Crypt Canonical Goblet Cells
Pop7	5.6e-05	0.302807	0.411	0.396	0.84721	Crypt Canonical Goblet Cells
Gm9844	5.62e-05	0.302959	0.156	0.118	0.85136	Crypt Canonical Goblet Cells
Mettl23	5.66e-05	0.281553	0.434	0.422	0.85659	Crypt Canonical Goblet Cells
Anapc11	5.73e-05	0.299226	0.479	0.472	0.866659	Crypt Canonical Goblet Cells
Btg3	5.79e-05	0.794219	0.099	0.068	0.876543	Crypt Canonical Goblet Cells
Lsm2	5.83e-05	0.368337	0.325	0.302	0.882046	Crypt Canonical Goblet Cells
Tm2d2	5.84e-05	0.156773	0.663	0.628	0.884585	Crypt Canonical Goblet Cells
BC003965	5.87e-05	0.268801	0.424	0.404	0.888426	Crypt Canonical Goblet Cells
Id4	5.97e-05	0.839611	0.043	0.021	0.903081	Crypt Canonical Goblet Cells
Svip	5.99e-05	0.346066	0.37	0.349	0.906347	Crypt Canonical Goblet Cells
Edem3	6.25e-05	0.328614	0.234	0.193	0.945333	Crypt Canonical Goblet Cells
Ndufb5	6.27e-05	0.127401	0.974	0.843	0.948716	Crypt Canonical Goblet Cells
Cyc1	6.41e-05	0.124103	0.94	0.857	0.970897	Crypt Canonical Goblet Cells
Tmem205	6.74e-05	0.177169	0.645	0.605	1	Crypt Canonical Goblet Cells
Slc37a1	6.83e-05	0.15019	0.67	0.633	1	Crypt Canonical Goblet Cells
2310022B05Rik	6.92e-05	0.548723	0.209	0.176	1	Crypt Canonical Goblet Cells
Mob2	6.95e-05	0.221185	0.53	0.522	1	Crypt Canonical Goblet Cells
Hn1l	6.97e-05	0.426556	0.259	0.227	1	Crypt Canonical Goblet Cells
Pebp1	7.1e-05	0.129583	0.883	0.778	1	Crypt Canonical Goblet Cells
Fermt3	7.1e-05	0.894757	0.133	0.101	1	Crypt Canonical Goblet Cells
Sfr1	7.27e-05	0.226735	0.539	0.523	1	Crypt Canonical Goblet Cells
Tmem65	7.49e-05	0.636381	0.179	0.146	1	Crypt Canonical Goblet Cells
Cog3	7.76e-05	0.381606	0.319	0.293	1	Crypt Canonical Goblet Cells
Ndufb10	7.85e-05	0.119005	0.961	0.852	1	Crypt Canonical Goblet Cells
Ict1	7.85e-05	0.210414	0.553	0.529	1	Crypt Canonical Goblet Cells
Atp6v1e1	7.91e-05	0.0845455	0.726	0.703	1	Crypt Canonical Goblet Cells
[truncated: 10,933 more rows]
